# Supplementary material for: Standardized data to support conservation prioritization for sharks and batoids (Elasmobranchii)
Source: Data Brief. 2020 Sep 24;33:106337. doi: 10.1016/j.dib.2020.106337 (PMC7554021; doi:10.1016/j.dib.2020.106337)
Supplement: Supplementary file 1 [file mmc1.xlsx]

## Sheet: Data
Species	Class	Order	Family	Genus	Common_name_FB	WORMS_internal_taxonID	WORMS_taxon_status	WORMS_species	WORMS_reference	CITES_appendix	CITES_listing_year	CITES_EU_listing	CITES_party	CMS_appendix	UNCLOS	BERN_appendix	Barcelona_appendix	OSPAR	Shark.MoU	AZE	AZE_Country	GROMS_migratory_sp	IUCN_internal_taxonID	IUCN_RedList_category	IUCN_RedList_criteria	IUCN_RedList_year_published	IUCN_RedList_populationTrend	IUCN_RedList_country_distribution	IUCN_RedList_country_code	IUCN_RedList_trade_purpose	IUCN_RedList_trade_code	IUCN_Redlist_threat	IUCN_Redlist_threat_code	IUCN_Redlist_stressor	IUCN_Redlist_stressor_code	IUCN_RedList_generation_length_range	IUCN_RedList_movement_pattern	IUCN_RedList_recovery_plan	IUCN_RedList_water_protection_in_PA	Species360_ZIMS_total_count	Species360_ZIMS	Species360_ZIMS_Female	Species360_ZIMS_Male	Species360_ZIMS_Unsexed	Species360_ZIMS_geographic_range	Species360_ZIMS_genus_representation	European_studbook_EAZA	American_studbook_AZA	Australasian_studbook_ZAA
Acroteriobatus annulatus	Elasmobranchii	Rhinopristiformes	Rhinobatidae	Acroteriobatus	Lesser sandshark	871953	accepted	Acroteriobatus annulatus	Froese, R. and D. Pauly. Editors. (2020). FishBase. Acroteriobatus annulatus (M¸ller & Henle, 1841). Accessed through: World Register of Marine Species at: http://www.marinespecies.org/aphia.php?p=taxdetails&id=871953 on 2020-09-06	NA	NA	NA	NA	NA	0	NA	NA	0	0	0	NA	0	60163	Least Concern	NA	2016	Unknown	Namibia, South Africa	NA, ZA	Food - human	1	Unintentional effects: (large scale) [harvest], Unintentional effects: (subsistence/small scale) [harvest], Intentional use: (subsistence/small scale) [harvest]	5.4.4, 5.4.3, 5.4.1	Species mortality	2.1	5	NA	No	Yes	2	1	0	0	2	Africa	1	NA	NA	NA
Acroteriobatus blochii	Elasmobranchii	Rhinopristiformes	Rhinobatidae	Acroteriobatus	Bluntnose guitarfish	1022262	accepted	Acroteriobatus blochii	Froese, R. and D. Pauly. Editors. (2020). FishBase. Acroteriobatus blochii (M¸ller & Henle, 1841). Accessed through: World Register of Marine Species at: http://www.marinespecies.org/aphia.php?p=taxdetails&id=1022262 on 2020-09-06	NA	NA	NA	NA	NA	0	NA	NA	0	0	0	NA	0	60164	Least Concern	NA	2019	Stable	Angola, Namibia, South Africa	AO, NA, ZA	Food - human	1	Unintentional effects: (subsistence/small scale) [harvest], Mining & quarrying, Unintentional effects: (large scale) [harvest]	5.4.3, 3.2, 5.4.4	Species mortality, Ecosystem degradation	2.1, 1.2	NA	NA	No	Yes	NA	0	NA	NA	NA	NA	1	NA	NA	NA
Acroteriobatus leucospilus	Elasmobranchii	Rhinopristiformes	Rhinobatidae	Acroteriobatus	Grayspottted guitarfish	1016293	accepted	Acroteriobatus leucospilus	Froese, R. and D. Pauly. Editors. (2020). FishBase. Acroteriobatus leucospilus (Norman, 1926). Accessed through: World Register of Marine Species at: http://www.marinespecies.org/aphia.php?p=taxdetails&id=1016293 on 2020-09-06	NA	NA	NA	NA	NA	0	NA	NA	0	0	0	NA	0	161555	Endangered	A2d	2019	Decreasing	Madagascar, Mozambique, South Africa, Tanzania, United Republic of	MG, MZ, ZA, TZ	Food - human	1	Unintentional effects: (large scale) [harvest], Unintentional effects: (subsistence/small scale) [harvest], Intentional use: (subsistence/small scale) [harvest], Intentional use: (large scale) [harvest]	5.4.4, 5.4.3, 5.4.1, 5.4.2	Species mortality	2.1	5	NA	No	Unknown	NA	0	NA	NA	NA	NA	1	NA	NA	NA
Acroteriobatus ocellatus	Elasmobranchii	Rhinopristiformes	Rhinobatidae	Acroteriobatus	NA	1016275	accepted	Acroteriobatus ocellatus	Froese, R. and D. Pauly. Editors. (2020). FishBase. Acroteriobatus ocellatus (Norman, 1926). Accessed through: World Register of Marine Species at: http://www.marinespecies.org/aphia.php?p=taxdetails&id=1016275 on 2020-09-06	NA	NA	NA	NA	NA	0	NA	NA	0	0	0	NA	0	161697	Data Deficient	NA	2019	Unknown	South Africa, Mozambique	ZA, MZ	Food - human	1	Unintentional effects: (large scale) [harvest], Unintentional effects: (subsistence/small scale) [harvest], Intentional use: (subsistence/small scale) [harvest]	5.4.4, 5.4.3, 5.4.1	Species mortality	2.1	NA	NA	No	Unknown	NA	0	NA	NA	NA	NA	1	NA	NA	NA
Acroteriobatus omanensis	Elasmobranchii	Rhinopristiformes	Rhinobatidae	Acroteriobatus	Omn guitarfish	1022440	accepted	Acroteriobatus omanensis	Froese, R. and D. Pauly. Editors. (2020). FishBase. Acroteriobatus omanensis Last, Henderson & Naylor, 2016. Accessed through: World Register of Marine Species at: http://www.marinespecies.org/aphia.php?p=taxdetails&id=1022440 on 2020-09-06	NA	NA	NA	NA	NA	0	NA	NA	0	0	0	NA	0	107604242	Data Deficient	NA	2017	Unknown	Oman	OM	Food - human	1	Unintentional effects: (large scale) [harvest], Unintentional effects: (subsistence/small scale) [harvest], Intentional use: (subsistence/small scale) [harvest], Housing & urban areas	5.4.4, 5.4.3, 5.4.1, 1.1	Species mortality, Species disturbance	2.1, 2.2	5	Unknown	No	Unknown	NA	0	NA	NA	NA	NA	1	NA	NA	NA
Acroteriobatus salalah	Elasmobranchii	Rhinopristiformes	Rhinobatidae	Acroteriobatus	Salalah guitarfish	1043598	accepted	Acroteriobatus salalah	Froese, R. and D. Pauly. Editors. (2020). FishBase. Acroteriobatus salalah (Randall & Compagno, 1995). Accessed through: World Register of Marine Species at: http://www.marinespecies.org/aphia.php?p=taxdetails&id=1043598 on 2020-09-06	NA	NA	NA	NA	NA	0	NA	NA	0	0	0	NA	0	60172	Near Threatened	A2d+3d	2017	Decreasing	Oman, Pakistan	OM, PK	Food - human	1	Unintentional effects: (large scale) [harvest], Unintentional effects: (subsistence/small scale) [harvest], Intentional use: (large scale) [harvest]	5.4.4, 5.4.3, 5.4.2	Species mortality	2.1	NA	Unknown	No	Unknown	NA	0	NA	NA	NA	NA	1	NA	NA	NA
Acroteriobatus variegatus	Elasmobranchii	Rhinopristiformes	Rhinobatidae	Acroteriobatus	Stripenose guitarfish	1012968	accepted	Acroteriobatus variegatus	Froese, R. and D. Pauly. Editors. (2020). FishBase. Acroteriobatus variegatus (Nair & Lal Mohan, 1973). Accessed through: World Register of Marine Species at: http://www.marinespecies.org/aphia.php?p=taxdetails&id=1012968 on 2020-09-06	NA	NA	NA	NA	NA	0	NA	NA	0	0	0	NA	0	161476	Critically Endangered	A2cd+3cd	2017	Decreasing	India, Sri Lanka	IN, LK	Food - human	1	Unintentional effects: (large scale) [harvest], Housing & urban areas, Commercial & industrial areas, Tourism & recreation areas, Unintentional effects: (subsistence/small scale) [harvest], Intentional use: (subsistence/small scale) [harvest], Intentional use: (large scale) [harvest]	5.4.4, 1.1, 1.2, 1.3, 5.4.3, 5.4.1, 5.4.2	Ecosystem conversion|Ecosystem degradation|Species mortality, Ecosystem conversion|Ecosystem degradation, Species mortality|Species disturbance, Ecosystem degradation|Species mortality	1.1|1.2|2.1, 1.1|1.2, 2.1|2.2, 1.2|2.1	5	Unknown	No	Unknown	NA	0	NA	NA	NA	NA	1	NA	NA	NA
Acroteriobatus zanzibarensis	Elasmobranchii	Rhinopristiformes	Rhinobatidae	Acroteriobatus	Zanzibar guitarfish	1016263	accepted	Acroteriobatus zanzibarensis	Froese, R. and D. Pauly. Editors. (2020). FishBase. Acroteriobatus zanzibarensis (Norman, 1926). Accessed through: World Register of Marine Species at: http://www.marinespecies.org/aphia.php?p=taxdetails&id=1016263 on 2020-09-06	NA	NA	NA	NA	NA	0	NA	NA	0	0	0	NA	0	60176	Near Threatened	NA	2016	Unknown	Tanzania, United Republic of	TZ	NA	NA	Unintentional effects: (large scale) [harvest], Unintentional effects: (subsistence/small scale) [harvest], Intentional use: (large scale) [harvest], Intentional use: (subsistence/small scale) [harvest]	5.4.4, 5.4.3, 5.4.2, 5.4.1	NA	NA	NA	NA	NA	NA	NA	0	NA	NA	NA	NA	1	NA	NA	NA
Aculeola nigra	Elasmobranchii	Squaliformes	Etmopteridae	Aculeola	Hooktooth dogfish	279502	accepted	Aculeola nigra	Froese, R. and D. Pauly. Editors. (2020). FishBase. Aculeola nigra de Buen, 1959. Accessed through: World Register of Marine Species at: http://www.marinespecies.org/aphia.php?p=taxdetails&id=279502 on 2020-09-06	NA	NA	NA	NA	NA	0	NA	NA	0	0	0	NA	0	44653	Data Deficient	NA	2004	Unknown	Chile, Peru	CL, PE	NA	NA	Unintentional effects: (large scale) [harvest]	05:04:04	Species mortality	2.1	NA	NA	NA	NA	NA	0	NA	NA	NA	NA	0	NA	NA	NA
Aetobatus flagellum	Elasmobranchii	Myliobatiformes	Myliobatidae	Aetobatus	Longheaded eagle ray	278241	accepted	Aetobatus flagellum	Froese, R. and D. Pauly. Editors. (2020). FishBase. Aetobatus flagellum (Bloch & Schneider, 1801). Accessed through: World Register of Marine Species at: https://www.marinespecies.org/aphia.php?p=taxdetails&id=278241 on 2020-09-06	NA	NA	NA	NA	NA	0	NA	NA	0	0	0	NA	0	60119	Endangered	A2d+3d+4d	2006	Decreasing	China, Indonesia, Pakistan, India	CN, ID, PK, IN	NA	NA	Unintentional effects: (large scale) [harvest], Unintentional effects: (subsistence/small scale) [harvest]	5.4.4, 5.4.3	Species mortality	2.1	NA	NA	NA	NA	NA	0	NA	NA	NA	NA	1	NA	NA	NA
Aetobatus narinari	Elasmobranchii	Myliobatiformes	Myliobatidae	Aetobatus	Spotted eagle ray	217426	accepted	Aetobatus narinari	Froese, R. and D. Pauly. Editors. (2020). FishBase. Aetobatus narinari (Euphrasen, 1790). Accessed through: World Register of Marine Species at: http://www.marinespecies.org/aphia.php?p=taxdetails&id=217426 on 2020-09-06	NA	NA	NA	NA	NA	0	NA	NA	0	0	0	NA	0	39415	Near Threatened	NA	2006	Decreasing	Solomon Islands, Saudi Arabia, China, Cameroon, Colombia, Sri Lanka, Costa Rica, Congo, The Democratic Republic of the, Congo, Saint Lucia, C√¥te d'Ivoire, Suriname, Somalia, Cayman Islands, Senegal, Sierra Leone, Kuwait, Saint Kitts and Nevis, Singapore, Cuba, Korea, Republic of, Korea, Democratic People's Republic of, Sudan, Bermuda, Kenya, Turks and Caicos Islands, Benin, Cambodia, Brunei Daru…	SB, SA, CN, CM, CO, LK, CR, CD, CG, LC, CI, SR, SO, KY, SN, SL, KW, KN, SG, CU, KR, KP, SD, BM, KE, TC, BJ, KH, BN, GP, GQ, PH, GT, GW, GY, FM, FJ, OM, GA, GF, GD, TW, NC, TT, TZ, EG, ER, DJ, DO, VC, MG, DM, VE, VG, LR, VI, EC, VN, MX, US, MZ, MY, MM, MR, MQ, MS, NG, NI, PK, GN, GM, PG, PA, GH, ZA, HN, HT, ID, IL, IN, QA, AU, IQ, IR, YE, AG, AE, PR, AI, AO, JP, TG, JO, BS, JM, BR, TH, TL, BZ, SV,…	NA	NA	Unintentional effects: (large scale) [harvest], Unintentional effects: (subsistence/small scale) [harvest], Persecution/control, Intentional use: (subsistence/small scale) [harvest]	5.4.4, 5.4.3, 5.4.5, 5.4.1	Species mortality	2.1	NA	NA	NA	NA	22	1	10	11	1	Africa, North America	1	1	1	0
Aetobatus narutobiei	Elasmobranchii	Myliobatiformes	Myliobatidae	Aetobatus	Naru eagle ray	835222	accepted	Aetobatus narutobiei	Froese, R. and D. Pauly. Editors. (2020). FishBase. Aetobatus narutobiei White, Furumitsu & Yamaguchi, 2013. Accessed through: World Register of Marine Species at: http://www.marinespecies.org/aphia.php?p=taxdetails&id=835222 on 2020-09-06	NA	NA	NA	NA	NA	0	NA	NA	0	0	0	NA	0	NA	NA	NA	NA	NA	NA	NA	NA	NA	NA	NA	NA	NA	NA	NA	NA	NA	NA	0	NA	NA	NA	NA	1	NA	NA	NA
Aetobatus ocellatus	Elasmobranchii	Myliobatiformes	Myliobatidae	Aetobatus	Ocellated eagle ray	278243	accepted	Aetobatus ocellatus	Froese, R. and D. Pauly. Editors. (2020). FishBase. Aetobatus ocellatus (Kuhl, 1823). Accessed through: World Register of Marine Species at: http://www.marinespecies.org/aphia.php?p=taxdetails&id=278243 on 2020-09-06	NA	NA	NA	NA	NA	0	NA	NA	0	0	0	NA	0	42566169	Vulnerable	A2bd	2016	Decreasing	Australia, Bangladesh, Bahrain, Fiji, Cambodia, China, India, Indonesia, Myanmar, Madagascar, Iran, Islamic Republic of, Japan, Kuwait, Mozambique, Maldives, Pakistan, Oman, Palau, New Caledonia, Marshall Islands, Malaysia, Sri Lanka, Singapore, Philippines, Papua New Guinea, South Africa, Sudan, Tanzania, United Republic of, Qatar, Saudi Arabia, Taiwan, Province of China, Thailand, Viet Nam, Uni…	AU, BD, BH, FJ, KH, CN, IN, ID, MM, MG, IR, JP, KW, MZ, MV, PK, OM, PW, NC, MH, MY, LK, SG, PH, PG, ZA, SD, TZ, QA, SA, TW, TH, VN, AE, YE, BN, EG, JO, IL, IQ, KE, KR, KP, ER, TL, FM, SB, US	Wearing apparel, accessories, Food - human, Pets/display animals, horticulture	10, 1, 13	Intentional use: (subsistence/small scale) [harvest], Unintentional effects: (large scale) [harvest], Unintentional effects: (subsistence/small scale) [harvest], Intentional use: (large scale) [harvest]	5.4.1, 5.4.4, 5.4.3, 5.3.2	Species mortality	2.1	12	NA	No	Yes	44	1	20	21	3	Asia, Europe, North America	1	1	0	0
Aetomylaeus asperrimus	Elasmobranchii	Myliobatiformes	Myliobatidae	Aetomylaeus	Rough eagle ray	1019180	accepted	Aetomylaeus asperrimus	Froese, R. and D. Pauly. Editors. (2020). FishBase. Aetomylaeus asperrimus (Gilbert, 1898). Accessed through: World Register of Marine Species at: http://www.marinespecies.org/aphia.php?p=taxdetails&id=1019180 on 2020-09-06	NA	NA	NA	NA	NA	0	NA	NA	0	0	0	NA	0	161396	Data Deficient	NA	2016	Unknown	Ecuador, Panama	EC, PA	NA	NA	Unintentional effects: (subsistence/small scale) [harvest]	05:04:03	Species mortality	2.1	NA	NA	NA	NA	NA	0	NA	NA	NA	NA	1	NA	NA	NA
Aetomylaeus bovinus	Elasmobranchii	Myliobatiformes	Myliobatidae	Aetomylaeus	Bull ray	871951	accepted	Aetomylaeus bovinus	Froese, R. and D. Pauly. Editors. (2020). FishBase. Aetomylaeus bovinus (Geoffroy Saint-Hilaire, 1817). Accessed through: World Register of Marine Species at: http://www.marinespecies.org/aphia.php?p=taxdetails&id=871951 on 2020-09-06	NA	NA	NA	NA	NA	0	NA	NA	0	0	0	NA	0	60127	Data Deficient	NA	2016	Unknown	Turkey, Syrian Arab Republic, Cameroon, Benin, Angola, Western Sahara, Tunisia, Morocco, Libya, Egypt, Algeria, Spain, Slovenia, Albania, Bosnia and Herzegovina, Croatia, France, Gibraltar, Greece, Italy, Malta, Monaco, Montenegro, Portugal, Cabo Verde, Congo, C√¥te d'Ivoire, Equatorial Guinea, Gabon, Gambia, Ghana, Guinea, Guinea-Bissau, Kenya, Liberia, Mauritania, Mozambique, Namibia, Nigeria, …	TR, SY, CM, BJ, AO, EH, TN, MA, LY, EG, DZ, ES, SI, AL, BA, HR, FR, GI, GR, IT, MT, MC, ME, PT, CV, CG, CI, GQ, GA, GM, GH, GN, GW, KE, LR, MR, MZ, NA, NG, ST, SN, SL, ZA, TZ, TG, CY, IL, LB	NA	NA	Persecution/control, Unintentional effects: (large scale) [harvest], Unintentional effects: (subsistence/small scale) [harvest]	5.4.5, 5.4.4, 5.4.3	NA	NA	NA	NA	NA	NA	20	1	4	2	14	Africa, Europe	1	NA	NA	NA
Aetomylaeus caeruleofasciatus	Elasmobranchii	Myliobatiformes	Myliobatidae	Aetomylaeus	Blue-banded eagle ray	1006884	accepted	Aetomylaeus caeruleofasciatus	Froese, R. and D. Pauly. Editors. (2020). FishBase. Aetomylaeus caeruleofasciatus White, Last & Baje, 2015. Accessed through: World Register of Marine Species at: http://www.marinespecies.org/aphia.php?p=taxdetails&id=1006884 on 2020-09-06	NA	NA	NA	NA	NA	0	NA	NA	0	0	0	NA	0	84785231	Least Concern	NA	2016	Unknown	Papua New Guinea, Australia	PG, AU	NA	NA	Unintentional effects: (subsistence/small scale) [harvest], Intentional use: (subsistence/small scale) [harvest]	5.4.3, 5.4.1	Species mortality	2.1	NA	NA	No	Yes	NA	0	NA	NA	NA	NA	1	NA	NA	NA
Aetomylaeus maculatus	Elasmobranchii	Myliobatiformes	Myliobatidae	Aetomylaeus	Mottled eagle ray	217428	accepted	Aetomylaeus maculatus	Froese, R. and D. Pauly. Editors. (2020). FishBase. Aetomylaeus maculatus (Gray, 1834). Accessed through: World Register of Marine Species at: http://www.marinespecies.org/aphia.php?p=taxdetails&id=217428 on 2020-09-06	NA	NA	NA	NA	NA	0	NA	NA	0	0	0	NA	0	60120	Endangered	A2d+3d+4d	2006	Decreasing	Taiwan, Province of China, China, Sri Lanka, Indonesia, Thailand, Malaysia, Singapore, India	TW, CN, LK, ID, TH, MY, SG, IN	NA	NA	Unintentional effects: (large scale) [harvest], Unintentional effects: (subsistence/small scale) [harvest]	5.4.4, 5.4.3	Species mortality	2.1	NA	NA	NA	NA	NA	0	NA	NA	NA	NA	1	NA	NA	NA
Aetomylaeus milvus	Elasmobranchii	Myliobatiformes	Myliobatidae	Aetomylaeus	NA	278474	accepted	Aetomylaeus milvus	Froese, R. and D. Pauly. Editors. (2020). FishBase. Aetomylaeus milvus (M¸ller & Henle, 1841). Accessed through: World Register of Marine Species at: http://www.marinespecies.org/aphia.php?p=taxdetails&id=278474 on 2020-09-06	NA	NA	NA	NA	NA	0	NA	NA	0	0	0	NA	0	104023514	Endangered	A2d+3d	2017	Decreasing	Saudi Arabia, Qatar, Pakistan, Oman, Kuwait, Iraq, Iran, Islamic Republic of, Bahrain	SA, QA, PK, OM, KW, IQ, IR, BH	Wearing apparel, accessories, Food - human	10, 1	Unintentional effects: (large scale) [harvest], Unintentional effects: (subsistence/small scale) [harvest], Housing & urban areas	5.4.4, 5.4.3, 1.1	Species mortality, Ecosystem conversion|Ecosystem degradation|Species mortality	2.1, 1.1|1.2|2.1	15	Unknown	No	Yes	NA	0	NA	NA	NA	NA	1	NA	NA	NA
Aetomylaeus nichofii	Elasmobranchii	Myliobatiformes	Myliobatidae	Aetomylaeus	Banded eagle ray	278475	accepted	Aetomylaeus nichofii	Froese, R. and D. Pauly. Editors. (2020). FishBase. Aetomylaeus nichofii (Bloch & Schneider, 1801). Accessed through: World Register of Marine Species at: http://www.marinespecies.org/aphia.php?p=taxdetails&id=278475 on 2020-09-06	NA	NA	NA	NA	NA	0	NA	NA	0	0	0	NA	1	84784918	Vulnerable	A2bd	2016	Decreasing	Viet Nam, Thailand, Pakistan, Sri Lanka, Bangladesh, Indonesia, China, Brunei Darussalam, Cambodia, Taiwan, Province of China, Japan, Singapore, Malaysia, Mozambique, India, Korea, Democratic People's Republic of, Myanmar, Korea, Republic of, Maldives, Philippines, Oman	VN, TH, PK, LK, BD, ID, CN, BN, KH, TW, JP, SG, MY, MZ, IN, KP, MM, KR, MV, PH, OM	Food - human	1	Unintentional effects: (large scale) [harvest], Unintentional effects: (subsistence/small scale) [harvest], Intentional use: (subsistence/small scale) [harvest], Intentional use: (large scale) [harvest]	5.4.4, 5.4.3, 5.3.1, 5.4.2	Species mortality	2.1	10	NA	No	Unknown	NA	0	NA	NA	NA	NA	1	NA	NA	NA
Aetomylaeus vespertilio	Elasmobranchii	Myliobatiformes	Myliobatidae	Aetomylaeus	Ornate eagle ray	217427	accepted	Aetomylaeus vespertilio	Froese, R. and D. Pauly. Editors. (2020). FishBase. Aetomylaeus vespertilio (Bleeker, 1852). Accessed through: World Register of Marine Species at: http://www.marinespecies.org/aphia.php?p=taxdetails&id=217427 on 2020-09-06	NA	NA	NA	NA	NA	0	NA	NA	0	0	0	NA	0	60121	Endangered	A2d	2016	Decreasing	Malaysia, Mozambique, India, Maldives, Indonesia, Thailand, Taiwan, Province of China, Australia, China, Philippines	MY, MZ, IN, MV, ID, TH, TW, AU, CN, PH	Food - human	1	Unintentional effects: (subsistence/small scale) [harvest], Unintentional effects: (large scale) [harvest]	5.4.3, 5.4.4	Species mortality	2.1	15	NA	No	Unknown	NA	0	NA	NA	NA	NA	1	NA	NA	NA
Alopias pelagicus	Elasmobranchii	Lamniformes	Alopiidae	Alopias	Pelagic thresher	220019	accepted	Alopias pelagicus	Froese, R. and D. Pauly. Editors. (2020). FishBase. Alopias pelagicus Nakamura, 1935. Accessed through: World Register of Marine Species at: http://www.marinespecies.org/aphia.php?p=taxdetails&id=220019 on 2020-09-06	II	2016	B	NA	II	1	NA	NA	0	1	0	NA	0	161597	Endangered	A2bd	2019	Decreasing	Nicaragua, Kiribati, Oman, Djibouti, Tanzania, United Republic of, Iran, Islamic Republic of, Seychelles, Bangladesh, Taiwan, Province of China, South Africa, Pakistan, Malaysia, Somalia, Saudi Arabia, American Samoa, Northern Mariana Islands, New Caledonia, Sudan, Myanmar, Yemen, Cocos (Keeling) Islands, Japan, United States, Pitcairn, Palau, Niue, Nauru, Micronesia, Federated States of , Marsha…	NI, KI, OM, DJ, TZ, IR, SC, BD, TW, ZA, PK, MY, SO, SA, AS, MP, NC, SD, MM, YE, CC, JP, US, PN, PW, NU, NR, FM, MH, GU, PF, FJ, CK, CX, AU, EG, PA, MX, KE, MG, MZ, ER, VN, TL, TH, LK, SG, PH, MV, ID, CN, IN, DT, KH, BN, UM, TV, TO, TK, SB, WS, PG, VU, WF, CO, EC, PE, IO, CR, SV, GT, HN, NF, RE, YT, MU, KM, HK, KR, MO	NA	NA	Unintentional effects: (large scale) [harvest], Unintentional effects: (subsistence/small scale) [harvest], Intentional use: (subsistence/small scale) [harvest], Intentional use: (large scale) [harvest]	5.4.4, 5.4.3, 5.4.1, 5.4.2	Species mortality	2.1	18.5	NA	No	Unknown	NA	0	NA	NA	NA	NA	0	NA	NA	NA
Alopias superciliosus	Elasmobranchii	Lamniformes	Alopiidae	Alopias	Bigeye thresher	105835	accepted	Alopias superciliosus	Froese, R. and D. Pauly. Editors. (2020). FishBase. Alopias superciliosus Lowe, 1841. Accessed through: World Register of Marine Species at: http://www.marinespecies.org/aphia.php?p=taxdetails&id=105835 on 2020-09-06	II	2016	B	NA	II	1	NA	NA	0	1	0	NA	0	161696	Vulnerable	A2bd	2019	Decreasing	Chile, Panama, Sri Lanka, French Polynesia, Costa Rica, Guinea, Greece, Guatemala, Somalia, Portugal, Italy, Australia, United States Minor Outlying Islands, Israel, Mexico, United States, South Africa, Viet Nam, Ecuador, Madagascar, Venezuela, Bolivarian Republic of, Uruguay, Morocco, Maldives, Nicaragua, Spain, Angola, New Caledonia, Taiwan, Province of China, Japan, New Zealand, Bahamas, Brazi…	CL, PA, LK, PF, CR, GN, GR, GT, SO, PT, IT, AU, UM, IL, MX, US, ZA, VN, EC, MG, VE, UY, MA, MV, NI, ES, AO, NC, TW, JP, NZ, BS, BR, TR, SV, CU, SL, SN, DZ, AW, AG, AI, AL, MO, HK, YE, AE, SY, SA, PK, OM, LB, IR, CY, TG, TZ, SD, SC, RE, NG, NA, MZ, YT, MU, MR, LR, KE, GW, GH, GM, GA, ER, GQ, DJ, CI, CG, KM, CV, MP, PW, PG, WS, SB, TK, TO, TV, BL, VU, WF, KN, LC, MF, VC, SX, TT, TC, VG, CO, AS, NF,…	NA	NA	Unintentional effects: (large scale) [harvest], Unintentional effects: (subsistence/small scale) [harvest], Intentional use: (subsistence/small scale) [harvest], Intentional use: (large scale) [harvest]	5.4.4, 5.4.3, 5.4.1, 5.4.2	Species mortality	2.1	18.5	NA	No	Unknown	NA	0	NA	NA	NA	NA	0	NA	NA	NA
Alopias vulpinus	Elasmobranchii	Lamniformes	Alopiidae	Alopias	Thresher	105836	accepted	Alopias vulpinus	Froese, R. and D. Pauly. Editors. (2020). FishBase. Alopias vulpinus (Bonnaterre, 1788). Accessed through: World Register of Marine Species at: http://www.marinespecies.org/aphia.php?p=taxdetails&id=105836 on 2020-09-06	II	2016	B	NA	II	1	NA	III	0	1	0	NA	0	39339	Vulnerable	A2bd	2019	Decreasing	Chile, China, Cameroon, Sri Lanka, Colombia, Costa Rica, C√¥te d'Ivoire, Somalia, Senegal, Sierra Leone, Cuba, Cabo Verde, Korea, Republic of, Cyprus, Korea, Democratic People's Republic of, Syrian Arab Republic, El Salvador, Turkey, Canada, Tunisia, Brazil, Jamaica, Bahamas, Japan, Angola, Albania, Portugal, Italy, Yemen, Australia, India, Argentina, Ireland, New Caledonia, Tanzania, United Repu…	CL, CN, CM, LK, CO, CR, CI, SO, SN, SL, CU, CV, KR, CY, KP, SY, SV, TR, CA, TN, BR, JM, BS, JP, AO, AL, PT, IT, YE, AU, IN, AR, IE, NC, TZ, NA, EG, EH, ES, NI, NG, MR, MZ, US, MX, MV, VE, DZ, LR, EC, DO, ME, UY, MA, DJ, TW, GF, NZ, GA, GB, NO, OM, FR, GY, GW, GT, GR, PK, GN, PE, PF, GI, PA, GH, ZA, HR, CW, AW, LB, IL, IR, TG, GM, BJ, SG, MY, PM, LY, BE, BA, DK, DE, GG, TT, GD, MO, HK, AE, HN, MC,…	NA	NA	Unintentional effects: (large scale) [harvest], Unintentional effects: (subsistence/small scale) [harvest], Intentional use: (subsistence/small scale) [harvest], Intentional use: (large scale) [harvest]	5.4.4, 5.4.3, 5.4.1, 5.4.2	Species mortality	2.1	25.5	NA	No	Unknown	NA	0	NA	NA	NA	NA	0	NA	NA	NA
Amblyraja badia	Elasmobranchii	Rajiformes	Rajidae	Amblyraja	Broad skate	271499	accepted	Amblyraja badia	Froese, R. and D. Pauly. Editors. (2020). FishBase. Amblyraja badia (Garman, 1899). Accessed through: World Register of Marine Species at: http://www.marinespecies.org/aphia.php?p=taxdetails&id=271499 on 2020-09-06	NA	NA	NA	NA	NA	0	NA	NA	0	0	0	NA	0	161452	Least Concern	NA	2016	Unknown	Honduras, Panama, Canada, Costa Rica, Mexico, El Salvador, Guatemala, Nicaragua, United States	HN, PA, CA, CR, MX, SV, GT, NI, US	NA	NA	NA	NA	NA	NA	NA	NA	NA	NA	NA	0	NA	NA	NA	NA	1	NA	NA	NA
Amblyraja doellojuradoi	Elasmobranchii	Rajiformes	Rajidae	Amblyraja	Southern thorny skate	271500	accepted	Amblyraja doellojuradoi	Froese, R. and D. Pauly. Editors. (2020). FishBase. Amblyraja doellojuradoi (Pozzi, 1935). Accessed through: World Register of Marine Species at: http://www.marinespecies.org/aphia.php?p=taxdetails&id=271500 on 2020-09-06	NA	NA	NA	NA	NA	0	NA	NA	0	0	0	NA	0	63122	Least Concern	NA	2007	Unknown	Chile, Falkland Islands (Malvinas), Argentina	CL, FK, AR	NA	NA	Unintentional effects: (large scale) [harvest], Unintentional effects: (subsistence/small scale) [harvest]	5.4.4, 5.4.3	Species mortality	2.1	NA	NA	NA	NA	NA	0	NA	NA	NA	NA	1	NA	NA	NA
Amblyraja frerichsi	Elasmobranchii	Rajiformes	Rajidae	Amblyraja	Thickbody skate	271501	accepted	Amblyraja frerichsi	Froese, R. and D. Pauly. Editors. (2020). FishBase. Amblyraja frerichsi (Krefft, 1968). Accessed through: World Register of Marine Species at: http://www.marinespecies.org/aphia.php?p=taxdetails&id=271501 on 2020-09-06	NA	NA	NA	NA	NA	0	NA	NA	0	0	0	NA	0	44652	Data Deficient	NA	2004	Unknown	Chile, Uruguay, Argentina	CL, UY, AR	NA	NA	Unintentional effects: (large scale) [harvest], Unintentional effects: (subsistence/small scale) [harvest]	5.4.4, 5.4.3	Species mortality	2.1	NA	NA	NA	NA	NA	0	NA	NA	NA	NA	1	NA	NA	NA
Amblyraja georgiana	Elasmobranchii	Rajiformes	Rajidae	Amblyraja	Antarctic starry skate	234607	accepted	Amblyraja georgiana	Froese, R. and D. Pauly. Editors. (2020). FishBase. Amblyraja georgiana (Norman, 1938). Accessed through: World Register of Marine Species at: http://www.marinespecies.org/aphia.php?p=taxdetails&id=234607 on 2020-09-06	NA	NA	NA	NA	NA	0	NA	NA	0	0	0	NA	0	161490	Data Deficient	NA	2009	Unknown	Antarctica	AQ	NA	NA	Unintentional effects: (large scale) [harvest]	05:04:04	Species mortality	2.1	NA	NA	NA	NA	NA	0	NA	NA	NA	NA	1	NA	NA	NA
Amblyraja hyperborea	Elasmobranchii	Rajiformes	Rajidae	Amblyraja	Arctic skate	105863	accepted	Amblyraja hyperborea	Froese, R. and D. Pauly. Editors. (2020). FishBase. Amblyraja hyperborea (Collett, 1879). Accessed through: World Register of Marine Species at: http://www.marinespecies.org/aphia.php?p=taxdetails&id=105863 on 2020-09-06	NA	NA	NA	NA	NA	0	NA	NA	0	0	0	NA	0	63119	Least Concern	NA	2016	Unknown	Costa Rica, Ecuador, United Kingdom, Australia, Colombia, Greenland, Iceland, Panama, Canada, South Africa, New Zealand, Faroe Islands, Norway	CR, EC, GB, AU, CO, GL, IS, PA, CA, ZA, NZ, FO, NO	Food - human	1	Unintentional effects: (subsistence/small scale) [harvest], Unintentional effects: (large scale) [harvest]	5.4.3, 5.4.4	Species mortality, Species disturbance	2.1, 2.2	NA	NA	No	Unknown	NA	0	NA	NA	NA	NA	1	NA	NA	NA
Amblyraja jenseni	Elasmobranchii	Rajiformes	Rajidae	Amblyraja	Shorttail skate	105864	accepted	Amblyraja jenseni	Froese, R. and D. Pauly. Editors. (2020). FishBase. Amblyraja jenseni (Bigelow & Schroeder, 1950). Accessed through: World Register of Marine Species at: http://www.marinespecies.org/aphia.php?p=taxdetails&id=105864 on 2020-09-06	NA	NA	NA	NA	NA	0	NA	NA	0	0	0	NA	0	161491	Least Concern	NA	2009	Unknown	Ireland, Canada, United States	IE, CA, US	NA	NA	Unintentional effects: (large scale) [harvest]	05:04:04	Species mortality	2.1	NA	NA	NA	NA	NA	0	NA	NA	NA	NA	1	NA	NA	NA
Amblyraja radiata	Elasmobranchii	Rajiformes	Rajidae	Amblyraja	Starry ray	105865	accepted	Amblyraja radiata	Froese, R. and D. Pauly. Editors. (2020). FishBase. Amblyraja radiata (Donovan, 1808). Accessed through: World Register of Marine Species at: http://www.marinespecies.org/aphia.php?p=taxdetails&id=105865 on 2020-09-06	NA	NA	NA	NA	NA	0	NA	NA	0	0	0	NA	1	161542	Vulnerable	A2b	2009	Decreasing	Canada, United Kingdom, United States	CA, GB, US	Research, Food - human	14, 1	Intentional use: (large scale) [harvest], Unintentional effects: (large scale) [harvest]	5.4.2, 5.4.4	Species mortality	2.1	NA	NA	NA	NA	7	1	0	1	6	Europe, North America	1	NA	NA	NA
Amblyraja reversa	Elasmobranchii	Rajiformes	Rajidae	Amblyraja	Reversed skate	271502	accepted	Amblyraja reversa	Froese, R. and D. Pauly. Editors. (2020). FishBase. Amblyraja reversa (Lloyd, 1906). Accessed through: World Register of Marine Species at: http://www.marinespecies.org/aphia.php?p=taxdetails&id=271502 on 2020-09-06	NA	NA	NA	NA	NA	0	NA	NA	0	0	0	NA	0	161340	Data Deficient	NA	2017	Unknown	Pakistan	PK	NA	NA	NA	NA	NA	NA	NA	Unknown	No	Unknown	NA	0	NA	NA	NA	NA	1	NA	NA	NA
Amblyraja robertsi	Elasmobranchii	Rajiformes	Rajidae	Amblyraja	Bigmouth skate	217382	accepted	Amblyraja robertsi	Froese, R. and D. Pauly. Editors. (2020). FishBase. Amblyraja robertsi (Hulley, 1970). Accessed through: World Register of Marine Species at: http://www.marinespecies.org/aphia.php?p=taxdetails&id=217382 on 2020-09-06	NA	NA	NA	NA	NA	0	NA	NA	0	0	0	NA	0	161322	Least Concern	NA	2009	Unknown	South Africa	ZA	NA	NA	NA	NA	NA	NA	NA	NA	NA	NA	NA	0	NA	NA	NA	NA	1	NA	NA	NA
Amblyraja taaf	Elasmobranchii	Rajiformes	Rajidae	Amblyraja	Whiteleg skate	234766	accepted	Amblyraja taaf	Froese, R. and D. Pauly. Editors. (2020). FishBase. Amblyraja taaf (Meisner, 1987). Accessed through: World Register of Marine Species at: http://www.marinespecies.org/aphia.php?p=taxdetails&id=234766 on 2020-09-06	NA	NA	NA	NA	NA	0	NA	NA	0	0	0	NA	0	161392	Data Deficient	NA	2009	Unknown	French Southern Territories, South Africa, Heard Island and McDonald Islands	TF, ZA, HM	Food - human	1	Unintentional effects: (large scale) [harvest]	05:04:04	Species mortality	2.1	29	NA	No	Unknown	NA	0	NA	NA	NA	NA	1	NA	NA	NA
Anacanthobatis americana	Elasmobranchii	Rajiformes	Anacanthobatidae	Anacanthobatis	American legskate	399735	accepted	Anacanthobatis americana	Froese, R. and D. Pauly. Editors. (2020). FishBase. Anacanthobatis americana Bigelow & Schroeder, 1962. Accessed through: World Register of Marine Species at: http://www.marinespecies.org/aphia.php?p=taxdetails&id=399735 on 2020-09-06	NA	NA	NA	NA	NA	0	NA	NA	0	0	0	NA	0	161481	Data Deficient	NA	2009	Unknown	Suriname, Haiti, Panama, Colombia, Costa Rica, Honduras, Nicaragua, Venezuela, Bolivarian Republic of	SR, HT, PA, CO, CR, HN, NI, VE	NA	NA	NA	NA	NA	NA	NA	NA	NA	NA	NA	0	NA	NA	NA	NA	0	NA	NA	NA
Anacanthobatis donghaiensis	Elasmobranchii	Rajiformes	Anacanthobatidae	Anacanthobatis	East China leg skate	277940	accepted	Anacanthobatis donghaiensis	Froese, R. and D. Pauly. Editors. (2020). FishBase. Anacanthobatis donghaiensis (Deng, Xiong & Zhan, 1983). Accessed through: World Register of Marine Species at: http://www.marinespecies.org/aphia.php?p=taxdetails&id=277940 on 2020-09-06	NA	NA	NA	NA	NA	0	NA	NA	0	0	0	NA	0	161356	Data Deficient	NA	2009	Unknown	China	CN	NA	NA	Unintentional effects: (large scale) [harvest], Unintentional effects: (subsistence/small scale) [harvest]	5.4.4, 5.4.3	Species mortality	2.1	NA	NA	NA	NA	NA	0	NA	NA	NA	NA	0	NA	NA	NA
Anacanthobatis folirostris	Elasmobranchii	Rajiformes	Anacanthobatidae	Anacanthobatis	Leaf-nose leg skate	277941	accepted	Anacanthobatis folirostris	Froese, R. and D. Pauly. Editors. (2020). FishBase. Anacanthobatis folirostris (Bigelow & Schroeder, 1951). Accessed through: World Register of Marine Species at: http://www.marinespecies.org/aphia.php?p=taxdetails&id=277941 on 2020-09-06	NA	NA	NA	NA	NA	0	NA	NA	0	0	0	NA	0	161681	Data Deficient	NA	2009	Unknown	United States	US	NA	NA	NA	NA	NA	NA	NA	NA	NA	NA	NA	0	NA	NA	NA	NA	0	NA	NA	NA
Anacanthobatis longirostris	Elasmobranchii	Rajiformes	Anacanthobatidae	Anacanthobatis	Longnose leg skate	277942	accepted	Anacanthobatis longirostris	Froese, R. and D. Pauly. Editors. (2020). FishBase. Anacanthobatis longirostris Bigelow & Schroeder, 1962. Accessed through: World Register of Marine Species at: http://www.marinespecies.org/aphia.php?p=taxdetails&id=277942 on 2020-09-06	NA	NA	NA	NA	NA	0	NA	NA	0	0	0	NA	0	161494	Data Deficient	NA	2009	Unknown	Virgin Islands, British, Virgin Islands, U.S., Saint Kitts and Nevis, Guadeloupe, Antigua and Barbuda, Bahamas, United States, Dominica	VG, VI, KN, GP, AG, BS, US, DM	NA	NA	NA	NA	NA	NA	NA	NA	NA	NA	NA	0	NA	NA	NA	NA	0	NA	NA	NA
Anacanthobatis marmorata	Elasmobranchii	Rajiformes	Anacanthobatidae	Anacanthobatis	Spotted legskate	1016599	accepted	Anacanthobatis marmorata	Froese, R. and D. Pauly. Editors. (2020). FishBase. Anacanthobatis marmorata (von Bonde & Swart, 1923). Accessed through: World Register of Marine Species at: http://www.marinespecies.org/aphia.php?p=taxdetails&id=1016599 on 2020-09-06	NA	NA	NA	NA	NA	0	NA	NA	0	0	0	NA	0	44600	Data Deficient	NA	2004	Unknown	Mozambique, South Africa	MZ, ZA	NA	NA	Unintentional effects: (large scale) [harvest]	05:04:04	Species mortality	2.1	12	NA	No	Yes	NA	0	NA	NA	NA	NA	0	NA	NA	NA
Anacanthobatis nanhaiensis	Elasmobranchii	Rajiformes	Anacanthobatidae	Anacanthobatis	South China leg skate	277944	accepted	Anacanthobatis nanhaiensis	Froese, R. and D. Pauly. Editors. (2020). FishBase. Anacanthobatis nanhaiensis (Meng & Li, 1981). Accessed through: World Register of Marine Species at: http://www.marinespecies.org/aphia.php?p=taxdetails&id=277944 on 2020-09-06	NA	NA	NA	NA	NA	0	NA	NA	0	0	0	NA	0	161603	Data Deficient	NA	2009	Unknown	Hong Kong	HK	NA	NA	NA	NA	NA	NA	NA	NA	NA	NA	NA	0	NA	NA	NA	NA	0	NA	NA	NA
Anoxypristis cuspidata	Elasmobranchii	Rhinopristiformes	Pristidae	Anoxypristis	Pointed sawfish	217374	accepted	Anoxypristis cuspidata	Froese, R. and D. Pauly. Editors. (2020). FishBase. Anoxypristis cuspidata (Latham, 1794). Accessed through: World Register of Marine Species at: http://www.marinespecies.org/aphia.php?p=taxdetails&id=217374 on 2020-09-06	I	2007	A	NA	I / II	0	NA	NA	0	1	0	NA	1	39389	Endangered	A2cd	2013	Decreasing	Taiwan, Province of China, Myanmar, Malaysia, Indonesia, China, India, Cambodia, Bangladesh, Papua New Guinea, Australia, Singapore, Sri Lanka, Thailand, Timor-Leste, Viet Nam, Somalia, Iran, Islamic Republic of, Oman, Pakistan, Yemen, Japan, Korea, Democratic People's Republic of	TW, MM, MY, ID, CN, IN, KH, BD, PG, AU, SG, LK, TH, TL, VN, SO, IR, OM, PK, YE, JP, KP	Medicine - human & veterinary, Food - human, Handicrafts, jewellery, etc.	3, 1, 12	Run-off, Sewage, Commercial & industrial areas, Mining & quarrying, Oil & gas drilling, Housing & urban areas, Habitat shifting & alteration, Temperature extremes, Intentional use: (large scale) [harvest], Unintentional effects: (subsistence/small scale) [harvest], Unintentional effects: (large scale) [harvest], Persecution/control, Intentional use: (subsistence/small scale) [harvest], Oil spills…	9.1.2, 9.1.1, 1.2, 3.2, 3.1, 1.1, 11.1, 11.3, 5.4.2, 5.4.3, 5.4.4, 5.4.5, 5.4.1, 9.2.1, 9.2.2, 9.3.1, 9.3.2, 9.3.3	Ecosystem degradation|Species disturbance, Ecosystem conversion|Species disturbance, Indirect ecosystem effects|Species mortality	1.2|2.2, 1.1|2.2, 1.3|2.1	6	NA	NA	Yes	NA	0	NA	NA	NA	NA	0	NA	NA	NA
Apristurus albisoma	Elasmobranchii	Carcharhiniformes	Scyliorhinidae	Apristurus	NA	271333	accepted	Apristurus albisoma	Froese, R. and D. Pauly. Editors. (2020). FishBase. Apristurus albisoma Nakaya & SÈret, 1999. Accessed through: World Register of Marine Species at: http://www.marinespecies.org/aphia.php?p=taxdetails&id=271333 on 2020-09-06	NA	NA	NA	NA	NA	0	NA	NA	0	0	0	NA	0	41718	Least Concern	NA	2015	Unknown	New Caledonia, Norfolk Island, Australia	NC, NF, AU	NA	NA	Unintentional effects: (large scale) [harvest]	05:04:04	Species mortality	2.1	NA	NA	No	No	NA	0	NA	NA	NA	NA	0	NA	NA	NA
Apristurus ampliceps	Elasmobranchii	Carcharhiniformes	Scyliorhinidae	Apristurus	NA	398235	accepted	Apristurus ampliceps	Froese, R. and D. Pauly. Editors. (2020). FishBase. Apristurus ampliceps Sasahara, Sato & Nakaya, 2008. Accessed through: World Register of Marine Species at: http://www.marinespecies.org/aphia.php?p=taxdetails&id=398235 on 2020-09-06	NA	NA	NA	NA	NA	0	NA	NA	0	0	0	NA	0	42701	Least Concern	NA	2015	Unknown	Australia, New Zealand	AU, NZ	NA	NA	Unintentional effects: (large scale) [harvest]	05:04:04	Species mortality	2.1	NA	NA	No	Yes	NA	0	NA	NA	NA	NA	0	NA	NA	NA
Apristurus aphyodes	Elasmobranchii	Carcharhiniformes	Scyliorhinidae	Apristurus	NA	105806	accepted	Apristurus aphyodes	Froese, R. and D. Pauly. Editors. (2020). FishBase. Apristurus aphyodes Nakaya & Stehmann, 1998. Accessed through: World Register of Marine Species at: http://www.marinespecies.org/aphia.php?p=taxdetails&id=105806 on 2020-09-06	NA	NA	NA	NA	NA	0	NA	NA	0	0	0	NA	0	44207	Least Concern	NA	2015	Unknown	Spain, Ireland, United Kingdom, France, Faroe Islands, Iceland	ES, IE, GB, FR, FO, IS	NA	NA	Unintentional effects: (large scale) [harvest]	05:04:04	Species mortality	2.1	NA	NA	NA	Unknown	NA	0	NA	NA	NA	NA	0	NA	NA	NA
Apristurus australis	Elasmobranchii	Carcharhiniformes	Scyliorhinidae	Apristurus	NA	398236	accepted	Apristurus australis	Froese, R. and D. Pauly. Editors. (2020). FishBase. Apristurus australis Sato, Nakaya & Yorozu, 2008. Accessed through: World Register of Marine Species at: http://www.marinespecies.org/aphia.php?p=taxdetails&id=398236 on 2020-09-06	NA	NA	NA	NA	NA	0	NA	NA	0	0	0	NA	0	42704	Least Concern	NA	2017	Unknown	Australia	AU	NA	NA	Unintentional effects: (large scale) [harvest]	05:04:04	Species mortality	2.1	NA	NA	No	Yes	NA	0	NA	NA	NA	NA	0	NA	NA	NA
Apristurus breviventralis	Elasmobranchii	Carcharhiniformes	Scyliorhinidae	Apristurus	Shortbelly catshark	834882	accepted	Apristurus breviventralis	Froese, R. and D. Pauly. Editors. (2020). FishBase. Apristurus breviventralis Kawauchi, Weigmann & Nakaya, 2014. Accessed through: World Register of Marine Species at: http://www.marinespecies.org/aphia.php?p=taxdetails&id=834882 on 2020-09-06	NA	NA	NA	NA	NA	0	NA	NA	0	0	0	NA	0	103055459	Least Concern	NA	2017	Unknown	Yemen	YE	NA	NA	NA	NA	NA	NA	NA	Unknown	No	Unknown	NA	0	NA	NA	NA	NA	0	NA	NA	NA
Apristurus brunneus	Elasmobranchii	Carcharhiniformes	Scyliorhinidae	Apristurus	Brown catshark	158512	accepted	Apristurus brunneus	Froese, R. and D. Pauly. Editors. (2020). FishBase. Apristurus brunneus (Gilbert, 1892). Accessed through: World Register of Marine Species at: http://www.marinespecies.org/aphia.php?p=taxdetails&id=158512 on 2020-09-06	NA	NA	NA	NA	NA	0	NA	NA	0	0	0	NA	0	44209	Data Deficient	NA	2015	Unknown	Ecuador, Honduras, United States, Canada, Mexico, Panama, Peru, Costa Rica, Nicaragua, Guatemala, Chile	EC, HN, US, CA, MX, PA, PE, CR, NI, GT, CL	NA	NA	Unintentional effects: (large scale) [harvest]	05:04:04	Species mortality	2.1	NA	NA	No	NA	NA	0	NA	NA	NA	NA	0	NA	NA	NA
Apristurus bucephalus	Elasmobranchii	Carcharhiniformes	Scyliorhinidae	Apristurus	Bighead catshark	398237	accepted	Apristurus bucephalus	Froese, R. and D. Pauly. Editors. (2020). FishBase. Apristurus bucephalus White, Last & Pogonoski, 2008. Accessed through: World Register of Marine Species at: http://www.marinespecies.org/aphia.php?p=taxdetails&id=398237 on 2020-09-06	NA	NA	NA	NA	NA	0	NA	NA	0	0	0	NA	0	42703	Data Deficient	NA	2015	Unknown	Australia	AU	NA	NA	Unintentional effects: (large scale) [harvest]	05:04:04	Species mortality	2.1	NA	NA	No	No	NA	0	NA	NA	NA	NA	0	NA	NA	NA
Apristurus canutus	Elasmobranchii	Carcharhiniformes	Scyliorhinidae	Apristurus	Hoary catshark	271334	accepted	Apristurus canutus	Froese, R. and D. Pauly. Editors. (2020). FishBase. Apristurus canutus Springer & Heemstra, 1979. Accessed through: World Register of Marine Species at: http://www.marinespecies.org/aphia.php?p=taxdetails&id=271334 on 2020-09-06	NA	NA	NA	NA	NA	0	NA	NA	0	0	0	NA	0	44572	Data Deficient	NA	2007	Unknown	Anguilla, Colombia, Antigua and Barbuda, United States, Venezuela, Bolivarian Republic of, Bonaire, Sint Eustatius and Saba, Saint Martin (French part), Sint Maarten (Dutch part)	AI, CO, AG, US, VE, BQ, MF, SX	NA	NA	NA	NA	NA	NA	NA	NA	NA	NA	NA	0	NA	NA	NA	NA	0	NA	NA	NA
Apristurus exsanguis	Elasmobranchii	Carcharhiniformes	Scyliorhinidae	Apristurus	NA	271335	accepted	Apristurus exsanguis	Froese, R. and D. Pauly. Editors. (2020). FishBase. Apristurus exsanguis Sato, Nakaya & Stewart, 1999. Accessed through: World Register of Marine Species at: http://www.marinespecies.org/aphia.php?p=taxdetails&id=271335 on 2020-09-06	NA	NA	NA	NA	NA	0	NA	NA	0	0	0	NA	0	41719	Least Concern	NA	2018	Unknown	New Zealand	NZ	NA	NA	Unintentional effects: (large scale) [harvest]	05:04:04	Species mortality	2.1	NA	Unknown	No	Unknown	NA	0	NA	NA	NA	NA	0	NA	NA	NA
Apristurus fedorovi	Elasmobranchii	Carcharhiniformes	Scyliorhinidae	Apristurus	NA	271336	accepted	Apristurus fedorovi	Froese, R. and D. Pauly. Editors. (2020). FishBase. Apristurus fedorovi Dolganov, 1983. Accessed through: World Register of Marine Species at: http://www.marinespecies.org/aphia.php?p=taxdetails&id=271336 on 2020-09-06	NA	NA	NA	NA	NA	0	NA	NA	0	0	0	NA	0	44210	Data Deficient	NA	2004	Unknown	Japan	JP	NA	NA	NA	NA	NA	NA	NA	NA	NA	NA	NA	0	NA	NA	NA	NA	0	NA	NA	NA
Apristurus garricki	Elasmobranchii	Carcharhiniformes	Scyliorhinidae	Apristurus	NA	834881	accepted	Apristurus garricki	Froese, R. and D. Pauly. Editors. (2020). FishBase. Apristurus garricki Sato, Stewart & Nakaya, 2013. Accessed through: World Register of Marine Species at: http://www.marinespecies.org/aphia.php?p=taxdetails&id=834881 on 2020-09-06	NA	NA	NA	NA	NA	0	NA	NA	0	0	0	NA	0	116857982	Least Concern	NA	2018	Stable	New Zealand	NZ	NA	NA	Unintentional effects: (large scale) [harvest]	05:04:04	Species mortality	2.1	NA	Unknown	No	No	NA	0	NA	NA	NA	NA	0	NA	NA	NA
Apristurus gibbosus	Elasmobranchii	Carcharhiniformes	Scyliorhinidae	Apristurus	Humpback cat shark	271337	accepted	Apristurus gibbosus	Froese, R. and D. Pauly. Editors. (2020). FishBase. Apristurus gibbosus Meng, Chu & Li, 1985. Accessed through: World Register of Marine Species at: http://www.marinespecies.org/aphia.php?p=taxdetails&id=271337 on 2020-09-06	NA	NA	NA	NA	NA	0	NA	NA	0	0	0	NA	0	44211	Data Deficient	NA	2004	Unknown	Taiwan, Province of China, China	TW, CN	NA	NA	NA	NA	NA	NA	NA	NA	NA	NA	NA	0	NA	NA	NA	NA	0	NA	NA	NA
Apristurus herklotsi	Elasmobranchii	Carcharhiniformes	Scyliorhinidae	Apristurus	Longfin catshark	271338	accepted	Apristurus herklotsi	Froese, R. and D. Pauly. Editors. (2020). FishBase. Apristurus herklotsi (Fowler, 1934). Accessed through: World Register of Marine Species at: http://www.marinespecies.org/aphia.php?p=taxdetails&id=271338 on 2020-09-06	NA	NA	NA	NA	NA	0	NA	NA	0	0	0	NA	0	44212	Data Deficient	NA	2004	Unknown	China, Philippines, Japan	CN, PH, JP	NA	NA	NA	NA	NA	NA	NA	NA	NA	NA	NA	0	NA	NA	NA	NA	0	NA	NA	NA
Apristurus indicus	Elasmobranchii	Carcharhiniformes	Scyliorhinidae	Apristurus	Smallbelly catshark	217635	accepted	Apristurus indicus	Froese, R. and D. Pauly. Editors. (2020). FishBase. Apristurus indicus (Brauer, 1906). Accessed through: World Register of Marine Species at: http://www.marinespecies.org/aphia.php?p=taxdetails&id=217635 on 2020-09-06	NA	NA	NA	NA	NA	0	NA	NA	0	0	0	NA	0	161470	Least Concern	NA	2017	Unknown	Oman, Somalia, Yemen	OM, SO, YE	NA	NA	NA	NA	NA	NA	NA	Unknown	No	Unknown	NA	0	NA	NA	NA	NA	0	NA	NA	NA
Apristurus internatus	Elasmobranchii	Carcharhiniformes	Scyliorhinidae	Apristurus	NA	271339	accepted	Apristurus internatus	Froese, R. and D. Pauly. Editors. (2020). FishBase. Apristurus internatus Deng, Xiong & Zhan, 1988. Accessed through: World Register of Marine Species at: http://www.marinespecies.org/aphia.php?p=taxdetails&id=271339 on 2020-09-06	NA	NA	NA	NA	NA	0	NA	NA	0	0	0	NA	0	44213	Data Deficient	NA	2004	Unknown	China	CN	NA	NA	NA	NA	NA	NA	NA	NA	NA	NA	NA	0	NA	NA	NA	NA	0	NA	NA	NA
Apristurus investigatoris	Elasmobranchii	Carcharhiniformes	Scyliorhinidae	Apristurus	Broadnose catshark	271340	accepted	Apristurus investigatoris	Froese, R. and D. Pauly. Editors. (2020). FishBase. Apristurus investigatoris (Misra, 1962). Accessed through: World Register of Marine Species at: http://www.marinespecies.org/aphia.php?p=taxdetails&id=271340 on 2020-09-06	NA	NA	NA	NA	NA	0	NA	NA	0	0	0	NA	0	44214	Data Deficient	NA	2004	Unknown	Myanmar, Thailand	MM, TH	NA	NA	NA	NA	NA	NA	NA	NA	NA	NA	NA	0	NA	NA	NA	NA	0	NA	NA	NA
Apristurus japonicus	Elasmobranchii	Carcharhiniformes	Scyliorhinidae	Apristurus	Japanese catshark	271341	accepted	Apristurus japonicus	Froese, R. and D. Pauly. Editors. (2020). FishBase. Apristurus japonicus Nakaya, 1975. Accessed through: World Register of Marine Species at: http://www.marinespecies.org/aphia.php?p=taxdetails&id=271341 on 2020-09-06	NA	NA	NA	NA	NA	0	NA	NA	0	0	0	NA	0	161367	Data Deficient	NA	2009	Unknown	Japan	JP	NA	NA	Unintentional effects: (large scale) [harvest], Unintentional effects: (subsistence/small scale) [harvest]	5.4.4, 5.4.3	Species mortality	2.1	NA	NA	NA	NA	NA	0	NA	NA	NA	NA	0	NA	NA	NA
Apristurus kampae	Elasmobranchii	Carcharhiniformes	Scyliorhinidae	Apristurus	Longnose catshark	271342	accepted	Apristurus kampae	Froese, R. and D. Pauly. Editors. (2020). FishBase. Apristurus kampae Taylor, 1972. Accessed through: World Register of Marine Species at: http://www.marinespecies.org/aphia.php?p=taxdetails&id=271342 on 2020-09-06	NA	NA	NA	NA	NA	0	NA	NA	0	0	0	NA	0	44215	Data Deficient	NA	2015	Unknown	Mexico, Ecuador, United States	MX, EC, US	NA	NA	NA	NA	NA	NA	NA	NA	No	NA	NA	0	NA	NA	NA	NA	0	NA	NA	NA
Apristurus laurussonii	Elasmobranchii	Carcharhiniformes	Scyliorhinidae	Apristurus	Iceland catshark	105807	accepted	Apristurus laurussonii	Froese, R. and D. Pauly. Editors. (2020). FishBase. Apristurus laurussonii (Saemundsson, 1922). Accessed through: World Register of Marine Species at: http://www.marinespecies.org/aphia.php?p=taxdetails&id=105807 on 2020-09-06	NA	NA	NA	NA	NA	0	NA	NA	0	0	0	NA	0	44216	Data Deficient	NA	2007	Unknown	Ireland, Iceland, Spain, Honduras, United States, Portugal, Venezuela, Bolivarian Republic of	IE, IS, ES, HN, US, PT, VE	NA	NA	Unintentional effects: (large scale) [harvest]	05:04:04	Species mortality	2.1	NA	NA	NA	NA	NA	0	NA	NA	NA	NA	0	NA	NA	NA
Apristurus longicephalus	Elasmobranchii	Carcharhiniformes	Scyliorhinidae	Apristurus	Longhead catshark	217634	accepted	Apristurus longicephalus	Froese, R. and D. Pauly. Editors. (2020). FishBase. Apristurus longicephalus Nakaya, 1975. Accessed through: World Register of Marine Species at: http://www.marinespecies.org/aphia.php?p=taxdetails&id=217634 on 2020-09-06	NA	NA	NA	NA	NA	0	NA	NA	0	0	0	NA	0	44217	Least Concern	NA	2015	Unknown	Seychelles, Australia, Japan, Philippines, Mozambique, Taiwan, Province of China, New Caledonia, China	SC, AU, JP, PH, MZ, TW, NC, CN	NA	NA	Unintentional effects: (large scale) [harvest]	05:04:04	Species mortality	2.1	NA	NA	No	Unknown	NA	0	NA	NA	NA	NA	0	NA	NA	NA
Apristurus macrorhynchus	Elasmobranchii	Carcharhiniformes	Scyliorhinidae	Apristurus	Flathead catshark	271343	accepted	Apristurus macrorhynchus	Froese, R. and D. Pauly. Editors. (2020). FishBase. Apristurus macrorhynchus (Tanaka, 1909). Accessed through: World Register of Marine Species at: http://www.marinespecies.org/aphia.php?p=taxdetails&id=271343 on 2020-09-06	NA	NA	NA	NA	NA	0	NA	NA	0	0	0	NA	0	44218	Data Deficient	NA	2004	Unknown	Taiwan, Province of China, Japan	TW, JP	NA	NA	NA	NA	NA	NA	NA	NA	NA	NA	NA	0	NA	NA	NA	NA	0	NA	NA	NA
Apristurus macrostomus	Elasmobranchii	Carcharhiniformes	Scyliorhinidae	Apristurus	Broadmouth cat shark	271344	accepted	Apristurus macrostomus	Froese, R. and D. Pauly. Editors. (2020). FishBase. Apristurus macrostomus Chu, Meng & Li, 1985. Accessed through: World Register of Marine Species at: http://www.marinespecies.org/aphia.php?p=taxdetails&id=271344 on 2020-09-06	NA	NA	NA	NA	NA	0	NA	NA	0	0	0	NA	0	44219	Data Deficient	NA	2004	Unknown	China	CN	NA	NA	NA	NA	NA	NA	NA	NA	NA	NA	NA	0	NA	NA	NA	NA	0	NA	NA	NA
Apristurus manis	Elasmobranchii	Carcharhiniformes	Scyliorhinidae	Apristurus	Ghost catshark	105808	accepted	Apristurus manis	Froese, R. and D. Pauly. Editors. (2020). FishBase. Apristurus manis (Springer, 1979). Accessed through: World Register of Marine Species at: http://www.marinespecies.org/aphia.php?p=taxdetails&id=105808 on 2020-09-06	NA	NA	NA	NA	NA	0	NA	NA	0	0	0	NA	0	44599	Least Concern	NA	2019	Stable	South Africa, Ireland, United States, Canada	ZA, IE, US, CA	NA	NA	Unintentional effects: (large scale) [harvest]	05:04:04	Species mortality	2.1	NA	NA	No	Unknown	NA	0	NA	NA	NA	NA	0	NA	NA	NA
Apristurus melanoasper	Elasmobranchii	Carcharhiniformes	Scyliorhinidae	Apristurus	Black roughscale catshark	271345	accepted	Apristurus melanoasper	Froese, R. and D. Pauly. Editors. (2020). FishBase. Apristurus melanoasper IglÈsias, Nakaya & Stehmann, 2004. Accessed through: World Register of Marine Species at: http://www.marinespecies.org/aphia.php?p=taxdetails&id=271345 on 2020-09-06	NA	NA	NA	NA	NA	0	NA	NA	0	0	0	NA	0	42700	Least Concern	NA	2016	Unknown	France, United States, United Kingdom, New Zealand, New Caledonia, Australia, Faroe Islands	FR, US, GB, NZ, NC, AU, FO	NA	NA	Unintentional effects: (large scale) [harvest]	05:04:04	Species mortality	2.1	NA	NA	No	Yes	NA	0	NA	NA	NA	NA	0	NA	NA	NA
Apristurus microps	Elasmobranchii	Carcharhiniformes	Scyliorhinidae	Apristurus	Smalleye catshark	105809	accepted	Apristurus microps	Froese, R. and D. Pauly. Editors. (2020). FishBase. Apristurus microps (Gilchrist, 1922). Accessed through: World Register of Marine Species at: http://www.marinespecies.org/aphia.php?p=taxdetails&id=105809 on 2020-09-06	NA	NA	NA	NA	NA	0	NA	NA	0	0	0	NA	0	44657	Least Concern	NA	2019	Stable	Canada, South Africa, Iceland, United Kingdom, United States	CA, ZA, IS, GB, US	NA	NA	Unintentional effects: (large scale) [harvest]	05:04:04	Species mortality	2.1	NA	NA	No	Unknown	NA	0	NA	NA	NA	NA	0	NA	NA	NA
Apristurus micropterygeus	Elasmobranchii	Carcharhiniformes	Scyliorhinidae	Apristurus	Smalldorsal cat shark	271346	accepted	Apristurus micropterygeus	Froese, R. and D. Pauly. Editors. (2020). FishBase. Apristurus micropterygeus Meng, Chu & Li, 1986. Accessed through: World Register of Marine Species at: http://www.marinespecies.org/aphia.php?p=taxdetails&id=271346 on 2020-09-06	NA	NA	NA	NA	NA	0	NA	NA	0	0	0	NA	0	44220	Data Deficient	NA	2004	Unknown	China	CN	NA	NA	NA	NA	NA	NA	NA	NA	NA	NA	NA	0	NA	NA	NA	NA	0	NA	NA	NA
Apristurus nakayai	Elasmobranchii	Carcharhiniformes	Scyliorhinidae	Apristurus	Milk-eye catshark	834880	accepted	Apristurus nakayai	Froese, R. and D. Pauly. Editors. (2020). FishBase. Apristurus nakayai IglÈsias, 2013. Accessed through: World Register of Marine Species at: http://www.marinespecies.org/aphia.php?p=taxdetails&id=834880 on 2020-09-06	NA	NA	NA	NA	NA	0	NA	NA	0	0	0	NA	0	NA	NA	NA	NA	NA	NA	NA	NA	NA	NA	NA	NA	NA	NA	NA	NA	NA	NA	0	NA	NA	NA	NA	0	NA	NA	NA
Apristurus nasutus	Elasmobranchii	Carcharhiniformes	Scyliorhinidae	Apristurus	Largenose catshark	105810	accepted	Apristurus nasutus	Froese, R. and D. Pauly. Editors. (2020). FishBase. Apristurus nasutus de Buen, 1959. Accessed through: World Register of Marine Species at: http://www.marinespecies.org/aphia.php?p=taxdetails&id=105810 on 2020-09-06	NA	NA	NA	NA	NA	0	NA	NA	0	0	0	NA	0	44573	Data Deficient	NA	2004	Unknown	Chile, Morocco, Panama, Ecuador	CL, MA, PA, EC	NA	NA	Unintentional effects: (large scale) [harvest]	05:04:04	Species mortality	2.1	NA	NA	NA	NA	NA	0	NA	NA	NA	NA	0	NA	NA	NA
Apristurus parvipinnis	Elasmobranchii	Carcharhiniformes	Scyliorhinidae	Apristurus	Smallfin catshark	271347	accepted	Apristurus parvipinnis	Froese, R. and D. Pauly. Editors. (2020). FishBase. Apristurus parvipinnis Springer & Heemstra, 1979. Accessed through: World Register of Marine Species at: http://www.marinespecies.org/aphia.php?p=taxdetails&id=271347 on 2020-09-06	NA	NA	NA	NA	NA	0	NA	NA	0	0	0	NA	0	44221	Data Deficient	NA	2004	Unknown	Panama, Colombia, French Guiana, United States, Mexico	PA, CO, GF, US, MX	NA	NA	Unintentional effects: (large scale) [harvest]	05:04:04	Species mortality	2.1	NA	NA	NA	NA	NA	0	NA	NA	NA	NA	0	NA	NA	NA
Apristurus pinguis	Elasmobranchii	Carcharhiniformes	Scyliorhinidae	Apristurus	NA	271348	accepted	Apristurus pinguis	Froese, R. and D. Pauly. Editors. (2020). FishBase. Apristurus pinguis Deng, Xiong & Zhan, 1983. Accessed through: World Register of Marine Species at: http://www.marinespecies.org/aphia.php?p=taxdetails&id=271348 on 2020-09-06	NA	NA	NA	NA	NA	0	NA	NA	0	0	0	NA	0	44222	Least Concern	NA	2015	Unknown	New Zealand, Japan, Australia	NZ, JP, AU	NA	NA	Unintentional effects: (large scale) [harvest]	05:04:04	Species mortality	2.1	NA	NA	No	Yes	NA	0	NA	NA	NA	NA	0	NA	NA	NA
Apristurus platyrhynchus	Elasmobranchii	Carcharhiniformes	Scyliorhinidae	Apristurus	Borneo catshark	271349	accepted	Apristurus platyrhynchus	Froese, R. and D. Pauly. Editors. (2020). FishBase. Apristurus platyrhynchus (Tanaka, 1909). Accessed through: World Register of Marine Species at: http://www.marinespecies.org/aphia.php?p=taxdetails&id=271349 on 2020-09-06	NA	NA	NA	NA	NA	0	NA	NA	0	0	0	NA	0	44223	Least Concern	NA	2015	Unknown	Philippines, Brunei Darussalam, Japan, Malaysia, China, Taiwan, Province of China, Australia	PH, BN, JP, MY, CN, TW, AU	NA	NA	Unintentional effects: (large scale) [harvest]	05:04:04	Species mortality	2.1	NA	NA	No	Unknown	NA	0	NA	NA	NA	NA	0	NA	NA	NA
Apristurus profundorum	Elasmobranchii	Carcharhiniformes	Scyliorhinidae	Apristurus	Deep-water catshark	158513	accepted	Apristurus profundorum	Froese, R. and D. Pauly. Editors. (2020). FishBase. Apristurus profundorum (Goode & Bean, 1896). Accessed through: World Register of Marine Species at: http://www.marinespecies.org/aphia.php?p=taxdetails&id=158513 on 2020-09-06	NA	NA	NA	NA	NA	0	NA	NA	0	0	0	NA	0	44224	Data Deficient	NA	2004	Unknown	Mauritania, United States	MR, US	NA	NA	NA	NA	NA	NA	NA	NA	NA	NA	NA	0	NA	NA	NA	NA	0	NA	NA	NA
Apristurus riveri	Elasmobranchii	Carcharhiniformes	Scyliorhinidae	Apristurus	Broadgill catshark	158514	accepted	Apristurus riveri	Froese, R. and D. Pauly. Editors. (2020). FishBase. Apristurus riveri Bigelow & Schroeder, 1944. Accessed through: World Register of Marine Species at: http://www.marinespecies.org/aphia.php?p=taxdetails&id=158514 on 2020-09-06	NA	NA	NA	NA	NA	0	NA	NA	0	0	0	NA	0	44639	Data Deficient	NA	2007	Unknown	Panama, Colombia, Cuba, Honduras, United States, Dominican Republic, Mexico, Venezuela, Bolivarian Republic of	PA, CO, CU, HN, US, DO, MX, VE	NA	NA	NA	NA	NA	NA	NA	NA	NA	NA	NA	0	NA	NA	NA	NA	0	NA	NA	NA
Apristurus saldanha	Elasmobranchii	Carcharhiniformes	Scyliorhinidae	Apristurus	Saldanha catshark	217636	accepted	Apristurus saldanha	Froese, R. and D. Pauly. Editors. (2020). FishBase. Apristurus saldanha (Barnard, 1925). Accessed through: World Register of Marine Species at: http://www.marinespecies.org/aphia.php?p=taxdetails&id=217636 on 2020-09-06	NA	NA	NA	NA	NA	0	NA	NA	0	0	0	NA	0	44602	Least Concern	NA	2019	Stable	South Africa, Namibia	ZA, NA	NA	NA	Unintentional effects: (large scale) [harvest]	05:04:04	Species mortality	2.1	NA	NA	No	Unknown	NA	0	NA	NA	NA	NA	0	NA	NA	NA
Apristurus sibogae	Elasmobranchii	Carcharhiniformes	Scyliorhinidae	Apristurus	Pale catshark	271350	accepted	Apristurus sibogae	Froese, R. and D. Pauly. Editors. (2020). FishBase. Apristurus sibogae (Weber, 1913). Accessed through: World Register of Marine Species at: http://www.marinespecies.org/aphia.php?p=taxdetails&id=271350 on 2020-09-06	NA	NA	NA	NA	NA	0	NA	NA	0	0	0	NA	0	161672	Data Deficient	NA	2009	Unknown	Indonesia	ID	NA	NA	Unintentional effects: (large scale) [harvest]	05:04:04	NA	NA	NA	NA	NA	NA	NA	0	NA	NA	NA	NA	0	NA	NA	NA
Apristurus sinensis	Elasmobranchii	Carcharhiniformes	Scyliorhinidae	Apristurus	South China catshark	271351	accepted	Apristurus sinensis	Froese, R. and D. Pauly. Editors. (2020). FishBase. Apristurus sinensis Chu & Hu, 1981. Accessed through: World Register of Marine Species at: http://www.marinespecies.org/aphia.php?p=taxdetails&id=271351 on 2020-09-06	NA	NA	NA	NA	NA	0	NA	NA	0	0	0	NA	0	44225	Data Deficient	NA	2015	Unknown	China, New Zealand, Australia	CN, NZ, AU	NA	NA	Unintentional effects: (large scale) [harvest]	05:04:04	Species mortality	2.1	NA	NA	No	Yes	NA	0	NA	NA	NA	NA	0	NA	NA	NA
Apristurus spongiceps	Elasmobranchii	Carcharhiniformes	Scyliorhinidae	Apristurus	Spongehead catshark	271352	accepted	Apristurus spongiceps	Froese, R. and D. Pauly. Editors. (2020). FishBase. Apristurus spongiceps (Gilbert, 1905). Accessed through: World Register of Marine Species at: http://www.marinespecies.org/aphia.php?p=taxdetails&id=271352 on 2020-09-06	NA	NA	NA	NA	NA	0	NA	NA	0	0	0	NA	0	44226	Data Deficient	NA	2015	Unknown	Indonesia, United States	ID, US	NA	NA	NA	NA	NA	NA	NA	NA	No	NA	NA	0	NA	NA	NA	NA	0	NA	NA	NA
Apristurus stenseni	Elasmobranchii	Carcharhiniformes	Scyliorhinidae	Apristurus	Panama ghost catshark	271353	accepted	Apristurus stenseni	Froese, R. and D. Pauly. Editors. (2020). FishBase. Apristurus stenseni (Springer, 1979). Accessed through: World Register of Marine Species at: http://www.marinespecies.org/aphia.php?p=taxdetails&id=271353 on 2020-09-06	NA	NA	NA	NA	NA	0	NA	NA	0	0	0	NA	0	44574	Data Deficient	NA	2004	Unknown	Panama	PA	NA	NA	NA	NA	NA	NA	NA	NA	NA	NA	NA	0	NA	NA	NA	NA	0	NA	NA	NA
Apristurus yangi	Elasmobranchii	Carcharhiniformes	Scyliorhinidae	Apristurus	Yang's longnose catshark	1042794	accepted	Apristurus yangi	Froese, R. and D. Pauly. Editors. (2020). FishBase. Apristurus yangi White, Mana & Naylor, 2017. Accessed through: World Register of Marine Species at: http://www.marinespecies.org/aphia.php?p=taxdetails&id=1042794 on 2020-09-06	NA	NA	NA	NA	NA	0	NA	NA	0	0	0	NA	0	NA	NA	NA	NA	NA	NA	NA	NA	NA	NA	NA	NA	NA	NA	NA	NA	NA	NA	0	NA	NA	NA	NA	0	NA	NA	NA
Aptychotrema rostrata	Elasmobranchii	Rhinopristiformes	Rhinobatidae	Aptychotrema	Eastern shovelnose ray	279673	accepted	Aptychotrema rostrata	Froese, R. and D. Pauly. Editors. (2020). FishBase. Aptychotrema rostrata (Shaw, 1794). Accessed through: World Register of Marine Species at: http://www.marinespecies.org/aphia.php?p=taxdetails&id=279673 on 2020-09-06	NA	NA	NA	NA	NA	0	NA	NA	0	0	0	NA	0	161596	Least Concern	NA	2015	Unknown	Australia	AU	NA	NA	Unintentional effects: (large scale) [harvest], Unintentional effects: (subsistence/small scale) [harvest], Housing & urban areas, Commercial & industrial areas	5.4.4, 5.4.3, 1.1, 1.2	Species mortality, Ecosystem degradation	2.1, 1.2	NA	NA	No	Yes	NA	0	NA	NA	NA	NA	0	NA	NA	NA
Aptychotrema timorensis	Elasmobranchii	Rhinopristiformes	Rhinobatidae	Aptychotrema	Spotted shovelnose ray	279674	accepted	Aptychotrema timorensis	Froese, R. and D. Pauly. Editors. (2020). FishBase. Aptychotrema timorensis Last, 2004. Accessed through: World Register of Marine Species at: http://www.marinespecies.org/aphia.php?p=taxdetails&id=279674 on 2020-09-06	NA	NA	NA	NA	NA	0	NA	NA	0	0	0	NA	0	60179	Vulnerable	B1ab(v)	2015	Unknown	Australia	AU	NA	NA	Unintentional effects: (large scale) [harvest]	05:04:04	Species mortality	2.1	NA	NA	No	No	NA	0	NA	NA	NA	NA	0	NA	NA	NA
Aptychotrema vincentiana	Elasmobranchii	Rhinopristiformes	Rhinobatidae	Aptychotrema	Western shovelnose ray	279675	accepted	Aptychotrema vincentiana	Froese, R. and D. Pauly. Editors. (2020). FishBase. Aptychotrema vincentiana (Haacke, 1885). Accessed through: World Register of Marine Species at: http://www.marinespecies.org/aphia.php?p=taxdetails&id=279675 on 2020-09-06	NA	NA	NA	NA	NA	0	NA	NA	0	0	0	NA	0	44186	Least Concern	NA	2015	Unknown	Australia	AU	NA	NA	Unintentional effects: (large scale) [harvest]	05:04:04	Species mortality	2.1	NA	Unknown	No	Yes	NA	0	NA	NA	NA	NA	0	NA	NA	NA
Arhynchobatis asperrimus	Elasmobranchii	Rajiformes	Arhynchobatidae	Arhynchobatis	Longtail skate	279690	accepted	Arhynchobatis asperrimus	Froese, R. and D. Pauly. Editors. (2020). FishBase. Arhynchobatis asperrimus Waite, 1909. Accessed through: World Register of Marine Species at: http://www.marinespecies.org/aphia.php?p=taxdetails&id=279690 on 2020-09-06	NA	NA	NA	NA	NA	0	NA	NA	0	0	0	NA	0	161577	Data Deficient	NA	2018	Unknown	New Zealand	NZ	NA	NA	Unintentional effects: (large scale) [harvest]	05:04:04	Species mortality	2.1	NA	Unknown	No	Yes	NA	0	NA	NA	NA	NA	0	NA	NA	NA
Asymbolus analis	Elasmobranchii	Carcharhiniformes	Scyliorhinidae	Asymbolus	Grey spotted catshark	279779	accepted	Asymbolus analis	Froese, R. and D. Pauly. Editors. (2020). FishBase. Asymbolus analis (Ogilby, 1885). Accessed through: World Register of Marine Species at: http://www.marinespecies.org/aphia.php?p=taxdetails&id=279779 on 2020-09-06	NA	NA	NA	NA	NA	0	NA	NA	0	0	0	NA	0	41720	Least Concern	NA	2015	Stable	Australia	AU	NA	NA	Unintentional effects: (large scale) [harvest]	05:04:04	Species mortality	2.1	NA	NA	No	Yes	NA	0	NA	NA	NA	NA	0	NA	NA	NA
Asymbolus funebris	Elasmobranchii	Carcharhiniformes	Scyliorhinidae	Asymbolus	NA	279780	accepted	Asymbolus funebris	Froese, R. and D. Pauly. Editors. (2020). FishBase. Asymbolus funebris Compagno, Stevens & Last, 1999. Accessed through: World Register of Marine Species at: http://www.marinespecies.org/aphia.php?p=taxdetails&id=279780 on 2020-09-06	NA	NA	NA	NA	NA	0	NA	NA	0	0	0	NA	0	41721	Data Deficient	NA	2016	Unknown	Australia	AU	NA	NA	NA	NA	NA	NA	NA	NA	No	Unknown	NA	0	NA	NA	NA	NA	0	NA	NA	NA
Asymbolus galacticus	Elasmobranchii	Carcharhiniformes	Scyliorhinidae	Asymbolus	Starry catshark	398238	accepted	Asymbolus galacticus	Froese, R. and D. Pauly. Editors. (2020). FishBase. Asymbolus galacticus SÈret & Last, 2008. Accessed through: World Register of Marine Species at: http://www.marinespecies.org/aphia.php?p=taxdetails&id=398238 on 2020-09-06	NA	NA	NA	NA	NA	0	NA	NA	0	0	0	NA	0	195421	Least Concern	NA	2018	Unknown	New Caledonia	NC	NA	NA	NA	NA	NA	NA	NA	Unknown	No	Yes	NA	0	NA	NA	NA	NA	0	NA	NA	NA
Asymbolus occiduus	Elasmobranchii	Carcharhiniformes	Scyliorhinidae	Asymbolus	Western spotted catshark	279781	accepted	Asymbolus occiduus	Froese, R. and D. Pauly. Editors. (2020). FishBase. Asymbolus occiduus Last, Gomon & Gledhill, 1999. Accessed through: World Register of Marine Species at: http://www.marinespecies.org/aphia.php?p=taxdetails&id=279781 on 2020-09-06	NA	NA	NA	NA	NA	0	NA	NA	0	0	0	NA	0	41722	Least Concern	NA	2016	Unknown	Australia	AU	NA	NA	Unintentional effects: (large scale) [harvest]	05:04:04	Species mortality	2.1	NA	NA	No	Yes	NA	0	NA	NA	NA	NA	0	NA	NA	NA
Asymbolus pallidus	Elasmobranchii	Carcharhiniformes	Scyliorhinidae	Asymbolus	Pale spotted catshark	279782	accepted	Asymbolus pallidus	Froese, R. and D. Pauly. Editors. (2020). FishBase. Asymbolus pallidus Last, Gomon & Gledhill, 1999. Accessed through: World Register of Marine Species at: http://www.marinespecies.org/aphia.php?p=taxdetails&id=279782 on 2020-09-06	NA	NA	NA	NA	NA	0	NA	NA	0	0	0	NA	0	41723	Least Concern	NA	2016	Unknown	Australia	AU	NA	NA	Unintentional effects: (large scale) [harvest]	05:04:04	Species mortality	2.1	NA	NA	No	Yes	NA	0	NA	NA	NA	NA	0	NA	NA	NA
Asymbolus parvus	Elasmobranchii	Carcharhiniformes	Scyliorhinidae	Asymbolus	NA	279783	accepted	Asymbolus parvus	Froese, R. and D. Pauly. Editors. (2020). FishBase. Asymbolus parvus Compagno, Stevens & Last, 1999. Accessed through: World Register of Marine Species at: http://www.marinespecies.org/aphia.php?p=taxdetails&id=279783 on 2020-09-06	NA	NA	NA	NA	NA	0	NA	NA	0	0	0	NA	0	41724	Least Concern	NA	2016	Unknown	Australia	AU	NA	NA	Unintentional effects: (large scale) [harvest]	05:04:04	Species mortality	2.1	NA	NA	No	Yes	NA	0	NA	NA	NA	NA	0	NA	NA	NA
Asymbolus rubiginosus	Elasmobranchii	Carcharhiniformes	Scyliorhinidae	Asymbolus	NA	279784	accepted	Asymbolus rubiginosus	Froese, R. and D. Pauly. Editors. (2020). FishBase. Asymbolus rubiginosus Last, Gomon & Gledhill, 1999. Accessed through: World Register of Marine Species at: http://www.marinespecies.org/aphia.php?p=taxdetails&id=279784 on 2020-09-06	NA	NA	NA	NA	NA	0	NA	NA	0	0	0	NA	0	41725	Least Concern	NA	2015	Unknown	Australia	AU	NA	NA	Unintentional effects: (large scale) [harvest]	05:04:04	Species mortality	2.1	NA	NA	No	Yes	NA	0	NA	NA	NA	NA	0	NA	NA	NA
Asymbolus submaculatus	Elasmobranchii	Carcharhiniformes	Scyliorhinidae	Asymbolus	Variegated catshark	279785	accepted	Asymbolus submaculatus	Froese, R. and D. Pauly. Editors. (2020). FishBase. Asymbolus submaculatus Compagno, Stevens & Last, 1999. Accessed through: World Register of Marine Species at: http://www.marinespecies.org/aphia.php?p=taxdetails&id=279785 on 2020-09-06	NA	NA	NA	NA	NA	0	NA	NA	0	0	0	NA	0	41726	Least Concern	NA	2016	Unknown	Australia	AU	NA	NA	NA	NA	NA	NA	NA	NA	NA	NA	NA	0	NA	NA	NA	NA	0	NA	NA	NA
Asymbolus vincenti	Elasmobranchii	Carcharhiniformes	Scyliorhinidae	Asymbolus	Gulf catshark	279786	accepted	Asymbolus vincenti	Froese, R. and D. Pauly. Editors. (2020). FishBase. Asymbolus vincenti (Zietz, 1908). Accessed through: World Register of Marine Species at: http://www.marinespecies.org/aphia.php?p=taxdetails&id=279786 on 2020-09-06	NA	NA	NA	NA	NA	0	NA	NA	0	0	0	NA	0	41727	Least Concern	NA	2016	Unknown	Australia	AU	NA	NA	Unintentional effects: (large scale) [harvest]	05:04:04	Species mortality	2.1	NA	NA	No	Yes	NA	0	NA	NA	NA	NA	0	NA	NA	NA
Atelomycterus baliensis	Elasmobranchii	Carcharhiniformes	Scyliorhinidae	Atelomycterus	Bali catshark	279787	accepted	Atelomycterus baliensis	Froese, R. and D. Pauly. Editors. (2020). FishBase. Atelomycterus baliensis White, Last & Dharmadi, 2005. Accessed through: World Register of Marine Species at: http://www.marinespecies.org/aphia.php?p=taxdetails&id=279787 on 2020-09-06	NA	NA	NA	NA	NA	0	NA	NA	0	0	0	NA	0	161736	Vulnerable	B1ab(i,iii,v)	2009	Unknown	Indonesia	ID	NA	NA	Unintentional effects: (subsistence/small scale) [harvest]	05:04:03	Ecosystem degradation|Species mortality|Species disturbance	1.2|2.1|2.2	NA	NA	NA	NA	NA	0	NA	NA	NA	NA	1	NA	NA	NA
Atelomycterus erdmanni	Elasmobranchii	Carcharhiniformes	Scyliorhinidae	Atelomycterus	Spotted-belly catshark	1006964	accepted	Atelomycterus erdmanni	Froese, R. and D. Pauly. Editors. (2020). FishBase. Atelomycterus erdmanni Fahmi & White, 2015. Accessed through: World Register of Marine Species at: http://www.marinespecies.org/aphia.php?p=taxdetails&id=1006964 on 2020-09-06	NA	NA	NA	NA	NA	0	NA	NA	0	0	0	NA	0	NA	NA	NA	NA	NA	NA	NA	NA	NA	NA	NA	NA	NA	NA	NA	NA	NA	NA	0	NA	NA	NA	NA	1	NA	NA	NA
Atelomycterus fasciatus	Elasmobranchii	Carcharhiniformes	Scyliorhinidae	Atelomycterus	Banded catshark	279788	accepted	Atelomycterus fasciatus	Froese, R. and D. Pauly. Editors. (2020). FishBase. Atelomycterus fasciatus Compagno & Stevens, 1993. Accessed through: World Register of Marine Species at: http://www.marinespecies.org/aphia.php?p=taxdetails&id=279788 on 2020-09-06	NA	NA	NA	NA	NA	0	NA	NA	0	0	0	NA	0	41728	Least Concern	NA	2015	Unknown	Australia	AU	NA	NA	Unintentional effects: (subsistence/small scale) [harvest]	05:04:03	Species mortality	2.1	NA	Unknown	No	Yes	NA	0	NA	NA	NA	NA	1	NA	NA	NA
Atelomycterus macleayi	Elasmobranchii	Carcharhiniformes	Scyliorhinidae	Atelomycterus	Marbled catshark	279789	accepted	Atelomycterus macleayi	Froese, R. and D. Pauly. Editors. (2020). FishBase. Atelomycterus macleayi Whitley, 1939. Accessed through: World Register of Marine Species at: http://www.marinespecies.org/aphia.php?p=taxdetails&id=279789 on 2020-09-06	NA	NA	NA	NA	NA	0	NA	NA	0	0	0	NA	0	41729	Least Concern	NA	2015	Unknown	Australia	AU	NA	NA	Unintentional effects: (large scale) [harvest]	05:04:04	Species mortality	2.1	NA	NA	No	Yes	2	1	2	0	0	Europe	1	NA	NA	NA
Atelomycterus marmoratus	Elasmobranchii	Carcharhiniformes	Scyliorhinidae	Atelomycterus	Coral catshark	279790	accepted	Atelomycterus marmoratus	Froese, R. and D. Pauly. Editors. (2020). FishBase. Atelomycterus marmoratus (Anonymous [Bennett], 1830). Accessed through: World Register of Marine Species at: http://www.marinespecies.org/aphia.php?p=taxdetails&id=279790 on 2020-09-06	NA	NA	NA	NA	NA	0	NA	NA	0	0	0	NA	0	41730	Near Threatened	NA	2003	Unknown	Taiwan, Province of China, Japan, India, Malaysia, Singapore, Viet Nam, Thailand, Philippines, Bangladesh, Pakistan, Indonesia, Cambodia, Papua New Guinea, China	TW, JP, IN, MY, SG, VN, TH, PH, BD, PK, ID, KH, PG, CN	NA	NA	Mining & quarrying, Unintentional effects: (subsistence/small scale) [harvest]	3.2, 5.4.3	Ecosystem degradation, Ecosystem degradation|Species mortality	1.2, 1.2|2.1	NA	NA	NA	NA	115	1	12	14	89	Europe, North America	1	NA	NA	NA
Atelomycterus marnkalha	Elasmobranchii	Carcharhiniformes	Scyliorhinidae	Atelomycterus	Eastern banded catshark	398239	accepted	Atelomycterus marnkalha	Froese, R. and D. Pauly. Editors. (2020). FishBase. Atelomycterus marnkalha Jacobsen & Bennett, 2007. Accessed through: World Register of Marine Species at: http://www.marinespecies.org/aphia.php?p=taxdetails&id=398239 on 2020-09-06	NA	NA	NA	NA	NA	0	NA	NA	0	0	0	NA	0	161434	Data Deficient	NA	2015	Unknown	Australia, Papua New Guinea	AU, PG	NA	NA	Unintentional effects: (large scale) [harvest]	05:04:04	Species mortality	2.1	NA	NA	No	Yes	NA	0	NA	NA	NA	NA	1	NA	NA	NA
Atlantoraja castelnaui	Elasmobranchii	Rajiformes	Arhynchobatidae	Atlantoraja	Spotback skate	279816	accepted	Atlantoraja castelnaui	Froese, R. and D. Pauly. Editors. (2020). FishBase. Atlantoraja castelnaui (Miranda Ribeiro, 1907). Accessed through: World Register of Marine Species at: http://www.marinespecies.org/aphia.php?p=taxdetails&id=279816 on 2020-09-06	NA	NA	NA	NA	NA	0	NA	NA	0	0	0	NA	0	44575	Endangered	A2bd+3bd+4bd	2004	Decreasing	Uruguay, Brazil, Argentina	UY, BR, AR	NA	NA	Unintentional effects: (large scale) [harvest]	05:04:04	NA	NA	NA	NA	NA	NA	NA	0	NA	NA	NA	NA	0	NA	NA	NA
Atlantoraja cyclophora	Elasmobranchii	Rajiformes	Arhynchobatidae	Atlantoraja	Eyespot skate	279817	accepted	Atlantoraja cyclophora	Froese, R. and D. Pauly. Editors. (2020). FishBase. Atlantoraja cyclophora (Regan, 1903). Accessed through: World Register of Marine Species at: http://www.marinespecies.org/aphia.php?p=taxdetails&id=279817 on 2020-09-06	NA	NA	NA	NA	NA	0	NA	NA	0	0	0	NA	0	61398	Vulnerable	A3bd+4bd	2006	Decreasing	Uruguay, Brazil, Argentina	UY, BR, AR	NA	NA	Unintentional effects: (large scale) [harvest], Intentional use: (subsistence/small scale) [harvest]	5.4.4, 5.4.1	NA	NA	NA	NA	NA	NA	NA	0	NA	NA	NA	NA	0	NA	NA	NA
Atlantoraja platana	Elasmobranchii	Rajiformes	Arhynchobatidae	Atlantoraja	La Plata skate	279818	accepted	Atlantoraja platana	Froese, R. and D. Pauly. Editors. (2020). FishBase. Atlantoraja platana (G¸nther, 1880). Accessed through: World Register of Marine Species at: http://www.marinespecies.org/aphia.php?p=taxdetails&id=279818 on 2020-09-06	NA	NA	NA	NA	NA	0	NA	NA	0	0	0	NA	0	63110	Vulnerable	A4bd	2007	Decreasing	Uruguay, Brazil, Argentina	UY, BR, AR	NA	NA	Unintentional effects: (large scale) [harvest], Unintentional effects: (subsistence/small scale) [harvest]	5.4.4, 5.4.3	NA	NA	NA	NA	NA	NA	NA	0	NA	NA	NA	NA	0	NA	NA	NA
Aulohalaelurus kanakorum	Elasmobranchii	Carcharhiniformes	Scyliorhinidae	Aulohalaelurus	Kanakorum catshark	279834	accepted	Aulohalaelurus kanakorum	Froese, R. and D. Pauly. Editors. (2020). FishBase. Aulohalaelurus kanakorum SÈret, 1990. Accessed through: World Register of Marine Species at: http://www.marinespecies.org/aphia.php?p=taxdetails&id=279834 on 2020-09-06	NA	NA	NA	NA	NA	0	NA	NA	0	0	0	NA	0	41870	Data Deficient	NA	2018	Unknown	New Caledonia	NC	NA	NA	Habitat shifting & alteration, Unintentional effects: (subsistence/small scale) [harvest], Seepage from mining	11.1, 5.4.3, 9.2.2	Ecosystem degradation, Species mortality	1.2, 2.1	NA	Unknown	No	Unknown	NA	0	NA	NA	NA	NA	0	NA	NA	NA
Aulohalaelurus labiosus	Elasmobranchii	Carcharhiniformes	Scyliorhinidae	Aulohalaelurus	NA	279835	accepted	Aulohalaelurus labiosus	Froese, R. and D. Pauly. Editors. (2020). FishBase. Aulohalaelurus labiosus (Waite, 1905). Accessed through: World Register of Marine Species at: http://www.marinespecies.org/aphia.php?p=taxdetails&id=279835 on 2020-09-06	NA	NA	NA	NA	NA	0	NA	NA	0	0	0	NA	0	41731	Least Concern	NA	2015	Unknown	Australia	AU	Pets/display animals, horticulture	13	Intentional use: (subsistence/small scale) [harvest], Unintentional effects: (subsistence/small scale) [harvest]	5.4.1, 5.4.3	Species mortality	2.1	NA	NA	No	Yes	NA	0	NA	NA	NA	NA	0	NA	NA	NA
Bathyraja abyssicola	Elasmobranchii	Rajiformes	Arhynchobatidae	Bathyraja	Deep-sea skate	271503	accepted	Bathyraja abyssicola	Froese, R. and D. Pauly. Editors. (2020). FishBase. Bathyraja abyssicola (Gilbert, 1896). Accessed through: World Register of Marine Species at: http://www.marinespecies.org/aphia.php?p=taxdetails&id=271503 on 2020-09-06	NA	NA	NA	NA	NA	0	NA	NA	0	0	0	NA	0	2636	Data Deficient	NA	2015	Unknown	Russian Federation, United States, Japan	RU, US, JP	Food - human	1	Unintentional effects: (large scale) [harvest]	05:04:04	Species mortality	2.1	NA	NA	No	No	NA	0	NA	NA	NA	NA	0	NA	NA	NA
Bathyraja aguja	Elasmobranchii	Rajiformes	Arhynchobatidae	Bathyraja	Aguja skate	271504	accepted	Bathyraja aguja	Froese, R. and D. Pauly. Editors. (2020). FishBase. Bathyraja aguja (Kendall & Radcliffe, 1912). Accessed through: World Register of Marine Species at: http://www.marinespecies.org/aphia.php?p=taxdetails&id=271504 on 2020-09-06	NA	NA	NA	NA	NA	0	NA	NA	0	0	0	NA	0	61399	Data Deficient	NA	2006	Unknown	Peru	PE	NA	NA	Unintentional effects: (large scale) [harvest]	05:04:04	NA	NA	NA	NA	NA	NA	NA	0	NA	NA	NA	NA	0	NA	NA	NA
Bathyraja albomaculata	Elasmobranchii	Rajiformes	Arhynchobatidae	Bathyraja	White-dotted skate	271505	accepted	Bathyraja albomaculata	Froese, R. and D. Pauly. Editors. (2020). FishBase. Bathyraja albomaculata (Norman, 1937). Accessed through: World Register of Marine Species at: http://www.marinespecies.org/aphia.php?p=taxdetails&id=271505 on 2020-09-06	NA	NA	NA	NA	NA	0	NA	NA	0	0	0	NA	0	63102	Vulnerable	A4bcd	2018	Unknown	Uruguay, Falkland Islands (Malvinas), Chile, Argentina	UY, FK, CL, AR	NA	NA	Unintentional effects: (large scale) [harvest], Unintentional effects: (subsistence/small scale) [harvest]	5.4.4, 5.4.3	NA	NA	NA	NA	NA	NA	NA	0	NA	NA	NA	NA	0	NA	NA	NA
Bathyraja aleutica	Elasmobranchii	Rajiformes	Arhynchobatidae	Bathyraja	Aleutian skate	271506	accepted	Bathyraja aleutica	Froese, R. and D. Pauly. Editors. (2020). FishBase. Bathyraja aleutica (Gilbert, 1896). Accessed through: World Register of Marine Species at: http://www.marinespecies.org/aphia.php?p=taxdetails&id=271506 on 2020-09-06	NA	NA	NA	NA	NA	0	NA	NA	0	0	0	NA	0	161661	Least Concern	NA	2015	Stable	Japan, Russian Federation, Canada, United States	JP, RU, CA, US	Food - human	1	Unintentional effects: (subsistence/small scale) [harvest], Unintentional effects: (large scale) [harvest]	5.4.3, 5.4.4	Species mortality	2.1	NA	NA	NA	NA	NA	0	NA	NA	NA	NA	0	NA	NA	NA
Bathyraja andriashevi	Elasmobranchii	Rajiformes	Arhynchobatidae	Bathyraja	Little-eyed skate	271507	accepted	Bathyraja andriashevi	Froese, R. and D. Pauly. Editors. (2020). FishBase. Bathyraja andriashevi Dolganov, 1983. Accessed through: World Register of Marine Species at: http://www.marinespecies.org/aphia.php?p=taxdetails&id=271507 on 2020-09-06	NA	NA	NA	NA	NA	0	NA	NA	0	0	0	NA	0	161372	Least Concern	NA	2009	Unknown	Russian Federation, Japan	RU, JP	NA	NA	NA	NA	NA	NA	NA	NA	NA	NA	NA	0	NA	NA	NA	NA	0	NA	NA	NA
Bathyraja bergi	Elasmobranchii	Rajiformes	Arhynchobatidae	Bathyraja	Bottom skate	271508	accepted	Bathyraja bergi	Froese, R. and D. Pauly. Editors. (2020). FishBase. Bathyraja bergi Dolganov, 1983. Accessed through: World Register of Marine Species at: http://www.marinespecies.org/aphia.php?p=taxdetails&id=271508 on 2020-09-06	NA	NA	NA	NA	NA	0	NA	NA	0	0	0	NA	0	161722	Least Concern	NA	2009	Unknown	Taiwan, Province of China, China, Russian Federation, Japan	TW, CN, RU, JP	NA	NA	Unintentional effects: (subsistence/small scale) [harvest]	05:04:03	Species mortality	2.1	NA	NA	NA	NA	NA	0	NA	NA	NA	NA	0	NA	NA	NA
Bathyraja brachyurops	Elasmobranchii	Rajiformes	Arhynchobatidae	Bathyraja	Broadnose skate	271509	accepted	Bathyraja brachyurops	Froese, R. and D. Pauly. Editors. (2020). FishBase. Bathyraja brachyurops (Fowler, 1910). Accessed through: World Register of Marine Species at: http://www.marinespecies.org/aphia.php?p=taxdetails&id=271509 on 2020-09-06	NA	NA	NA	NA	NA	0	NA	NA	0	0	0	NA	0	63111	Least Concern	NA	2007	Unknown	Chile, Falkland Islands (Malvinas), Brazil, Argentina	CL, FK, BR, AR	NA	NA	Unintentional effects: (large scale) [harvest], Unintentional effects: (subsistence/small scale) [harvest]	5.4.4, 5.4.3	NA	NA	NA	NA	NA	NA	NA	0	NA	NA	NA	NA	0	NA	NA	NA
Bathyraja caeluronigricans	Elasmobranchii	Rajiformes	Arhynchobatidae	Bathyraja	Purple-black skate	271510	accepted	Bathyraja caeluronigricans	Froese, R. and D. Pauly. Editors. (2020). FishBase. Bathyraja caeluronigricans Ishiyama & Ishihara, 1977. Accessed through: World Register of Marine Species at: http://www.marinespecies.org/aphia.php?p=taxdetails&id=271510 on 2020-09-06	NA	NA	NA	NA	NA	0	NA	NA	0	0	0	NA	0	NA	NA	NA	NA	NA	NA	NA	NA	NA	NA	NA	NA	NA	NA	NA	NA	NA	NA	0	NA	NA	NA	NA	0	NA	NA	NA
Bathyraja cousseauae	Elasmobranchii	Rajiformes	Arhynchobatidae	Bathyraja	Joined-fins skate	388675	accepted	Bathyraja cousseauae	Froese, R. and D. Pauly. Editors. (2020). FishBase. Bathyraja cousseauae DÌaz de Astarloa & MabragaÒa, 2004. Accessed through: World Register of Marine Species at: http://www.marinespecies.org/aphia.php?p=taxdetails&id=388675 on 2020-09-06	NA	NA	NA	NA	NA	0	NA	NA	0	0	0	NA	0	63106	Near Threatened	NA	2007	Decreasing	Falkland Islands (Malvinas), Argentina	FK, AR	NA	NA	Unintentional effects: (large scale) [harvest]	05:04:04	NA	NA	NA	NA	NA	NA	NA	0	NA	NA	NA	NA	0	NA	NA	NA
Bathyraja diplotaenia	Elasmobranchii	Rajiformes	Arhynchobatidae	Bathyraja	Dusky-pink skate	271511	accepted	Bathyraja diplotaenia	Froese, R. and D. Pauly. Editors. (2020). FishBase. Bathyraja diplotaenia (Ishiyama, 1952). Accessed through: World Register of Marine Species at: http://www.marinespecies.org/aphia.php?p=taxdetails&id=271511 on 2020-09-06	NA	NA	NA	NA	NA	0	NA	NA	0	0	0	NA	0	161462	Least Concern	NA	2009	Unknown	Japan	JP	Food - human	1	Unintentional effects: (large scale) [harvest]	05:04:04	Species mortality	2.1	NA	NA	NA	NA	NA	0	NA	NA	NA	NA	0	NA	NA	NA
Bathyraja eatonii	Elasmobranchii	Rajiformes	Arhynchobatidae	Bathyraja	Eaton's skate	234813	accepted	Bathyraja eatonii	Froese, R. and D. Pauly. Editors. (2020). FishBase. Bathyraja eatonii (G¸nther, 1876). Accessed through: World Register of Marine Species at: http://www.marinespecies.org/aphia.php?p=taxdetails&id=234813 on 2020-09-06	NA	NA	NA	NA	NA	0	NA	NA	0	0	0	NA	0	161739	Data Deficient	NA	2009	Unknown	Antarctica, South Georgia and the South Sandwich Islands	AQ, GS	NA	NA	Unintentional effects: (large scale) [harvest], Unintentional effects: (subsistence/small scale) [harvest]	5.4.4, 5.4.3	Species mortality	2.1	NA	NA	NA	NA	NA	0	NA	NA	NA	NA	0	NA	NA	NA
Bathyraja fedorovi	Elasmobranchii	Rajiformes	Arhynchobatidae	Bathyraja	Cinnamon skate	271512	accepted	Bathyraja fedorovi	Froese, R. and D. Pauly. Editors. (2020). FishBase. Bathyraja fedorovi Dolganov, 1983. Accessed through: World Register of Marine Species at: http://www.marinespecies.org/aphia.php?p=taxdetails&id=271512 on 2020-09-06	NA	NA	NA	NA	NA	0	NA	NA	0	0	0	NA	0	161623	Least Concern	NA	2009	Unknown	Russian Federation, Japan	RU, JP	NA	NA	Unintentional effects: (large scale) [harvest]	05:04:04	Species mortality	2.1	NA	NA	NA	NA	NA	0	NA	NA	NA	NA	0	NA	NA	NA
Bathyraja griseocauda	Elasmobranchii	Rajiformes	Arhynchobatidae	Bathyraja	Graytail skate	234586	accepted	Bathyraja griseocauda	Froese, R. and D. Pauly. Editors. (2020). FishBase. Bathyraja griseocauda (Norman, 1937). Accessed through: World Register of Marine Species at: http://www.marinespecies.org/aphia.php?p=taxdetails&id=234586 on 2020-09-06	NA	NA	NA	NA	NA	0	NA	NA	0	0	0	NA	0	63113	Endangered	A2bd+4bd	2007	Decreasing	Chile, Falkland Islands (Malvinas), Argentina	CL, FK, AR	NA	NA	Unintentional effects: (large scale) [harvest], Unintentional effects: (subsistence/small scale) [harvest]	5.4.4, 5.4.3	NA	NA	NA	NA	NA	NA	NA	0	NA	NA	NA	NA	0	NA	NA	NA
Bathyraja hesperafricana	Elasmobranchii	Rajiformes	Arhynchobatidae	Bathyraja	West African skate	271513	accepted	Bathyraja hesperafricana	Froese, R. and D. Pauly. Editors. (2020). FishBase. Bathyraja hesperafricana Stehmann, 1995. Accessed through: World Register of Marine Species at: http://www.marinespecies.org/aphia.php?p=taxdetails&id=271513 on 2020-09-06	NA	NA	NA	NA	NA	0	NA	NA	0	0	0	NA	0	161641	Data Deficient	NA	2009	Unknown	Senegal, Guinea	SN, GN	NA	NA	NA	NA	NA	NA	NA	NA	NA	NA	NA	0	NA	NA	NA	NA	0	NA	NA	NA
Bathyraja interrupta	Elasmobranchii	Rajiformes	Arhynchobatidae	Bathyraja	Sandpaper skate	271515	accepted	Bathyraja interrupta	Froese, R. and D. Pauly. Editors. (2020). FishBase. Bathyraja interrupta (Gill & Townsend, 1897). Accessed through: World Register of Marine Species at: http://www.marinespecies.org/aphia.php?p=taxdetails&id=271515 on 2020-09-06	NA	NA	NA	NA	NA	0	NA	NA	0	0	0	NA	0	161402	Least Concern	NA	2016	Increasing	United States	US	Food - human	1	Unintentional effects: (large scale) [harvest]	05:04:04	Species mortality	2.1	10.25	NA	NA	NA	NA	0	NA	NA	NA	NA	0	NA	NA	NA
Bathyraja irrasa	Elasmobranchii	Rajiformes	Arhynchobatidae	Bathyraja	Kerguelen sandpaper skate	234785	accepted	Bathyraja irrasa	Froese, R. and D. Pauly. Editors. (2020). FishBase. Bathyraja irrasa Hureau & Ozouf-Costaz, 1980. Accessed through: World Register of Marine Species at: http://www.marinespecies.org/aphia.php?p=taxdetails&id=234785 on 2020-09-06	NA	NA	NA	NA	NA	0	NA	NA	0	0	0	NA	0	161659	Near Threatened	NA	2009	Unknown	French Southern Territories	TF	Unknown	18	Unintentional effects: (large scale) [harvest], Unintentional effects: (subsistence/small scale) [harvest]	5.4.4, 5.4.3	Species mortality	2.1	NA	NA	NA	NA	NA	0	NA	NA	NA	NA	0	NA	NA	NA
Bathyraja ishiharai	Elasmobranchii	Rajiformes	Arhynchobatidae	Bathyraja	Abyssal skate	398284	accepted	Bathyraja ishiharai	Froese, R. and D. Pauly. Editors. (2020). FishBase. Bathyraja ishiharai Stehmann, 2005. Accessed through: World Register of Marine Species at: http://www.marinespecies.org/aphia.php?p=taxdetails&id=398284 on 2020-09-06	NA	NA	NA	NA	NA	0	NA	NA	0	0	0	NA	0	161387	Data Deficient	NA	2015	Unknown	Australia	AU	NA	NA	Unintentional effects: (large scale) [harvest]	05:04:04	Species mortality	2.1	NA	NA	No	No	NA	0	NA	NA	NA	NA	0	NA	NA	NA
Bathyraja isotrachys	Elasmobranchii	Rajiformes	Arhynchobatidae	Bathyraja	Raspback skate	271516	accepted	Bathyraja isotrachys	Froese, R. and D. Pauly. Editors. (2020). FishBase. Bathyraja isotrachys (G¸nther, 1877). Accessed through: World Register of Marine Species at: http://www.marinespecies.org/aphia.php?p=taxdetails&id=271516 on 2020-09-06	NA	NA	NA	NA	NA	0	NA	NA	0	0	0	NA	0	161454	Least Concern	NA	2009	Unknown	Taiwan, Province of China, Japan, Korea, Democratic People's Republic of, Korea, Republic of, Russian Federation	TW, JP, KP, KR, RU	Unknown	18	Unintentional effects: (large scale) [harvest]	05:04:04	Species mortality	2.1	NA	NA	NA	NA	NA	0	NA	NA	NA	NA	0	NA	NA	NA
Bathyraja leucomelanos	Elasmobranchii	Rajiformes	Arhynchobatidae	Bathyraja	Domino skate	712389	accepted	Bathyraja leucomelanos	Froese, R. and D. Pauly. Editors. (2020). FishBase. Bathyraja leucomelanos IglÈsias & LÈvy-Hartmann, 2012. Accessed through: World Register of Marine Species at: http://www.marinespecies.org/aphia.php?p=taxdetails&id=712389 on 2020-09-06	NA	NA	NA	NA	NA	0	NA	NA	0	0	0	NA	0	116863615	Least Concern	NA	2018	Unknown	New Caledonia	NC	NA	NA	NA	NA	NA	NA	NA	Unknown	No	Yes	NA	0	NA	NA	NA	NA	0	NA	NA	NA
Bathyraja lindbergi	Elasmobranchii	Rajiformes	Arhynchobatidae	Bathyraja	Commander skate	271517	accepted	Bathyraja lindbergi	Froese, R. and D. Pauly. Editors. (2020). FishBase. Bathyraja lindbergi Ishiyama & Ishihara, 1977. Accessed through: World Register of Marine Species at: http://www.marinespecies.org/aphia.php?p=taxdetails&id=271517 on 2020-09-06	NA	NA	NA	NA	NA	0	NA	NA	0	0	0	NA	0	161430	Least Concern	NA	2015	Stable	Russian Federation, United States	RU, US	NA	NA	Unintentional effects: (subsistence/small scale) [harvest], Unintentional effects: (large scale) [harvest]	5.4.3, 5.4.4	Species mortality	2.1	NA	NA	NA	NA	NA	0	NA	NA	NA	NA	0	NA	NA	NA
Bathyraja longicauda	Elasmobranchii	Rajiformes	Arhynchobatidae	Bathyraja	Slimtail skate	271518	accepted	Bathyraja longicauda	Froese, R. and D. Pauly. Editors. (2020). FishBase. Bathyraja longicauda (de Buen, 1959). Accessed through: World Register of Marine Species at: http://www.marinespecies.org/aphia.php?p=taxdetails&id=271518 on 2020-09-06	NA	NA	NA	NA	NA	0	NA	NA	0	0	0	NA	0	44576	Data Deficient	NA	2004	Unknown	Chile, Peru	CL, PE	NA	NA	NA	NA	NA	NA	NA	NA	NA	NA	NA	0	NA	NA	NA	NA	0	NA	NA	NA
Bathyraja maccaini	Elasmobranchii	Rajiformes	Arhynchobatidae	Bathyraja	McCain's skate	234675	accepted	Bathyraja maccaini	Froese, R. and D. Pauly. Editors. (2020). FishBase. Bathyraja maccaini Springer, 1971. Accessed through: World Register of Marine Species at: http://www.marinespecies.org/aphia.php?p=taxdetails&id=234675 on 2020-09-06	NA	NA	NA	NA	NA	0	NA	NA	0	0	0	NA	0	161529	Near Threatened	NA	2009	Unknown	Antarctica	AQ	NA	NA	Unintentional effects: (large scale) [harvest], Unintentional effects: (subsistence/small scale) [harvest]	5.4.4, 5.4.3	Species mortality	2.1	NA	NA	NA	NA	NA	0	NA	NA	NA	NA	0	NA	NA	NA
Bathyraja macloviana	Elasmobranchii	Rajiformes	Arhynchobatidae	Bathyraja	Patagonian skate	271519	accepted	Bathyraja macloviana	Froese, R. and D. Pauly. Editors. (2020). FishBase. Bathyraja macloviana (Norman, 1937). Accessed through: World Register of Marine Species at: http://www.marinespecies.org/aphia.php?p=taxdetails&id=271519 on 2020-09-06	NA	NA	NA	NA	NA	0	NA	NA	0	0	0	NA	0	63117	Near Threatened	NA	2018	Unknown	Uruguay, Falkland Islands (Malvinas), Chile, Argentina	UY, FK, CL, AR	NA	NA	Unintentional effects: (large scale) [harvest], Unintentional effects: (subsistence/small scale) [harvest]	5.4.4, 5.4.3	NA	NA	NA	NA	NA	NA	NA	0	NA	NA	NA	NA	0	NA	NA	NA
Bathyraja maculata	Elasmobranchii	Rajiformes	Arhynchobatidae	Bathyraja	White-blotched skate	271520	accepted	Bathyraja maculata	Froese, R. and D. Pauly. Editors. (2020). FishBase. Bathyraja maculata Ishiyama & Ishihara, 1977. Accessed through: World Register of Marine Species at: http://www.marinespecies.org/aphia.php?p=taxdetails&id=271520 on 2020-09-06	NA	NA	NA	NA	NA	0	NA	NA	0	0	0	NA	0	161350	Least Concern	NA	2015	Unknown	Russian Federation, United States, Japan	RU, US, JP	Unknown	18	Unintentional effects: (large scale) [harvest], Unintentional effects: (subsistence/small scale) [harvest], Intentional use: (large scale) [harvest]	5.4.4, 5.4.3, 5.4.2	Species mortality	2.1	NA	NA	NA	NA	NA	0	NA	NA	NA	NA	0	NA	NA	NA
Bathyraja magellanica	Elasmobranchii	Rajiformes	Arhynchobatidae	Bathyraja	Magellan skate	271521	accepted	Bathyraja magellanica	Froese, R. and D. Pauly. Editors. (2020). FishBase. Bathyraja magellanica (Philippi, 1902). Accessed through: World Register of Marine Species at: http://www.marinespecies.org/aphia.php?p=taxdetails&id=271521 on 2020-09-06	NA	NA	NA	NA	NA	0	NA	NA	0	0	0	NA	0	63143	Data Deficient	NA	2018	Unknown	Falkland Islands (Malvinas), Chile, Argentina	FK, CL, AR	NA	NA	Unintentional effects: (large scale) [harvest], Unintentional effects: (subsistence/small scale) [harvest]	5.4.4, 5.4.3	NA	NA	NA	NA	NA	NA	NA	0	NA	NA	NA	NA	0	NA	NA	NA
Bathyraja mariposa	Elasmobranchii	Rajiformes	Arhynchobatidae	Bathyraja	Butterfly skate	271522	accepted	Bathyraja mariposa	Froese, R. and D. Pauly. Editors. (2020). FishBase. Bathyraja mariposa Stevenson, Orr, Hoff & McEachran, 2004. Accessed through: World Register of Marine Species at: http://www.marinespecies.org/aphia.php?p=taxdetails&id=271522 on 2020-09-06	NA	NA	NA	NA	NA	0	NA	NA	0	0	0	NA	0	161319	Least Concern	NA	2016	Stable	United States	US	NA	NA	Unintentional effects: (large scale) [harvest]	05:04:04	Species mortality	2.1	NA	NA	NA	NA	NA	0	NA	NA	NA	NA	0	NA	NA	NA
Bathyraja matsubarai	Elasmobranchii	Rajiformes	Arhynchobatidae	Bathyraja	Dusky-purple skate	271523	accepted	Bathyraja matsubarai	Froese, R. and D. Pauly. Editors. (2020). FishBase. Bathyraja matsubarai (Ishiyama, 1952). Accessed through: World Register of Marine Species at: http://www.marinespecies.org/aphia.php?p=taxdetails&id=271523 on 2020-09-06	NA	NA	NA	NA	NA	0	NA	NA	0	0	0	NA	0	161424	Data Deficient	NA	2009	Unknown	Russian Federation, United States, Japan	RU, US, JP	Food - human	1	Unintentional effects: (large scale) [harvest]	05:04:04	NA	NA	NA	NA	NA	NA	NA	0	NA	NA	NA	NA	0	NA	NA	NA
Bathyraja meridionalis	Elasmobranchii	Rajiformes	Arhynchobatidae	Bathyraja	Dark-belly skate	234792	accepted	Bathyraja meridionalis	Froese, R. and D. Pauly. Editors. (2020). FishBase. Bathyraja meridionalis Stehmann, 1987. Accessed through: World Register of Marine Species at: http://www.marinespecies.org/aphia.php?p=taxdetails&id=234792 on 2020-09-06	NA	NA	NA	NA	NA	0	NA	NA	0	0	0	NA	0	161619	Data Deficient	NA	2009	Unknown	Falkland Islands (Malvinas), South Georgia and the South Sandwich Islands, Antarctica, Argentina	FK, GS, AQ, AR	NA	NA	Unintentional effects: (large scale) [harvest]	05:04:04	Species mortality	2.1	NA	NA	NA	NA	NA	0	NA	NA	NA	NA	0	NA	NA	NA
Bathyraja minispinosa	Elasmobranchii	Rajiformes	Arhynchobatidae	Bathyraja	Whitebrow skate	271524	accepted	Bathyraja minispinosa	Froese, R. and D. Pauly. Editors. (2020). FishBase. Bathyraja minispinosa Ishiyama & Ishihara, 1977. Accessed through: World Register of Marine Species at: http://www.marinespecies.org/aphia.php?p=taxdetails&id=271524 on 2020-09-06	NA	NA	NA	NA	NA	0	NA	NA	0	0	0	NA	0	161381	Least Concern	NA	2015	Unknown	United States, Japan, Russian Federation	US, JP, RU	NA	NA	Unintentional effects: (subsistence/small scale) [harvest], Intentional use: (large scale) [harvest], Intentional use: (subsistence/small scale) [harvest], Unintentional effects: (large scale) [harvest]	5.4.3, 5.4.2, 5.4.1, 5.4.4	Species mortality	2.1	NA	NA	NA	NA	NA	0	NA	NA	NA	NA	0	NA	NA	NA
Bathyraja multispinis	Elasmobranchii	Rajiformes	Arhynchobatidae	Bathyraja	Multispine skate	271525	accepted	Bathyraja multispinis	Froese, R. and D. Pauly. Editors. (2020). FishBase. Bathyraja multispinis (Norman, 1937). Accessed through: World Register of Marine Species at: http://www.marinespecies.org/aphia.php?p=taxdetails&id=271525 on 2020-09-06	NA	NA	NA	NA	NA	0	NA	NA	0	0	0	NA	0	63144	Near Threatened	NA	2018	Unknown	Uruguay, Falkland Islands (Malvinas), Chile, Brazil, Argentina	UY, FK, CL, BR, AR	NA	NA	Unintentional effects: (large scale) [harvest]	05:04:04	NA	NA	NA	NA	NA	NA	NA	0	NA	NA	NA	NA	0	NA	NA	NA
Bathyraja murrayi	Elasmobranchii	Rajiformes	Arhynchobatidae	Bathyraja	Murray's skate	234763	accepted	Bathyraja murrayi	Froese, R. and D. Pauly. Editors. (2020). FishBase. Bathyraja murrayi (G¸nther, 1880). Accessed through: World Register of Marine Species at: http://www.marinespecies.org/aphia.php?p=taxdetails&id=234763 on 2020-09-06	NA	NA	NA	NA	NA	0	NA	NA	0	0	0	NA	0	161391	Near Threatened	NA	2009	Unknown	Heard Island and McDonald Islands, French Polynesia, French Southern Territories	HM, PF, TF	NA	NA	Unintentional effects: (large scale) [harvest], Unintentional effects: (subsistence/small scale) [harvest]	5.4.4, 5.4.3	Species mortality	2.1	NA	NA	NA	NA	NA	0	NA	NA	NA	NA	0	NA	NA	NA
Bathyraja notoroensis	Elasmobranchii	Rajiformes	Arhynchobatidae	Bathyraja	Notoro skate	271526	accepted	Bathyraja notoroensis	Froese, R. and D. Pauly. Editors. (2020). FishBase. Bathyraja notoroensis Ishiyama & Ishihara, 1977. Accessed through: World Register of Marine Species at: http://www.marinespecies.org/aphia.php?p=taxdetails&id=271526 on 2020-09-06	NA	NA	NA	NA	NA	0	NA	NA	0	0	0	NA	0	NA	NA	NA	NA	NA	NA	NA	NA	NA	NA	NA	NA	NA	NA	NA	NA	NA	NA	0	NA	NA	NA	NA	0	NA	NA	NA
Bathyraja pacifica	Elasmobranchii	Rajiformes	Arhynchobatidae	Bathyraja	NA	1385179	accepted	Bathyraja pacifica	Froese, R. and D. Pauly. Editors. (2020). FishBase. Bathyraja pacifica Last, Stewart & SÈret, 2016. Accessed through: World Register of Marine Species at: http://www.marinespecies.org/aphia.php?p=taxdetails&id=1385179 on 2020-09-06	NA	NA	NA	NA	NA	0	NA	NA	0	0	0	NA	0	116863801	Least Concern	NA	2018	Unknown	New Zealand	NZ	NA	NA	NA	NA	NA	NA	NA	Unknown	No	Unknown	NA	0	NA	NA	NA	NA	0	NA	NA	NA
Bathyraja pallida	Elasmobranchii	Rajiformes	Arhynchobatidae	Bathyraja	Pale ray	105866	accepted	Bathyraja pallida	Froese, R. and D. Pauly. Editors. (2020). FishBase. Bathyraja pallida (Forster, 1967). Accessed through: World Register of Marine Species at: http://www.marinespecies.org/aphia.php?p=taxdetails&id=105866 on 2020-09-06	NA	NA	NA	NA	NA	0	NA	NA	0	0	0	NA	0	63115	Least Concern	NA	2007	Unknown	Ireland, Guernsey, Jersey, United Kingdom, France	IE, GG, JE, GB, FR	NA	NA	Unintentional effects: (large scale) [harvest]	05:04:04	NA	NA	NA	NA	NA	NA	NA	0	NA	NA	NA	NA	0	NA	NA	NA
Bathyraja panthera	Elasmobranchii	Rajiformes	Arhynchobatidae	Bathyraja	Leopard skate	712390	accepted	Bathyraja panthera	Froese, R. and D. Pauly. Editors. (2020). FishBase. Bathyraja panthera Orr, Stevenson, Hoff, Spies & McEachran, 2011. Accessed through: World Register of Marine Species at: http://www.marinespecies.org/aphia.php?p=taxdetails&id=712390 on 2020-09-06	NA	NA	NA	NA	NA	0	NA	NA	0	0	0	NA	0	80671020	Least Concern	NA	2015	Stable	United States	US	NA	NA	NA	NA	NA	NA	NA	NA	NA	NA	NA	0	NA	NA	NA	NA	0	NA	NA	NA
Bathyraja papilionifera	Elasmobranchii	Rajiformes	Arhynchobatidae	Bathyraja	NA	271527	accepted	Bathyraja papilionifera	Froese, R. and D. Pauly. Editors. (2020). FishBase. Bathyraja papilionifera Stehmann, 1985. Accessed through: World Register of Marine Species at: http://www.marinespecies.org/aphia.php?p=taxdetails&id=271527 on 2020-09-06	NA	NA	NA	NA	NA	0	NA	NA	0	0	0	NA	0	63112	Data Deficient	NA	2007	Unknown	Falkland Islands (Malvinas), Argentina	FK, AR	NA	NA	Unintentional effects: (subsistence/small scale) [harvest]	05:04:03	NA	NA	NA	NA	NA	NA	NA	0	NA	NA	NA	NA	0	NA	NA	NA
Bathyraja parmifera	Elasmobranchii	Rajiformes	Arhynchobatidae	Bathyraja	Alaska skate	271528	accepted	Bathyraja parmifera	Froese, R. and D. Pauly. Editors. (2020). FishBase. Bathyraja parmifera (Bean, 1881). Accessed through: World Register of Marine Species at: http://www.marinespecies.org/aphia.php?p=taxdetails&id=271528 on 2020-09-06	NA	NA	NA	NA	NA	0	NA	NA	0	0	0	NA	0	161471	Least Concern	NA	2015	Unknown	United States, Japan, Russian Federation	US, JP, RU	NA	NA	Intentional use: (large scale) [harvest], Unintentional effects: (subsistence/small scale) [harvest], Unintentional effects: (large scale) [harvest], Intentional use: (subsistence/small scale) [harvest]	5.4.2, 5.4.3, 5.4.4, 5.4.1	Species mortality	2.1	NA	NA	NA	NA	NA	0	NA	NA	NA	NA	0	NA	NA	NA
Bathyraja peruana	Elasmobranchii	Rajiformes	Arhynchobatidae	Bathyraja	Peruvian skate	271529	accepted	Bathyraja peruana	Froese, R. and D. Pauly. Editors. (2020). FishBase. Bathyraja peruana McEachran & Miyake, 1984. Accessed through: World Register of Marine Species at: http://www.marinespecies.org/aphia.php?p=taxdetails&id=271529 on 2020-09-06	NA	NA	NA	NA	NA	0	NA	NA	0	0	0	NA	0	63148	Data Deficient	NA	2007	Unknown	Chile, Peru, Ecuador	CL, PE, EC	NA	NA	Unintentional effects: (large scale) [harvest]	05:04:04	NA	NA	NA	NA	NA	NA	NA	0	NA	NA	NA	NA	0	NA	NA	NA
Bathyraja pseudoisotrachys	Elasmobranchii	Rajiformes	Arhynchobatidae	Bathyraja	NA	271530	accepted	Bathyraja pseudoisotrachys	Froese, R. and D. Pauly. Editors. (2020). FishBase. Bathyraja pseudoisotrachys Ishihara & Ishiyama, 1985. Accessed through: World Register of Marine Species at: http://www.marinespecies.org/aphia.php?p=taxdetails&id=271530 on 2020-09-06	NA	NA	NA	NA	NA	0	NA	NA	0	0	0	NA	0	NA	NA	NA	NA	NA	NA	NA	NA	NA	NA	NA	NA	NA	NA	NA	NA	NA	NA	0	NA	NA	NA	NA	0	NA	NA	NA
Bathyraja richardsoni	Elasmobranchii	Rajiformes	Arhynchobatidae	Bathyraja	Richardson's ray	105867	accepted	Bathyraja richardsoni	Froese, R. and D. Pauly. Editors. (2020). FishBase. Bathyraja richardsoni (Garrick, 1961). Accessed through: World Register of Marine Species at: http://www.marinespecies.org/aphia.php?p=taxdetails&id=105867 on 2020-09-06	NA	NA	NA	NA	NA	0	NA	NA	0	0	0	NA	0	63127	Least Concern	NA	2015	Unknown	Canada, Portugal, United States, France, New Zealand, Australia	CA, PT, US, FR, NZ, AU	NA	NA	Unintentional effects: (large scale) [harvest]	05:04:04	Species mortality	2.1	NA	NA	No	No	NA	0	NA	NA	NA	NA	0	NA	NA	NA
Bathyraja scaphiops	Elasmobranchii	Rajiformes	Arhynchobatidae	Bathyraja	Cuphead skate	271531	accepted	Bathyraja scaphiops	Froese, R. and D. Pauly. Editors. (2020). FishBase. Bathyraja scaphiops (Norman, 1937). Accessed through: World Register of Marine Species at: http://www.marinespecies.org/aphia.php?p=taxdetails&id=271531 on 2020-09-06	NA	NA	NA	NA	NA	0	NA	NA	0	0	0	NA	0	63145	Near Threatened	NA	2007	Unknown	Falkland Islands (Malvinas), Argentina	FK, AR	NA	NA	Unintentional effects: (large scale) [harvest], Unintentional effects: (subsistence/small scale) [harvest]	5.4.4, 5.4.3	NA	NA	NA	NA	NA	NA	NA	0	NA	NA	NA	NA	0	NA	NA	NA
Bathyraja schroederi	Elasmobranchii	Rajiformes	Arhynchobatidae	Bathyraja	Whitemouth skate	271532	accepted	Bathyraja schroederi	Froese, R. and D. Pauly. Editors. (2020). FishBase. Bathyraja schroederi (Krefft, 1968). Accessed through: World Register of Marine Species at: http://www.marinespecies.org/aphia.php?p=taxdetails&id=271532 on 2020-09-06	NA	NA	NA	NA	NA	0	NA	NA	0	0	0	NA	0	63137	Data Deficient	NA	2007	Unknown	Chile, Uruguay, Brazil	CL, UY, BR	NA	NA	Unintentional effects: (large scale) [harvest]	05:04:04	NA	NA	NA	NA	NA	NA	NA	0	NA	NA	NA	NA	0	NA	NA	NA
Bathyraja shuntovi	Elasmobranchii	Rajiformes	Arhynchobatidae	Bathyraja	Longnose deep-sea skate	271533	accepted	Bathyraja shuntovi	Froese, R. and D. Pauly. Editors. (2020). FishBase. Bathyraja shuntovi Dolganov, 1985. Accessed through: World Register of Marine Species at: http://www.marinespecies.org/aphia.php?p=taxdetails&id=271533 on 2020-09-06	NA	NA	NA	NA	NA	0	NA	NA	0	0	0	NA	0	161382	Data Deficient	NA	2018	Unknown	New Zealand	NZ	NA	NA	Unintentional effects: (large scale) [harvest]	05:04:04	Species mortality	2.1	NA	Unknown	No	Unknown	NA	0	NA	NA	NA	NA	0	NA	NA	NA
Bathyraja simoterus	Elasmobranchii	Rajiformes	Arhynchobatidae	Bathyraja	Hokkaido skate	271534	accepted	Bathyraja simoterus	Froese, R. and D. Pauly. Editors. (2020). FishBase. Bathyraja simoterus (Ishiyama, 1967). Accessed through: World Register of Marine Species at: http://www.marinespecies.org/aphia.php?p=taxdetails&id=271534 on 2020-09-06	NA	NA	NA	NA	NA	0	NA	NA	0	0	0	NA	0	NA	NA	NA	NA	NA	NA	NA	NA	NA	NA	NA	NA	NA	NA	NA	NA	NA	NA	0	NA	NA	NA	NA	0	NA	NA	NA
Bathyraja smirnovi	Elasmobranchii	Rajiformes	Arhynchobatidae	Bathyraja	Golden skate	271535	accepted	Bathyraja smirnovi	Froese, R. and D. Pauly. Editors. (2020). FishBase. Bathyraja smirnovi (Soldatov & Pavlenko, 1915). Accessed through: World Register of Marine Species at: http://www.marinespecies.org/aphia.php?p=taxdetails&id=271535 on 2020-09-06	NA	NA	NA	NA	NA	0	NA	NA	0	0	0	NA	0	161612	Least Concern	NA	2009	Unknown	Russian Federation, Japan	RU, JP	Food - human	1	Unintentional effects: (large scale) [harvest], Unintentional effects: (subsistence/small scale) [harvest]	5.4.4, 5.4.3	Species mortality	2.1	NA	NA	NA	NA	NA	0	NA	NA	NA	NA	0	NA	NA	NA
Bathyraja smithii	Elasmobranchii	Rajiformes	Arhynchobatidae	Bathyraja	African softnose skate	217383	accepted	Bathyraja smithii	Froese, R. and D. Pauly. Editors. (2020). FishBase. Bathyraja smithii (M¸ller & Henle, 1841). Accessed through: World Register of Marine Species at: http://www.marinespecies.org/aphia.php?p=taxdetails&id=217383 on 2020-09-06	NA	NA	NA	NA	NA	0	NA	NA	0	0	0	NA	0	161561	Least Concern	NA	2019	Stable	South Africa, Namibia	ZA, NA	NA	NA	Unintentional effects: (large scale) [harvest]	05:04:04	Species mortality	2.1	NA	NA	No	Unknown	NA	0	NA	NA	NA	NA	0	NA	NA	NA
Bathyraja spinicauda	Elasmobranchii	Rajiformes	Arhynchobatidae	Bathyraja	Spinytail skate	105868	accepted	Bathyraja spinicauda	Froese, R. and D. Pauly. Editors. (2020). FishBase. Bathyraja spinicauda (Jensen, 1914). Accessed through: World Register of Marine Species at: http://www.marinespecies.org/aphia.php?p=taxdetails&id=105868 on 2020-09-06	NA	NA	NA	NA	NA	0	NA	NA	0	0	0	NA	0	161366	Near Threatened	NA	2009	Unknown	Norway, Canada, Greenland, Iceland, United Kingdom, United States	NO, CA, GL, IS, GB, US	Food - human	1	Unintentional effects: (large scale) [harvest], Unintentional effects: (subsistence/small scale) [harvest]	5.4.4, 5.4.3	Species mortality	2.1	NA	NA	NA	NA	NA	0	NA	NA	NA	NA	0	NA	NA	NA
Bathyraja spinosissima	Elasmobranchii	Rajiformes	Arhynchobatidae	Bathyraja	Spiny skate	271536	accepted	Bathyraja spinosissima	Froese, R. and D. Pauly. Editors. (2020). FishBase. Bathyraja spinosissima (Beebe & Tee-Van, 1941). Accessed through: World Register of Marine Species at: http://www.marinespecies.org/aphia.php?p=taxdetails&id=271536 on 2020-09-06	NA	NA	NA	NA	NA	0	NA	NA	0	0	0	NA	0	161486	Least Concern	NA	2015	Unknown	Guatemala, Mexico, Nicaragua, Russian Federation, Ecuador, United States, Costa Rica, Colombia, El Salvador	GT, MX, NI, RU, EC, US, CR, CO, SV	NA	NA	NA	NA	NA	NA	NA	NA	NA	NA	NA	0	NA	NA	NA	NA	0	NA	NA	NA
Bathyraja taranetzi	Elasmobranchii	Rajiformes	Arhynchobatidae	Bathyraja	Mud skate	298834	accepted	Bathyraja taranetzi	Froese, R. and D. Pauly. Editors. (2020). FishBase. Bathyraja taranetzi (Dolganov, 1983). Accessed through: World Register of Marine Species at: http://www.marinespecies.org/aphia.php?p=taxdetails&id=298834 on 2020-09-06	NA	NA	NA	NA	NA	0	NA	NA	0	0	0	NA	0	161600	Least Concern	NA	2015	Stable	United States, Russian Federation	US, RU	NA	NA	Unintentional effects: (large scale) [harvest]	05:04:04	Species mortality	2.1	NA	NA	NA	NA	NA	0	NA	NA	NA	NA	0	NA	NA	NA
Bathyraja trachouros	Elasmobranchii	Rajiformes	Arhynchobatidae	Bathyraja	Eremo skate	271537	accepted	Bathyraja trachouros	Froese, R. and D. Pauly. Editors. (2020). FishBase. Bathyraja trachouros (Ishiyama, 1958). Accessed through: World Register of Marine Species at: http://www.marinespecies.org/aphia.php?p=taxdetails&id=271537 on 2020-09-06	NA	NA	NA	NA	NA	0	NA	NA	0	0	0	NA	0	161701	Least Concern	NA	2009	Stable	Japan	JP	Food - human	1	Unintentional effects: (large scale) [harvest]	05:04:04	Species mortality	2.1	NA	NA	NA	NA	NA	0	NA	NA	NA	NA	0	NA	NA	NA
Bathyraja trachura	Elasmobranchii	Rajiformes	Arhynchobatidae	Bathyraja	Roughtail skate	271538	accepted	Bathyraja trachura	Froese, R. and D. Pauly. Editors. (2020). FishBase. Bathyraja trachura (Gilbert, 1892). Accessed through: World Register of Marine Species at: http://www.marinespecies.org/aphia.php?p=taxdetails&id=271538 on 2020-09-06	NA	NA	NA	NA	NA	0	NA	NA	0	0	0	NA	0	161375	Least Concern	NA	2015	Stable	Mexico, United States, Canada, Russian Federation	MX, US, CA, RU	Food - human, Unknown	1, 18	Unintentional effects: (subsistence/small scale) [harvest]	05:04:03	Species mortality	2.1	NA	NA	NA	NA	NA	0	NA	NA	NA	NA	0	NA	NA	NA
Bathyraja tunae	Elasmobranchii	Rajiformes	Arhynchobatidae	Bathyraja	NA	398285	accepted	Bathyraja tunae	Froese, R. and D. Pauly. Editors. (2020). FishBase. Bathyraja tunae Stehmann, 2005. Accessed through: World Register of Marine Species at: http://www.marinespecies.org/aphia.php?p=taxdetails&id=398285 on 2020-09-06	NA	NA	NA	NA	NA	0	NA	NA	0	0	0	NA	0	161504	Least Concern	NA	2019	Stable	Madagascar, Mozambique	MG, MZ	NA	NA	NA	NA	NA	NA	NA	NA	No	No	NA	0	NA	NA	NA	NA	0	NA	NA	NA
Bathyraja tzinovskii	Elasmobranchii	Rajiformes	Arhynchobatidae	Bathyraja	Creamback skate	271539	accepted	Bathyraja tzinovskii	Froese, R. and D. Pauly. Editors. (2020). FishBase. Bathyraja tzinovskii Dolganov, 1983. Accessed through: World Register of Marine Species at: http://www.marinespecies.org/aphia.php?p=taxdetails&id=271539 on 2020-09-06	NA	NA	NA	NA	NA	0	NA	NA	0	0	0	NA	0	161444	Least Concern	NA	2009	Unknown	Russian Federation, Japan	RU, JP	NA	NA	Unintentional effects: (large scale) [harvest]	05:04:04	NA	NA	NA	NA	NA	NA	NA	0	NA	NA	NA	NA	0	NA	NA	NA
Bathyraja violacea	Elasmobranchii	Rajiformes	Arhynchobatidae	Bathyraja	Okhotsk skate	271540	accepted	Bathyraja violacea	Froese, R. and D. Pauly. Editors. (2020). FishBase. Bathyraja violacea (Suvorov, 1935). Accessed through: World Register of Marine Species at: http://www.marinespecies.org/aphia.php?p=taxdetails&id=271540 on 2020-09-06	NA	NA	NA	NA	NA	0	NA	NA	0	0	0	NA	0	161594	Data Deficient	NA	2009	Unknown	Russian Federation, Japan	RU, JP	NA	NA	Unintentional effects: (large scale) [harvest], Unintentional effects: (subsistence/small scale) [harvest]	5.4.4, 5.4.3	Species mortality	2.1	NA	NA	NA	NA	NA	0	NA	NA	NA	NA	0	NA	NA	NA
Bathytoshia brevicaudata	Elasmobranchii	Myliobatiformes	Dasyatidae	Bathytoshia	Short-tail stingray	316573	accepted	Bathytoshia brevicaudata	Froese, R. and D. Pauly. Editors. (2020). FishBase. Bathytoshia brevicaudata (Hutton, 1875). Accessed through: World Register of Marine Species at: http://www.marinespecies.org/aphia.php?p=taxdetails&id=316573 on 2020-09-06	NA	NA	NA	NA	NA	0	NA	NA	0	0	0	NA	0	41796	Least Concern	NA	2016	Stable	South Africa, New Zealand, Australia, Mozambique	ZA, NZ, AU, MZ	NA	NA	Unintentional effects: (subsistence/small scale) [harvest], Unintentional effects: (large scale) [harvest], Intentional use: (subsistence/small scale) [harvest]	5.4.3, 5.4.4, 5.4.1	Species mortality	2.1	NA	NA	No	Yes	3	1	2	1	0	Africa	1	NA	NA	NA
Bathytoshia centroura	Elasmobranchii	Myliobatiformes	Dasyatidae	Bathytoshia	Roughtail stingray	1017389	accepted	Bathytoshia centroura	Froese, R. and D. Pauly. Editors. (2020). FishBase. Bathytoshia centroura (Mitchill, 1815). Accessed through: World Register of Marine Species at: http://www.marinespecies.org/aphia.php?p=taxdetails&id=1017389 on 2020-09-06	NA	NA	NA	NA	NA	0	NA	NA	0	0	0	NA	0	63152	Least Concern	NA	2016	Unknown	Turkey, Syrian Arab Republic, Israel, Togo, Sierra Leone, Senegal, Niger, Mauritania, Liberia, Guinea-Bissau, Guinea, Ghana, Gabon, Equatorial Guinea, C√¥te d'Ivoire, Congo, Cameroon, Benin, Angola, Spain, Portugal, Montenegro, Malta, Italy, Greece, France, Croatia, Albania, Algeria, Egypt, Libya, Morocco, Tunisia, Western Sahara, United States, Argentina, Brazil, Uruguay, Venezuela, Bolivarian R…	TR, SY, IL, TG, SL, SN, NE, MR, LR, GW, GN, GH, GA, GQ, CI, CG, CM, BJ, AO, ES, PT, ME, MT, IT, GR, FR, HR, AL, DZ, EG, LY, MA, TN, EH, US, AR, BR, UY, VE	NA	NA	Unintentional effects: (large scale) [harvest], Unintentional effects: (subsistence/small scale) [harvest]	5.4.4, 5.4.3	NA	NA	NA	NA	NA	NA	NA	0	NA	NA	NA	NA	1	NA	NA	NA
Bathytoshia lata	Elasmobranchii	Myliobatiformes	Dasyatidae	Bathytoshia	Brown stingray	1018707	accepted	Bathytoshia lata	Froese, R. and D. Pauly. Editors. (2020). FishBase. Bathytoshia lata (Garman, 1880). Accessed through: World Register of Marine Species at: http://www.marinespecies.org/aphia.php?p=taxdetails&id=1018707 on 2020-09-06	NA	NA	NA	NA	NA	0	NA	NA	0	0	0	NA	0	161386	Least Concern	NA	2016	Unknown	United States, Taiwan, Province of China	US, TW	NA	NA	NA	NA	NA	NA	NA	NA	NA	Yes	NA	0	NA	NA	NA	NA	1	NA	NA	NA
Benthobatis kreffti	Elasmobranchii	Torpediniformes	Narcinidae	Benthobatis	NA	279902	accepted	Benthobatis kreffti	Froese, R. and D. Pauly. Editors. (2020). FishBase. Benthobatis kreffti RincÛn, Stehmann & Vooren, 2001. Accessed through: World Register of Marine Species at: http://www.marinespecies.org/aphia.php?p=taxdetails&id=279902 on 2020-09-06	NA	NA	NA	NA	NA	0	NA	NA	0	0	0	NA	0	44577	Vulnerable	B1ab(v)	2004	Unknown	Brazil	BR	NA	NA	Unintentional effects: (large scale) [harvest]	05:04:04	NA	NA	NA	NA	NA	NA	NA	0	NA	NA	NA	NA	0	NA	NA	NA
Benthobatis marcida	Elasmobranchii	Torpediniformes	Narcinidae	Benthobatis	Blind torpedo	279903	accepted	Benthobatis marcida	Froese, R. and D. Pauly. Editors. (2020). FishBase. Benthobatis marcida Bean & Weed, 1909. Accessed through: World Register of Marine Species at: http://www.marinespecies.org/aphia.php?p=taxdetails&id=279903 on 2020-09-06	NA	NA	NA	NA	NA	0	NA	NA	0	0	0	NA	0	161317	Least Concern	NA	2009	Unknown	Cuba, Bahamas, United States	CU, BS, US	NA	NA	Unintentional effects: (large scale) [harvest]	05:04:04	Species mortality	2.1	NA	NA	NA	NA	NA	0	NA	NA	NA	NA	0	NA	NA	NA
Benthobatis moresbyi	Elasmobranchii	Torpediniformes	Narcinidae	Benthobatis	Dark blind ray	279904	accepted	Benthobatis moresbyi	Froese, R. and D. Pauly. Editors. (2020). FishBase. Benthobatis moresbyi Alcock, 1898. Accessed through: World Register of Marine Species at: http://www.marinespecies.org/aphia.php?p=taxdetails&id=279904 on 2020-09-06	NA	NA	NA	NA	NA	0	NA	NA	0	0	0	NA	0	161349	Least Concern	NA	2017	Unknown	Yemen, Somalia, India	YE, SO, IN	NA	NA	Unintentional effects: (large scale) [harvest]	05:04:04	Species mortality	2.1	NA	Unknown	No	Unknown	NA	0	NA	NA	NA	NA	0	NA	NA	NA
Benthobatis yangi	Elasmobranchii	Torpediniformes	Narcinidae	Benthobatis	Taiwanese blind electric ray	388404	accepted	Benthobatis yangi	Froese, R. and D. Pauly. Editors. (2020). FishBase. Benthobatis yangi Carvalho, Compagno & Ebert, 2003. Accessed through: World Register of Marine Species at: http://www.marinespecies.org/aphia.php?p=taxdetails&id=388404 on 2020-09-06	NA	NA	NA	NA	NA	0	NA	NA	0	0	0	NA	0	161624	Vulnerable	A2d+4d	2009	Unknown	Taiwan, Province of China	TW	NA	NA	Unintentional effects: (large scale) [harvest]	05:04:04	Ecosystem degradation|Species mortality	1.2|2.1	NA	NA	NA	NA	NA	0	NA	NA	NA	NA	0	NA	NA	NA
Beringraja binoculata	Elasmobranchii	Rajiformes	Rajidae	Beringraja	Big skate	1021330	accepted	Beringraja binoculata	Froese, R. and D. Pauly. Editors. (2020). FishBase. Beringraja binoculata (Girard, 1855). Accessed through: World Register of Marine Species at: http://www.marinespecies.org/aphia.php?p=taxdetails&id=1021330 on 2020-09-06	NA	NA	NA	NA	NA	0	NA	NA	0	0	0	NA	0	44183	Least Concern	NA	2016	Stable	United States, Canada, Mexico	US, CA, MX	Food - human, Sport hunting/specimen collecting	1, 15	Unintentional effects: (large scale) [harvest], Unintentional effects: (subsistence/small scale) [harvest], Intentional use: (large scale) [harvest], Recreational activities	5.4.4, 5.4.3, 5.4.2, 6.1	NA	NA	11.5-17	NA	NA	NA	4	1	0	0	4	North America	1	NA	NA	NA
Beringraja pulchra	Elasmobranchii	Rajiformes	Rajidae	Beringraja	Mottled skate	1015739	accepted	Beringraja pulchra	Froese, R. and D. Pauly. Editors. (2020). FishBase. Beringraja pulchra (Liu, 1932). Accessed through: World Register of Marine Species at: http://www.marinespecies.org/aphia.php?p=taxdetails&id=1015739 on 2020-09-06	NA	NA	NA	NA	NA	0	NA	NA	0	0	0	NA	1	161669	Vulnerable	A2bcd+3cd+4cd	2009	Decreasing	Taiwan, Province of China, China, Korea, Republic of, Japan	TW, CN, KR, JP	Food - human	1	Unintentional effects: (large scale) [harvest], Unintentional effects: (subsistence/small scale) [harvest], Intentional use: (subsistence/small scale) [harvest]	5.4.4, 5.4.3, 5.4.1	Species mortality	2.1	NA	NA	NA	NA	NA	0	NA	NA	NA	NA	1	NA	NA	NA
Brachaelurus colcloughi	Elasmobranchii	Orectolobiformes	Brachaeluridae	Brachaelurus	Colclough's shark	313932	accepted	Brachaelurus colcloughi	Froese, R. and D. Pauly. Editors. (2020). FishBase. Brachaelurus colcloughi Ogilby, 1908. Accessed through: World Register of Marine Species at: http://www.marinespecies.org/aphia.php?p=taxdetails&id=313932 on 2020-09-06	NA	NA	NA	NA	NA	0	NA	NA	0	0	0	NA	0	39335	Vulnerable	C2a(ii)	2015	Decreasing	Australia	AU	Pets/display animals, horticulture	13	Unintentional effects: (subsistence/small scale) [harvest], Intentional use: (subsistence/small scale) [harvest], Other ecosystem modifications	5.4.3, 5.4.1, 7.3	Species mortality, Ecosystem degradation	2.1, 1.2	15.5	NA	No	Yes	NA	0	NA	NA	NA	NA	0	NA	NA	NA
Brachaelurus waddi	Elasmobranchii	Orectolobiformes	Brachaeluridae	Brachaelurus	Blind shark	279950	accepted	Brachaelurus waddi	Froese, R. and D. Pauly. Editors. (2020). FishBase. Brachaelurus waddi (Bloch & Schneider, 1801). Accessed through: World Register of Marine Species at: http://www.marinespecies.org/aphia.php?p=taxdetails&id=279950 on 2020-09-06	NA	NA	NA	NA	NA	0	NA	NA	0	0	0	NA	0	41732	Least Concern	NA	2015	Unknown	Australia	AU	NA	NA	Unintentional effects: (large scale) [harvest], Unintentional effects: (subsistence/small scale) [harvest], Intentional use: (subsistence/small scale) [harvest]	5.4.4, 5.4.3, 5.4.1	Species mortality	2.1	NA	NA	No	Yes	NA	0	NA	NA	NA	NA	0	NA	NA	NA
Breviraja claramaculata	Elasmobranchii	Rajiformes	Rajidae	Breviraja	Brightspot skate	275410	accepted	Breviraja claramaculata	Froese, R. and D. Pauly. Editors. (2020). FishBase. Breviraja claramaculata McEachran & Matheson, 1985. Accessed through: World Register of Marine Species at: http://www.marinespecies.org/aphia.php?p=taxdetails&id=275410 on 2020-09-06	NA	NA	NA	NA	NA	0	NA	NA	0	0	0	NA	0	161416	Data Deficient	NA	2009	Unknown	United States	US	NA	NA	NA	NA	NA	NA	NA	NA	NA	NA	NA	0	NA	NA	NA	NA	0	NA	NA	NA
Breviraja colesi	Elasmobranchii	Rajiformes	Rajidae	Breviraja	Lightnose skate	275411	accepted	Breviraja colesi	Froese, R. and D. Pauly. Editors. (2020). FishBase. Breviraja colesi Bigelow & Schroeder, 1948. Accessed through: World Register of Marine Species at: http://www.marinespecies.org/aphia.php?p=taxdetails&id=275411 on 2020-09-06	NA	NA	NA	NA	NA	0	NA	NA	0	0	0	NA	0	161527	Data Deficient	NA	2009	Unknown	Cuba, Bahamas, United States	CU, BS, US	NA	NA	Unintentional effects: (large scale) [harvest]	05:04:04	Species mortality	2.1	NA	NA	NA	NA	NA	0	NA	NA	NA	NA	0	NA	NA	NA
Breviraja marklei	Elasmobranchii	Rajiformes	Rajidae	Breviraja	Nova Scotia skate	158546	accepted	Breviraja marklei	Froese, R. and D. Pauly. Editors. (2020). FishBase. Breviraja marklei McEachran & Miyake, 1987. Accessed through: World Register of Marine Species at: http://www.marinespecies.org/aphia.php?p=taxdetails&id=158546 on 2020-09-06	NA	NA	NA	NA	NA	0	NA	NA	0	0	0	NA	0	NA	NA	NA	NA	NA	NA	NA	NA	NA	NA	NA	NA	NA	NA	NA	NA	NA	NA	0	NA	NA	NA	NA	0	NA	NA	NA
Breviraja mouldi	Elasmobranchii	Rajiformes	Rajidae	Breviraja	Blacknose skate	275412	accepted	Breviraja mouldi	Froese, R. and D. Pauly. Editors. (2020). FishBase. Breviraja mouldi McEachran & Matheson, 1995. Accessed through: World Register of Marine Species at: http://www.marinespecies.org/aphia.php?p=taxdetails&id=275412 on 2020-09-06	NA	NA	NA	NA	NA	0	NA	NA	0	0	0	NA	0	161415	Data Deficient	NA	2009	Unknown	Panama, Costa Rica, Honduras, Nicaragua	PA, CR, HN, NI	NA	NA	Unintentional effects: (large scale) [harvest]	05:04:04	Species mortality	2.1	NA	NA	NA	NA	NA	0	NA	NA	NA	NA	0	NA	NA	NA
Breviraja nigriventralis	Elasmobranchii	Rajiformes	Rajidae	Breviraja	Blackbelly skate	275413	accepted	Breviraja nigriventralis	Froese, R. and D. Pauly. Editors. (2020). FishBase. Breviraja nigriventralis McEachran & Matheson, 1985. Accessed through: World Register of Marine Species at: http://www.marinespecies.org/aphia.php?p=taxdetails&id=275413 on 2020-09-06	NA	NA	NA	NA	NA	0	NA	NA	0	0	0	NA	0	161422	Data Deficient	NA	2009	Unknown	Suriname, Panama, Guyana, Colombia, French Guiana, Venezuela, Bolivarian Republic of	SR, PA, GY, CO, GF, VE	NA	NA	Unintentional effects: (large scale) [harvest]	05:04:04	Species mortality	2.1	NA	NA	NA	NA	NA	0	NA	NA	NA	NA	0	NA	NA	NA
Breviraja spinosa	Elasmobranchii	Rajiformes	Rajidae	Breviraja	Spinose skate	158547	accepted	Breviraja spinosa	Froese, R. and D. Pauly. Editors. (2020). FishBase. Breviraja spinosa Bigelow & Schroeder, 1950. Accessed through: World Register of Marine Species at: http://www.marinespecies.org/aphia.php?p=taxdetails&id=158547 on 2020-09-06	NA	NA	NA	NA	NA	0	NA	NA	0	0	0	NA	0	161708	Data Deficient	NA	2009	Unknown	√Öland Islands, United States	AX, US	NA	NA	Unintentional effects: (large scale) [harvest]	05:04:04	Species mortality	2.1	NA	NA	NA	NA	NA	0	NA	NA	NA	NA	0	NA	NA	NA
Brevitrygon heterura	Elasmobranchii	Myliobatiformes	Dasyatidae	Brevitrygon	Dwarf whipray	1042822	accepted	Brevitrygon heterura	Froese, R. and D. Pauly. Editors. (2020). FishBase. Brevitrygon heterura (Bleeker, 1852). Accessed through: World Register of Marine Species at: http://www.marinespecies.org/aphia.php?p=taxdetails&id=1042822 on 2020-09-06	NA	NA	NA	NA	NA	0	NA	NA	0	0	0	NA	0	NA	NA	NA	NA	NA	NA	NA	NA	NA	NA	NA	NA	NA	NA	NA	NA	NA	NA	0	NA	NA	NA	NA	0	NA	NA	NA
Brevitrygon imbricata	Elasmobranchii	Myliobatiformes	Dasyatidae	Brevitrygon	Bengal whipray	1042823	accepted	Brevitrygon imbricata	Froese, R. and D. Pauly. Editors. (2020). FishBase. Brevitrygon imbricata (Bloch & Schneider, 1801). Accessed through: World Register of Marine Species at: http://www.marinespecies.org/aphia.php?p=taxdetails&id=1042823 on 2020-09-06	NA	NA	NA	NA	NA	0	NA	NA	0	0	0	NA	1	161728	Data Deficient	NA	2016	Unknown	Viet Nam, Thailand, India, Cambodia, Indonesia	VN, TH, IN, KH, ID	Food - human	1	Unintentional effects: (subsistence/small scale) [harvest], Housing & urban areas, Type Unknown/Unrecorded	5.4.3, 1.1, 9.2.3	Species mortality, Ecosystem degradation	2.1, 1.2	NA	NA	NA	NA	NA	0	NA	NA	NA	NA	0	NA	NA	NA
Brevitrygon javaensis	Elasmobranchii	Myliobatiformes	Dasyatidae	Brevitrygon	Javan whipray	1042825	accepted	Brevitrygon javaensis	Froese, R. and D. Pauly. Editors. (2020). FishBase. Brevitrygon javaensis (Last & White, 2013). Accessed through: World Register of Marine Species at: http://www.marinespecies.org/aphia.php?p=taxdetails&id=1042825 on 2020-09-06	NA	NA	NA	NA	NA	0	NA	NA	0	0	0	NA	0	NA	NA	NA	NA	NA	NA	NA	NA	NA	NA	NA	NA	NA	NA	NA	NA	NA	NA	0	NA	NA	NA	NA	0	NA	NA	NA
Brevitrygon walga	Elasmobranchii	Myliobatiformes	Dasyatidae	Brevitrygon	Scaly whipray	1042826	accepted	Brevitrygon walga	Froese, R. and D. Pauly. Editors. (2020). FishBase. Brevitrygon walga (M¸ller & Henle, 1841). Accessed through: World Register of Marine Species at: http://www.marinespecies.org/aphia.php?p=taxdetails&id=1042826 on 2020-09-06	NA	NA	NA	NA	NA	0	NA	NA	0	0	0	NA	0	104176764	Near Threatened	A2d+3d	2017	Decreasing	United Arab Emirates, Saudi Arabia, Qatar, Oman, Kuwait, Iran, Islamic Republic of, Bahrain, Egypt, Pakistan, Sudan, Somalia, Eritrea, Djibouti, India, Yemen	AE, SA, QA, OM, KW, IR, BH, EG, PK, SD, SO, ER, DJ, IN, YE	Wearing apparel, accessories, Food - human	10, 1	NA	NA	NA	NA	21.5-21.8	NA	No	Yes	NA	0	NA	NA	NA	NA	0	NA	NA	NA
Brochiraja aenigma	Elasmobranchii	Rajiformes	Arhynchobatidae	Brochiraja	NA	279992	accepted	Brochiraja aenigma	Froese, R. and D. Pauly. Editors. (2020). FishBase. Brochiraja aenigma Last & McEachran, 2006. Accessed through: World Register of Marine Species at: http://www.marinespecies.org/aphia.php?p=taxdetails&id=279992 on 2020-09-06	NA	NA	NA	NA	NA	0	NA	NA	0	0	0	NA	0	161688	Data Deficient	NA	2018	Unknown	NA	NA	NA	NA	Unintentional effects: (large scale) [harvest]	05:04:04	Species mortality	2.1	NA	Unknown	No	No	NA	0	NA	NA	NA	NA	0	NA	NA	NA
Brochiraja albilabiata	Elasmobranchii	Rajiformes	Arhynchobatidae	Brochiraja	NA	279993	accepted	Brochiraja albilabiata	Froese, R. and D. Pauly. Editors. (2020). FishBase. Brochiraja albilabiata Last & McEachran, 2006. Accessed through: World Register of Marine Species at: http://www.marinespecies.org/aphia.php?p=taxdetails&id=279993 on 2020-09-06	NA	NA	NA	NA	NA	0	NA	NA	0	0	0	NA	0	161550	Data Deficient	NA	2018	Unknown	New Zealand	NZ	NA	NA	Unintentional effects: (large scale) [harvest]	05:04:04	Species mortality	2.1	NA	Unknown	No	Unknown	NA	0	NA	NA	NA	NA	0	NA	NA	NA
Brochiraja asperula	Elasmobranchii	Rajiformes	Arhynchobatidae	Brochiraja	Smooth deep-sea skate	279994	accepted	Brochiraja asperula	Froese, R. and D. Pauly. Editors. (2020). FishBase. Brochiraja asperula (Garrick & Paul, 1974). Accessed through: World Register of Marine Species at: http://www.marinespecies.org/aphia.php?p=taxdetails&id=279994 on 2020-09-06	NA	NA	NA	NA	NA	0	NA	NA	0	0	0	NA	0	161602	Data Deficient	NA	2018	Unknown	New Zealand	NZ	NA	NA	Unintentional effects: (large scale) [harvest]	05:04:04	Species mortality	2.1	NA	Unknown	No	Unknown	NA	0	NA	NA	NA	NA	0	NA	NA	NA
Brochiraja heuresa	Elasmobranchii	Rajiformes	Arhynchobatidae	Brochiraja	NA	712391	accepted	Brochiraja heuresa	Froese, R. and D. Pauly. Editors. (2020). FishBase. Brochiraja heuresa Last & SÈret, 2012. Accessed through: World Register of Marine Species at: http://www.marinespecies.org/aphia.php?p=taxdetails&id=712391 on 2020-09-06	NA	NA	NA	NA	NA	0	NA	NA	0	0	0	NA	0	116864194	Data Deficient	NA	2018	Unknown	New Zealand	NZ	NA	NA	Unintentional effects: (large scale) [harvest]	05:04:04	Species mortality	2.1	NA	Unknown	No	Unknown	NA	0	NA	NA	NA	NA	0	NA	NA	NA
Brochiraja leviveneta	Elasmobranchii	Rajiformes	Arhynchobatidae	Brochiraja	NA	279995	accepted	Brochiraja leviveneta	Froese, R. and D. Pauly. Editors. (2020). FishBase. Brochiraja leviveneta Last & McEachran, 2006. Accessed through: World Register of Marine Species at: http://www.marinespecies.org/aphia.php?p=taxdetails&id=279995 on 2020-09-06	NA	NA	NA	NA	NA	0	NA	NA	0	0	0	NA	0	161414	Data Deficient	NA	2018	Unknown	New Zealand	NZ	NA	NA	Unintentional effects: (large scale) [harvest]	05:04:04	Species mortality	2.1	NA	Unknown	No	Unknown	NA	0	NA	NA	NA	NA	0	NA	NA	NA
Brochiraja microspinifera	Elasmobranchii	Rajiformes	Arhynchobatidae	Brochiraja	NA	279996	accepted	Brochiraja microspinifera	Froese, R. and D. Pauly. Editors. (2020). FishBase. Brochiraja microspinifera Last & McEachran, 2006. Accessed through: World Register of Marine Species at: http://www.marinespecies.org/aphia.php?p=taxdetails&id=279996 on 2020-09-06	NA	NA	NA	NA	NA	0	NA	NA	0	0	0	NA	0	161500	Data Deficient	NA	2018	Unknown	New Zealand	NZ	NA	NA	Unintentional effects: (large scale) [harvest]	05:04:04	Species mortality	2.1	NA	Unknown	No	Unknown	NA	0	NA	NA	NA	NA	0	NA	NA	NA
Brochiraja spinifera	Elasmobranchii	Rajiformes	Arhynchobatidae	Brochiraja	Prickly deep-sea skate	279997	accepted	Brochiraja spinifera	Froese, R. and D. Pauly. Editors. (2020). FishBase. Brochiraja spinifera (Garrick & Paul, 1974). Accessed through: World Register of Marine Species at: http://www.marinespecies.org/aphia.php?p=taxdetails&id=279997 on 2020-09-06	NA	NA	NA	NA	NA	0	NA	NA	0	0	0	NA	0	161420	Data Deficient	NA	2018	Unknown	New Zealand	NZ	NA	NA	Unintentional effects: (large scale) [harvest]	05:04:04	Species mortality	2.1	NA	Unknown	No	Unknown	NA	0	NA	NA	NA	NA	0	NA	NA	NA
Brochiraja vittacauda	Elasmobranchii	Rajiformes	Arhynchobatidae	Brochiraja	NA	712392	accepted	Brochiraja vittacauda	Froese, R. and D. Pauly. Editors. (2020). FishBase. Brochiraja vittacauda Last & SÈret, 2012. Accessed through: World Register of Marine Species at: http://www.marinespecies.org/aphia.php?p=taxdetails&id=712392 on 2020-09-06	NA	NA	NA	NA	NA	0	NA	NA	0	0	0	NA	0	116864416	Data Deficient	NA	2018	Unknown	New Zealand	NZ	NA	NA	Unintentional effects: (large scale) [harvest]	05:04:04	Species mortality	2.1	NA	Unknown	No	Unknown	NA	0	NA	NA	NA	NA	0	NA	NA	NA
Bythaelurus alcockii	Elasmobranchii	Carcharhiniformes	Scyliorhinidae	Bythaelurus	Arabian catshark	475053	accepted	Bythaelurus alcockii	Froese, R. and D. Pauly. Editors. (2020). FishBase. Bythaelurus alcockii (Garman, 1913). Accessed through: World Register of Marine Species at: http://www.marinespecies.org/aphia.php?p=taxdetails&id=475053 on 2020-09-06	NA	NA	NA	NA	NA	0	NA	NA	0	0	0	NA	0	44227	Data Deficient	NA	2017	Unknown	Pakistan	PK	NA	NA	NA	NA	NA	NA	NA	NA	No	Unknown	NA	0	NA	NA	NA	NA	0	NA	NA	NA
Bythaelurus bachi	Elasmobranchii	Carcharhiniformes	Scyliorhinidae	Bythaelurus	Bythaelurus bachi	1006774	accepted	Bythaelurus bachi	Froese, R. and D. Pauly. Editors. (2020). FishBase. Bythaelurus bachi Weigmann, Ebert, Clerkin, Stehmann & Naylor, 2016. Accessed through: World Register of Marine Species at: http://www.marinespecies.org/aphia.php?p=taxdetails&id=1006774 on 2020-09-06	NA	NA	NA	NA	NA	0	NA	NA	0	0	0	NA	0	124396026	Data Deficient	NA	2019	Unknown	NA	NA	NA	NA	Unintentional effects: (large scale) [harvest]	05:04:04	Species mortality	2.1	NA	NA	No	No	NA	0	NA	NA	NA	NA	0	NA	NA	NA
Bythaelurus canescens	Elasmobranchii	Carcharhiniformes	Scyliorhinidae	Bythaelurus	Dusky catshark	316762	accepted	Bythaelurus canescens	Froese, R. and D. Pauly. Editors. (2020). FishBase. Bythaelurus canescens (G¸nther, 1878). Accessed through: World Register of Marine Species at: http://www.marinespecies.org/aphia.php?p=taxdetails&id=316762 on 2020-09-06	NA	NA	NA	NA	NA	0	NA	NA	0	0	0	NA	0	61400	Data Deficient	NA	2006	Unknown	Chile, Peru	CL, PE	NA	NA	Unintentional effects: (large scale) [harvest]	05:04:04	NA	NA	NA	NA	NA	NA	NA	0	NA	NA	NA	NA	0	NA	NA	NA
Bythaelurus clevai	Elasmobranchii	Carcharhiniformes	Scyliorhinidae	Bythaelurus	Broadhead cat shark	316763	accepted	Bythaelurus clevai	Froese, R. and D. Pauly. Editors. (2020). FishBase. Bythaelurus clevai (SÈret, 1987). Accessed through: World Register of Marine Species at: http://www.marinespecies.org/aphia.php?p=taxdetails&id=316763 on 2020-09-06	NA	NA	NA	NA	NA	0	NA	NA	0	0	0	NA	0	44604	Data Deficient	NA	2019	Unknown	Madagascar	MG	NA	NA	Unintentional effects: (large scale) [harvest]	05:04:04	Species mortality	2.1	NA	NA	No	No	NA	0	NA	NA	NA	NA	0	NA	NA	NA
Bythaelurus dawsoni	Elasmobranchii	Carcharhiniformes	Scyliorhinidae	Bythaelurus	New Zealand catshark	316764	accepted	Bythaelurus dawsoni	Froese, R. and D. Pauly. Editors. (2020). FishBase. Bythaelurus dawsoni (Springer, 1971). Accessed through: World Register of Marine Species at: http://www.marinespecies.org/aphia.php?p=taxdetails&id=316764 on 2020-09-06	NA	NA	NA	NA	NA	0	NA	NA	0	0	0	NA	0	44170	Least Concern	NA	2018	Unknown	New Zealand	NZ	NA	NA	Unintentional effects: (large scale) [harvest]	05:04:04	Species mortality	2.1	NA	Unknown	No	Unknown	NA	0	NA	NA	NA	NA	0	NA	NA	NA
Bythaelurus giddingsi	Elasmobranchii	Carcharhiniformes	Scyliorhinidae	Bythaelurus	Gal·pagos catshark	596347	accepted	Bythaelurus giddingsi	Froese, R. and D. Pauly. Editors. (2020). FishBase. Bythaelurus giddingsi McCosker, Long & Baldwin, 2012. Accessed through: World Register of Marine Species at: http://www.marinespecies.org/aphia.php?p=taxdetails&id=596347 on 2020-09-06	NA	NA	NA	NA	NA	0	NA	NA	0	0	0	NA	0	NA	NA	NA	NA	NA	NA	NA	NA	NA	NA	NA	NA	NA	NA	NA	NA	NA	NA	0	NA	NA	NA	NA	0	NA	NA	NA
Bythaelurus hispidus	Elasmobranchii	Carcharhiniformes	Scyliorhinidae	Bythaelurus	Bristly catshark	316765	accepted	Bythaelurus hispidus	Froese, R. and D. Pauly. Editors. (2020). FishBase. Bythaelurus hispidus (Alcock, 1891). Accessed through: World Register of Marine Species at: http://www.marinespecies.org/aphia.php?p=taxdetails&id=316765 on 2020-09-06	NA	NA	NA	NA	NA	0	NA	NA	0	0	0	NA	0	44228	Near Threatened	A2d	2019	Unknown	India, Kenya, Myanmar, Oman, Yemen	IN, KE, MM, OM, YE	NA	NA	Unintentional effects: (large scale) [harvest], Unintentional effects: (subsistence/small scale) [harvest]	5.4.4, 5.4.3	Species mortality	2.1	10	NA	No	Unknown	NA	0	NA	NA	NA	NA	0	NA	NA	NA
Bythaelurus immaculatus	Elasmobranchii	Carcharhiniformes	Scyliorhinidae	Bythaelurus	Spotless catshark	316766	accepted	Bythaelurus immaculatus	Froese, R. and D. Pauly. Editors. (2020). FishBase. Bythaelurus immaculatus (Chu & Meng, 1982). Accessed through: World Register of Marine Species at: http://www.marinespecies.org/aphia.php?p=taxdetails&id=316766 on 2020-09-06	NA	NA	NA	NA	NA	0	NA	NA	0	0	0	NA	0	44229	Data Deficient	NA	2004	Unknown	China	CN	NA	NA	NA	NA	NA	NA	NA	NA	NA	NA	NA	0	NA	NA	NA	NA	0	NA	NA	NA
Bythaelurus incanus	Elasmobranchii	Carcharhiniformes	Scyliorhinidae	Bythaelurus	NA	398240	accepted	Bythaelurus incanus	Froese, R. and D. Pauly. Editors. (2020). FishBase. Bythaelurus incanus Last & Stevens, 2008. Accessed through: World Register of Marine Species at: http://www.marinespecies.org/aphia.php?p=taxdetails&id=398240 on 2020-09-06	NA	NA	NA	NA	NA	0	NA	NA	0	0	0	NA	0	44171	Data Deficient	NA	2015	Unknown	Australia	AU	NA	NA	NA	NA	NA	NA	NA	NA	No	No	NA	0	NA	NA	NA	NA	0	NA	NA	NA
Bythaelurus lutarius	Elasmobranchii	Carcharhiniformes	Scyliorhinidae	Bythaelurus	Mud catshark	316767	accepted	Bythaelurus lutarius	Froese, R. and D. Pauly. Editors. (2020). FishBase. Bythaelurus lutarius (Springer & D'Aubrey, 1972). Accessed through: World Register of Marine Species at: http://www.marinespecies.org/aphia.php?p=taxdetails&id=316767 on 2020-09-06	NA	NA	NA	NA	NA	0	NA	NA	0	0	0	NA	0	141744346	Data Deficient	NA	2019	Unknown	Mozambique	MZ	NA	NA	Unintentional effects: (large scale) [harvest]	05:04:04	Species mortality	2.1	NA	NA	No	Unknown	NA	0	NA	NA	NA	NA	0	NA	NA	NA
Bythaelurus naylori	Elasmobranchii	Carcharhiniformes	Scyliorhinidae	Bythaelurus	Dusky snout catshark	1042809	accepted	Bythaelurus naylori	Froese, R. and D. Pauly. Editors. (2020). FishBase. Bythaelurus naylori Ebert & Clerkin, 2015. Accessed through: World Register of Marine Species at: http://www.marinespecies.org/aphia.php?p=taxdetails&id=1042809 on 2020-09-06	NA	NA	NA	NA	NA	0	NA	NA	0	0	0	NA	0	124396124	Data Deficient	NA	2019	Unknown	NA	NA	NA	NA	Unintentional effects: (large scale) [harvest]	05:04:04	Species mortality	2.1	NA	NA	No	No	NA	0	NA	NA	NA	NA	0	NA	NA	NA
Bythaelurus tenuicephalus	Elasmobranchii	Carcharhiniformes	Scyliorhinidae	Bythaelurus	Narrowhead catshark	1006810	accepted	Bythaelurus tenuicephalus	Froese, R. and D. Pauly. Editors. (2020). FishBase. Bythaelurus tenuicephalus Kaschner, Weigmann & Thiel, 2016. Accessed through: World Register of Marine Species at: http://www.marinespecies.org/aphia.php?p=taxdetails&id=1006810 on 2020-09-06	NA	NA	NA	NA	NA	0	NA	NA	0	0	0	NA	0	110903105	Least Concern	NA	2019	Stable	Mozambique, Tanzania, United Republic of	MZ, TZ	NA	NA	Unintentional effects: (large scale) [harvest]	05:04:04	Species mortality	2.1	NA	NA	No	Unknown	NA	0	NA	NA	NA	NA	0	NA	NA	NA
Bythaelurus vivaldii	Elasmobranchii	Carcharhiniformes	Scyliorhinidae	Bythaelurus	Vivaldi's catshark	1043646	accepted	Bythaelurus vivaldii	Froese, R. and D. Pauly. Editors. (2020). FishBase. Bythaelurus vivaldii Weigmann & Kaschner, 2017. Accessed through: World Register of Marine Species at: http://www.marinespecies.org/aphia.php?p=taxdetails&id=1043646 on 2020-09-06	NA	NA	NA	NA	NA	0	NA	NA	0	0	0	NA	0	NA	NA	NA	NA	NA	NA	NA	NA	NA	NA	NA	NA	NA	NA	NA	NA	NA	NA	0	NA	NA	NA	NA	0	NA	NA	NA
Carcharhinus acronotus	Elasmobranchii	Carcharhiniformes	Carcharhinidae	Carcharhinus	Blacknose shark	158508	accepted	Carcharhinus acronotus	Froese, R. and D. Pauly. Editors. (2020). FishBase. Carcharhinus acronotus (Poey, 1860). Accessed through: World Register of Marine Species at: http://www.marinespecies.org/aphia.php?p=taxdetails&id=158508 on 2020-09-06	NA	NA	NA	NA	NA	1	NA	NA	0	0	0	NA	0	161378	Near Threatened	NA	2009	Decreasing	Trinidad and Tobago, Anguilla, Guadeloupe, Puerto Rico, Saint Lucia, Saint Pierre and Miquelon, Barbados, Saint Vincent and the Grenadines, Venezuela, Bolivarian Republic of, Dominica, Virgin Islands, British, Virgin Islands, U.S., Brazil, Bahamas, Grenada, Mexico, United States, Saint Kitts and Nevis, Guyana, Martinique	TT, AI, GP, PR, LC, PM, BB, VC, VE, DM, VG, VI, BR, BS, GD, MX, US, KN, GY, MQ	Pets/display animals, horticulture, Food - human	13, 1	Unintentional effects: (large scale) [harvest], Unintentional effects: (subsistence/small scale) [harvest]	5.4.4, 5.4.3	Species mortality	2.1	NA	NA	NA	NA	8	1	6	2	0	Europe, North America	1	NA	NA	NA
Carcharhinus albimarginatus	Elasmobranchii	Carcharhiniformes	Carcharhinidae	Carcharhinus	Silvertip shark	217352	accepted	Carcharhinus albimarginatus	Froese, R. and D. Pauly. Editors. (2020). FishBase. Carcharhinus albimarginatus (R¸ppell, 1837). Accessed through: World Register of Marine Species at: http://www.marinespecies.org/aphia.php?p=taxdetails&id=217352 on 2020-09-06	NA	NA	NA	NA	NA	1	NA	NA	0	0	0	NA	0	161526	Vulnerable	A2bd	2016	Decreasing	Colombia, Kenya, French Polynesia, Yemen, British Indian Ocean Territory, Cocos (Keeling) Islands, Seychelles, Mexico, Mauritius, Egypt, Kiribati, Australia, Saudi Arabia, Guatemala, South Africa, Guam, New Caledonia, Ecuador, Palau, Papua New Guinea, Marshall Islands, Taiwan, Province of China, Philippines, Madagascar, Tuvalu, Sudan, Indonesia, Solomon Islands, Eritrea, Costa Rica	CO, KE, PF, YE, IO, CC, SC, MX, MU, EG, KI, AU, SA, GT, ZA, GU, NC, EC, PW, PG, MH, TW, PH, MG, TV, SD, ID, SB, ER, CR	Food - human, Medicine - human & veterinary, Handicrafts, jewellery, etc., Wearing apparel, accessories	1, 3, 12, 10	Unintentional effects: (large scale) [harvest], Unintentional effects: (subsistence/small scale) [harvest], Intentional use: (subsistence/small scale) [harvest], Intentional use: (large scale) [harvest]	5.4.4, 5.4.3, 5.4.1, 5.4.2	Species mortality	2.1	21.5	NA	No	Yes	4	1	3	1	0	Africa	1	NA	NA	NA
Carcharhinus altimus	Elasmobranchii	Carcharhiniformes	Carcharhinidae	Carcharhinus	Bignose shark	105787	accepted	Carcharhinus altimus	Froese, R. and D. Pauly. Editors. (2020). FishBase. Carcharhinus altimus (Springer, 1950). Accessed through: World Register of Marine Species at: http://www.marinespecies.org/aphia.php?p=taxdetails&id=105787 on 2020-09-06	NA	NA	NA	NA	NA	1	NA	NA	0	0	0	NA	0	161564	Data Deficient	NA	2009	Unknown	Saudi Arabia, Ghana, China, Sri Lanka, Colombia, Gambia, Egypt, Costa Rica, Eritrea, Spain, Philippines, Nicaragua, C√¥te d'Ivoire, Yemen, Senegal, Madagascar, Venezuela, Bolivarian Republic of, Ecuador, Brazil, Bahamas, South Africa, Maldives, Sudan, Mexico, United States, Cuba, India, Australia, Sierra Leone	SA, GH, CN, LK, CO, GM, EG, CR, ER, ES, PH, NI, CI, YE, SN, MG, VE, EC, BR, BS, ZA, MV, SD, MX, US, CU, IN, AU, SL	Handicrafts, jewellery, etc., Food - human, Medicine - human & veterinary	12, 1, 3	Unintentional effects: (large scale) [harvest], Unintentional effects: (subsistence/small scale) [harvest]	5.4.4, 5.4.3	Species mortality	2.1	NA	NA	NA	NA	NA	0	NA	NA	NA	NA	1	NA	NA	NA
Carcharhinus amblyrhynchoides	Elasmobranchii	Carcharhiniformes	Carcharhinidae	Carcharhinus	Graceful shark	217350	accepted	Carcharhinus amblyrhynchoides	Froese, R. and D. Pauly. Editors. (2020). FishBase. Carcharhinus amblyrhynchoides (Whitley, 1934). Accessed through: World Register of Marine Species at: http://www.marinespecies.org/aphia.php?p=taxdetails&id=217350 on 2020-09-06	NA	NA	NA	NA	NA	1	NA	NA	0	0	0	NA	0	40797	Near Threatened	NA	2009	Unknown	Somalia, China, Yemen, Sri Lanka, Indonesia, Thailand, Australia, Viet Nam, India, Philippines	SO, CN, YE, LK, ID, TH, AU, VN, IN, PH	Food - human	1	Unintentional effects: (large scale) [harvest], Unintentional effects: (subsistence/small scale) [harvest]	5.4.4, 5.4.3	NA	NA	NA	NA	NA	NA	NA	0	NA	NA	NA	NA	1	NA	NA	NA
Carcharhinus amblyrhynchos	Elasmobranchii	Carcharhiniformes	Carcharhinidae	Carcharhinus	Blacktail reef shark	217337	accepted	Carcharhinus amblyrhynchos	Froese, R. and D. Pauly. Editors. (2020). FishBase. Carcharhinus amblyrhynchos (Bleeker, 1856). Accessed through: World Register of Marine Species at: http://www.marinespecies.org/aphia.php?p=taxdetails&id=217337 on 2020-09-06	NA	NA	NA	NA	NA	1	NA	NA	0	0	0	NA	1	39365	Near Threatened	NA	2009	Unknown	French Polynesia, Indonesia, Australia, British Indian Ocean Territory, R√©union, United States, Seychelles, Madagascar	PF, ID, AU, IO, RE, US, SC, MG	Food - human	1	Unintentional effects: (large scale) [harvest], Unintentional effects: (subsistence/small scale) [harvest]	5.4.4, 5.4.3	NA	NA	NA	NA	NA	NA	9	1	7	2	0	Europe, Africa, North America	1	NA	NA	NA
Carcharhinus amboinensis	Elasmobranchii	Carcharhiniformes	Carcharhinidae	Carcharhinus	Pigeye shark	217340	accepted	Carcharhinus amboinensis	Froese, R. and D. Pauly. Editors. (2020). FishBase. Carcharhinus amboinensis (M¸ller & Henle, 1839). Accessed through: World Register of Marine Species at: http://www.marinespecies.org/aphia.php?p=taxdetails&id=217340 on 2020-09-06	NA	NA	NA	NA	NA	1	NA	NA	0	0	0	NA	0	39366	Data Deficient	NA	2009	Unknown	Somalia, Sri Lanka, Yemen, Indonesia, Australia, Pakistan, India, Mozambique, South Africa, Nigeria, Madagascar	SO, LK, YE, ID, AU, PK, IN, MZ, ZA, NG, MG	Food - human	1	Unintentional effects: (large scale) [harvest], Persecution/control	5.4.4, 5.4.5	NA	NA	NA	NA	NA	NA	NA	0	NA	NA	NA	NA	1	NA	NA	NA
Carcharhinus borneensis	Elasmobranchii	Carcharhiniformes	Carcharhinidae	Carcharhinus	Borneo shark	271319	accepted	Carcharhinus borneensis	Froese, R. and D. Pauly. Editors. (2020). FishBase. Carcharhinus borneensis (Bleeker, 1858). Accessed through: World Register of Marine Species at: http://www.marinespecies.org/aphia.php?p=taxdetails&id=271319 on 2020-09-06	NA	NA	NA	NA	NA	1	NA	NA	0	0	0	NA	0	39367	Endangered	C2a(ii)	2009	Unknown	China, Indonesia, Malaysia, Philippines	CN, ID, MY, PH	Food - human, Handicrafts, jewellery, etc.	1, 12	Unintentional effects: (large scale) [harvest], Unintentional effects: (subsistence/small scale) [harvest]	5.4.4, 5.4.3	NA	NA	NA	NA	NA	NA	NA	0	NA	NA	NA	NA	1	NA	NA	NA
Carcharhinus brachyurus	Elasmobranchii	Carcharhiniformes	Carcharhinidae	Carcharhinus	Copper shark	217341	accepted	Carcharhinus brachyurus	Froese, R. and D. Pauly. Editors. (2020). FishBase. Carcharhinus brachyurus (G¸nther, 1870). Accessed through: World Register of Marine Species at: http://www.marinespecies.org/aphia.php?p=taxdetails&id=217341 on 2020-09-06	NA	NA	NA	NA	NA	1	NA	NA	0	0	0	NA	1	41741	Near Threatened	NA	2003	Unknown	China, Namibia, Peru, Albania, Equatorial Guinea, Spain, Greece, Russian Federation, Portugal, Malta, Mauritania, Bosnia and Herzegovina, Italy, Australia, Algeria, Turkey, Croatia, Brazil, South Africa, New Zealand, Japan, France, Montenegro, Uruguay, Morocco, Korea, Democratic People's Republic of, Argentina, Mexico, United States, Korea, Republic of	CN, NA, PE, AL, GQ, ES, GR, RU, PT, MT, MR, BA, IT, AU, DZ, TR, HR, BR, ZA, NZ, JP, FR, ME, UY, MA, KP, AR, MX, US, KR	NA	NA	Intentional use: (large scale) [harvest], Unintentional effects: (large scale) [harvest], Unintentional effects: (subsistence/small scale) [harvest], Persecution/control, Intentional use: (subsistence/small scale) [harvest]	5.4.2, 5.4.4, 5.4.3, 5.4.5, 5.4.1	NA	NA	NA	NA	NA	NA	NA	0	NA	NA	NA	NA	1	NA	NA	NA
Carcharhinus brevipinna	Elasmobranchii	Carcharhiniformes	Carcharhinidae	Carcharhinus	Spinner shark	105788	accepted	Carcharhinus brevipinna	Froese, R. and D. Pauly. Editors. (2020). FishBase. Carcharhinus brevipinna (M¸ller & Henle, 1839). Accessed through: World Register of Marine Species at: http://www.marinespecies.org/aphia.php?p=taxdetails&id=105788 on 2020-09-06	NA	NA	NA	NA	NA	1	NA	NA	0	0	0	NA	0	39368	Near Threatened	NA	2009	Unknown	Saudi Arabia, Ghana, Panama, China, Colombia, Costa Rica, Gambia, Guinea, Pakistan, Greece, Guatemala, Serbia, C√¥te d'Ivoire, Suriname, Guinea-Bissau, Guyana, Senegal, Sierra Leone, Mauritania, Bosnia and Herzegovina, Italy, Yemen, Iran, Islamic Republic of, Australia, Israel, Mexico, United States, South Africa, Honduras, Libya, Croatia, Liberia, Algeria, Venezuela, Bolivarian Republic of, Mont…	SA, GH, PA, CN, CO, CR, GM, GN, PK, GR, GT, RS, CI, SR, GW, GY, SN, SL, MR, BA, IT, YE, IR, AU, IL, MX, US, ZA, HN, LY, HR, LR, DZ, VE, ME, MA, DJ, NG, NI, ES, AE, ER, EG, AL, TW, TG, BR, TN, TR, BZ, OM, FR, SY, BJ, SD, CY, SI	Sport hunting/specimen collecting, Wearing apparel, accessories, Food - human	15, 10, 1	Unintentional effects: (large scale) [harvest], Unintentional effects: (subsistence/small scale) [harvest]	5.4.4, 5.4.3	Species mortality	2.1	NA	NA	NA	NA	2	1	0	0	2	North America, Africa	1	NA	NA	NA
Carcharhinus cautus	Elasmobranchii	Carcharhiniformes	Carcharhinidae	Carcharhinus	Nervous shark	271320	accepted	Carcharhinus cautus	Froese, R. and D. Pauly. Editors. (2020). FishBase. Carcharhinus cautus (Whitley, 1945). Accessed through: World Register of Marine Species at: http://www.marinespecies.org/aphia.php?p=taxdetails&id=271320 on 2020-09-06	NA	NA	NA	NA	NA	1	NA	NA	0	0	0	NA	0	41733	Data Deficient	NA	2003	Unknown	Solomon Islands, Papua New Guinea, Australia	SB, PG, AU	Food - human	1	Unintentional effects: (large scale) [harvest], Unintentional effects: (subsistence/small scale) [harvest]	5.4.4, 5.4.3	Species mortality	2.1	11	NA	No	Yes	NA	0	NA	NA	NA	NA	1	NA	NA	NA
Carcharhinus cerdale	Elasmobranchii	Carcharhiniformes	Carcharhinidae	Carcharhinus	Pacific smalltail shark	298424	accepted	Carcharhinus cerdale	Froese, R. and D. Pauly. Editors. (2020). FishBase. Carcharhinus cerdale Gilbert, 1898. Accessed through: World Register of Marine Species at: http://www.marinespecies.org/aphia.php?p=taxdetails&id=298424 on 2020-09-06	NA	NA	NA	NA	NA	1	NA	NA	0	0	0	NA	0	NA	NA	NA	NA	NA	NA	NA	NA	NA	NA	NA	NA	NA	NA	NA	NA	NA	NA	0	NA	NA	NA	NA	1	NA	NA	NA
Carcharhinus coatesi	Elasmobranchii	Carcharhiniformes	Carcharhinidae	Carcharhinus	NA	1014961	accepted	Carcharhinus coatesi	Froese, R. and D. Pauly. Editors. (2020). FishBase. Carcharhinus coatesi (Whitley, 1939). Accessed through: World Register of Marine Species at: http://www.marinespecies.org/aphia.php?p=taxdetails&id=1014961 on 2020-09-06	NA	NA	NA	NA	NA	1	NA	NA	0	0	0	NA	0	70679787	Least Concern	NA	2019	Unknown	Papua New Guinea, Australia	PG, AU	NA	NA	Unintentional effects: (large scale) [harvest], Unintentional effects: (subsistence/small scale) [harvest]	5.4.4, 5.4.3	Species mortality	2.1	4.25	Unknown	No	Yes	NA	0	NA	NA	NA	NA	1	NA	NA	NA
Carcharhinus dussumieri	Elasmobranchii	Carcharhiniformes	Carcharhinidae	Carcharhinus	Whitecheek shark	217347	accepted	Carcharhinus dussumieri	Froese, R. and D. Pauly. Editors. (2020). FishBase. Carcharhinus dussumieri (M¸ller & Henle, 1839). Accessed through: World Register of Marine Species at: http://www.marinespecies.org/aphia.php?p=taxdetails&id=217347 on 2020-09-06	NA	NA	NA	NA	NA	1	NA	NA	0	0	0	NA	0	70680197	Endangered	A2d+3d	2019	Decreasing	Saudi Arabia, Iran, Islamic Republic of, Sri Lanka, Qatar, Oman, Iraq, India, Pakistan, Kuwait, Bahrain, United Arab Emirates	SA, IR, LK, QA, OM, IQ, IN, PK, KW, BH, AE	Food - human	1	Unintentional effects: (large scale) [harvest], Unintentional effects: (subsistence/small scale) [harvest], Intentional use: (subsistence/small scale) [harvest]	5.4.4, 5.4.3, 5.4.1	Species mortality	2.1	4	Unknown	No	Unknown	NA	0	NA	NA	NA	NA	1	NA	NA	NA
Carcharhinus falciformis	Elasmobranchii	Carcharhiniformes	Carcharhinidae	Carcharhinus	Silky shark	105789	accepted	Carcharhinus falciformis	Froese, R. and D. Pauly. Editors. (2020). FishBase. Carcharhinus falciformis (M¸ller & Henle, 1839). Accessed through: World Register of Marine Species at: http://www.marinespecies.org/aphia.php?p=taxdetails&id=105789 on 2020-09-06	II	2016	B	NA	II	1	NA	NA	0	1	0	NA	1	39370	Vulnerable	A2bd	2017	Decreasing	Taiwan, Province of China, Hong Kong, Yemen, Saudi Arabia, Pakistan, Oman, Iran, Islamic Republic of, Togo, Tanzania, United Republic of, Sudan, Somalia, Sierra Leone, Senegal, Nigeria, Mozambique, Mauritania, Madagascar, Liberia, Kenya, Guinea-Bissau, Guinea, Ghana, Gambia, Gabon, Eritrea, Equatorial Guinea, Djibouti, C√¥te d'Ivoire, Congo, The Democratic Republic of the, Congo, Comoros, Cameroo…	TW, HK, YE, SA, PK, OM, IR, TG, TZ, SD, SO, SL, SN, NG, MZ, MR, MG, LR, KE, GW, GN, GH, GM, GA, ER, GQ, DJ, CI, CD, CG, KM, CM, BJ, AO, VN, TH, LK, PH, MM, MY, ID, GD, DO, DM, US, CU, EH, MA, EG, PA, NI, CR, BZ, BS, ES, AG, PT, AI, SV, GT, HN, BB, MX, GP, JM, MQ, MS, AU, PR, NC, NZ, PG, LC, BR, VC, TT, TC, VG, CO, EC, GF, GY, PE, SR, VE, BD, BN, KH, IN, CN	Sport hunting/specimen collecting, Food - human, Medicine - human & veterinary	15, 1, 3	Unintentional effects: (large scale) [harvest], Unintentional effects: (subsistence/small scale) [harvest]	5.4.4, 5.4.3	Species mortality	2.1	15	Full Migrant	Unknown	NA	NA	0	NA	NA	NA	NA	1	NA	NA	NA
Carcharhinus fitzroyensis	Elasmobranchii	Carcharhiniformes	Carcharhinidae	Carcharhinus	Creek whaler	271321	accepted	Carcharhinus fitzroyensis	Froese, R. and D. Pauly. Editors. (2020). FishBase. Carcharhinus fitzroyensis (Whitley, 1943). Accessed through: World Register of Marine Species at: http://www.marinespecies.org/aphia.php?p=taxdetails&id=271321 on 2020-09-06	NA	NA	NA	NA	NA	1	NA	NA	0	0	0	NA	0	41735	Least Concern	NA	2019	Unknown	Australia	AU	Food - human	1	Unintentional effects: (subsistence/small scale) [harvest], Unintentional effects: (large scale) [harvest]	5.4.3, 5.4.4	Species mortality	2.1	9	NA	No	Yes	NA	0	NA	NA	NA	NA	1	NA	NA	NA
Carcharhinus galapagensis	Elasmobranchii	Carcharhiniformes	Carcharhinidae	Carcharhinus	Galapagos shark	105790	accepted	Carcharhinus galapagensis	Froese, R. and D. Pauly. Editors. (2020). FishBase. Carcharhinus galapagensis (Snodgrass & Heller, 1905). Accessed through: World Register of Marine Species at: http://www.marinespecies.org/aphia.php?p=taxdetails&id=105790 on 2020-09-06	NA	NA	NA	NA	NA	1	NA	NA	0	0	0	NA	0	41736	Least Concern	NA	2019	Unknown	Cook Islands, Panama, United States, Bermuda, Sao Tome and Principe, Madagascar, Ecuador, New Zealand, Samoa, Saint Helena, Ascension and Tristan da Cunha, Australia, Portugal, Colombia, French Polynesia, Brazil, Norfolk Island, France	CK, PA, US, BM, ST, MG, EC, NZ, WS, SH, AU, PT, CO, PF, BR, NF, FR	NA	NA	Unintentional effects: (large scale) [harvest], Unintentional effects: (subsistence/small scale) [harvest]	5.4.4, 5.4.3	Species mortality	2.1	NA	NA	No	Yes	1	1	1	0	0	North America	1	NA	NA	NA
Carcharhinus hemiodon	Elasmobranchii	Carcharhiniformes	Carcharhinidae	Carcharhinus	Pondicherry shark	271322	accepted	Carcharhinus hemiodon	Froese, R. and D. Pauly. Editors. (2020). FishBase. Carcharhinus hemiodon (M¸ller & Henle, 1839). Accessed through: World Register of Marine Species at: http://www.marinespecies.org/aphia.php?p=taxdetails&id=271322 on 2020-09-06	NA	NA	NA	NA	NA	1	NA	NA	0	0	0	NA	1	39369	Critically Endangered	A2acd	NA		China, Indonesia, Pakistan, India, Malaysia, Oman	CN, ID, PK, IN, MY, OM	NA	NA	Unintentional effects: (large scale) [harvest], Unintentional effects: (subsistence/small scale) [harvest]	5.4.4, 5.4.3	NA	NA	NA	NA	No	No	NA	0	NA	NA	NA	NA	1	NA	NA	NA
Carcharhinus humani	Elasmobranchii	Carcharhiniformes	Carcharhinidae	Carcharhinus	Human's whaler shark	834879	accepted	Carcharhinus humani	Froese, R. and D. Pauly. Editors. (2020). FishBase. Carcharhinus humani White & Weigmann, 2014. Accessed through: World Register of Marine Species at: http://www.marinespecies.org/aphia.php?p=taxdetails&id=834879 on 2020-09-06	NA	NA	NA	NA	NA	1	NA	NA	0	0	0	NA	0	110834677	Data Deficient	NA	2019	Unknown	Kuwait, Bahrain, Mozambique, South Africa, Yemen	KW, BH, MZ, ZA, YE	Food - human	1	Unintentional effects: (large scale) [harvest], Unintentional effects: (subsistence/small scale) [harvest], Intentional use: (subsistence/small scale) [harvest]	5.4.4, 5.4.3, 5.4.1	Species mortality	2.1	NA	NA	No	Unknown	NA	0	NA	NA	NA	NA	1	NA	NA	NA
Carcharhinus isodon	Elasmobranchii	Carcharhiniformes	Carcharhinidae	Carcharhinus	Finetooth shark	105791	accepted	Carcharhinus isodon	Froese, R. and D. Pauly. Editors. (2020). FishBase. Carcharhinus isodon (M¸ller & Henle, 1839). Accessed through: World Register of Marine Species at: http://www.marinespecies.org/aphia.php?p=taxdetails&id=105791 on 2020-09-06	NA	NA	NA	NA	NA	1	NA	NA	0	0	0	NA	0	161524	Least Concern	NA	2009	Unknown	Trinidad and Tobago, United States, Brazil, Cuba, Senegal, Guyana, Guinea-Bissau	TT, US, BR, CU, SN, GY, GW	Food - human, Sport hunting/specimen collecting	1, 15	Unintentional effects: (large scale) [harvest], Unintentional effects: (subsistence/small scale) [harvest], Intentional use: (subsistence/small scale) [harvest]	5.4.4, 5.4.3, 5.4.1	Species mortality	2.1	NA	NA	NA	NA	1	1	0	0	1	North America	1	NA	NA	NA
Carcharhinus leiodon	Elasmobranchii	Carcharhiniformes	Carcharhinidae	Carcharhinus	Smooth tooth blacktip shark	271323	accepted	Carcharhinus leiodon	Froese, R. and D. Pauly. Editors. (2020). FishBase. Carcharhinus leiodon Garrick, 1985. Accessed through: World Register of Marine Species at: http://www.marinespecies.org/aphia.php?p=taxdetails&id=271323 on 2020-09-06	NA	NA	NA	NA	NA	1	NA	NA	0	0	0	NA	0	39371	Endangered	A2cd+3cd	2017	Decreasing	United Arab Emirates, Qatar, Oman, Kuwait, Bahrain, Yemen	AE, QA, OM, KW, BH, YE	Food - human	1	Unintentional effects: (subsistence/small scale) [harvest], Oil spills, Intentional use: (subsistence/small scale) [harvest], Intentional use: (large scale) [harvest], Unintentional effects: (large scale) [harvest], Oil & gas drilling, Housing & urban areas	5.4.3, 9.2.1, 5.4.1, 5.4.2, 5.4.4, 3.1, 1.1	Species mortality, Ecosystem degradation|Species disturbance, Ecosystem degradation|Species mortality	2.1, 1.2|2.2, 1.2|2.1	8.25	Unknown	No	Unknown	NA	0	NA	NA	NA	NA	1	NA	NA	NA
Carcharhinus leucas	Elasmobranchii	Carcharhiniformes	Carcharhinidae	Carcharhinus	Bull shark	105792	accepted	Carcharhinus leucas	Froese, R. and D. Pauly. Editors. (2020). FishBase. Carcharhinus leucas (M¸ller & Henle, 1839). Accessed through: World Register of Marine Species at: http://www.marinespecies.org/aphia.php?p=taxdetails&id=105792 on 2020-09-06	NA	NA	NA	NA	NA	1	NA	NA	0	0	0	NA	1	39372	Near Threatened	NA	2009	Unknown	New Caledonia, Tanzania, United Republic of, Colombia, Costa Rica, Gambia, Peru, Guinea, Philippines, Nicaragua, Guyana, Senegal, Iran, Islamic Republic of, Fiji, Bolivia, Plurinational States of, Zimbabwe, Bangladesh, Venezuela, Bolivarian Republic of, Nepal, Ecuador, Brazil, South Africa, Botswana, Mexico, United States, Malawi, Mozambique, India, Australia, Iraq	NC, TZ, CO, CR, GM, PE, GN, PH, NI, GY, SN, IR, FJ, BO, ZW, BD, VE, NP, EC, BR, ZA, BW, MX, US, MW, MZ, IN, AU, IQ	Manufacturing chemicals, Pets/display animals, horticulture, Food - human, Wearing apparel, accessories	5, 13, 1, 10	Intentional use: (large scale) [harvest], Unintentional effects: (large scale) [harvest], Unintentional effects: (subsistence/small scale) [harvest], Persecution/control, Intentional use: (subsistence/small scale) [harvest]	5.4.2, 5.4.4, 5.4.3, 5.4.5, 5.4.1	Species mortality	2.1	NA	NA	NA	NA	NA	0	NA	NA	NA	NA	1	NA	NA	NA
Carcharhinus limbatus	Elasmobranchii	Carcharhiniformes	Carcharhinidae	Carcharhinus	Blacktip shark	105793	accepted	Carcharhinus limbatus	Froese, R. and D. Pauly. Editors. (2020). FishBase. Carcharhinus limbatus (M¸ller & Henle, 1839). Accessed through: World Register of Marine Species at: http://www.marinespecies.org/aphia.php?p=taxdetails&id=105793 on 2020-09-06	NA	NA	NA	NA	NA	1	NA	NA	0	0	0	NA	0	3851	Near Threatened	NA	2009	Unknown	Ghana, Saudi Arabia, Panama, Cameroon, Papua New Guinea, Colombia, Peru, Costa Rica, Gambia, Guinea, Equatorial Guinea, Philippines, Greece, Lebanon, Congo, Serbia, Guinea-Bissau, Suriname, Somalia, Guyana, Senegal, Kuwait, Sierra Leone, Samoa, Sudan, Benin, Syrian Arab Republic, Bahrain, France, Oman, Italy, Yemen, Myanmar, Iran, Islamic Republic of, Iraq, Australia, Qatar, Malaysia, Mexico, Uni…	GH, SA, PA, CM, PG, CO, PE, CR, GM, GN, GQ, PH, GR, LB, CG, RS, GW, SR, SO, GY, SN, KW, SL, WS, SD, BJ, SY, BH, FR, OM, IT, YE, MM, IR, IQ, AU, QA, MY, MX, US, MA, ZA, HN, EC, LY, HR, LR, DZ, VE, ID, BA, MR, NG, NI, ES, AE, ER, EH, EG, AL, AO, TG, GF, BR, GA, TH, TO, TN, TR, BZ	Wearing apparel, accessories, Food - human	10, 1	Intentional use: (large scale) [harvest], Unintentional effects: (large scale) [harvest], Unintentional effects: (subsistence/small scale) [harvest]	5.4.2, 5.4.4, 5.4.3	Species mortality	2.1	NA	NA	NA	NA	13	1	5	6	2	Europe, Asia, North America	1	NA	NA	NA
Carcharhinus longimanus	Elasmobranchii	Carcharhiniformes	Carcharhinidae	Carcharhinus	Oceanic whitetip shark	105794	accepted	Carcharhinus longimanus	Froese, R. and D. Pauly. Editors. (2020). FishBase. Carcharhinus longimanus (Poey, 1861). Accessed through: World Register of Marine Species at: http://www.marinespecies.org/aphia.php?p=taxdetails&id=105794 on 2020-09-06	II	2013	B	NA	I	1	NA	NA	0	1	0	NA	1	39374	Critically Endangered	A2bd	2019	Decreasing	Solomon Islands, Saudi Arabia, Cook Islands, China, Cameroon, Sri Lanka, Colombia, Costa Rica, Congo, The Democratic Republic of the, Cocos (Keeling) Islands, Saint Lucia, C√¥te d'Ivoire, Suriname, Somalia, Cayman Islands, Senegal, Sierra Leone, Saint Kitts and Nevis, Slovenia, Comoros, Cuba, Singapore, Cabo Verde, Saint Helena, Ascension and Tristan da Cunha, Christmas Island, Seychelles, Sudan,…	SB, SA, CK, CN, CM, LK, CO, CR, CD, CC, LC, CI, SR, SO, KY, SN, SL, KN, SI, KM, CU, SG, CV, SH, CX, SC, SD, BM, KE, TC, BJ, KH, BN, BD, BB, ST, SV, BZ, TO, TH, JM, BR, BS, TK, JP, TG, AO, AI, PR, AG, PW, PT, AU, IO, IN, AW, IL, AR, AS, TV, TW, NC, TT, TZ, EG, ER, ES, NI, MS, MQ, MR, MO, MP, MM, MY, UM, MX, US, MG, VE, DM, VG, LR, VN, EC, VU, MH, VC, DO, UY, MA, DJ, MV, MU, GD, GF, GA, NU, NR, OM,…	NA	NA	Unintentional effects: (large scale) [harvest], Unintentional effects: (subsistence/small scale) [harvest], Intentional use: (subsistence/small scale) [harvest], Intentional use: (large scale) [harvest]	5.4.4, 5.4.3, 5.4.1, 5.4.2	Species mortality	2.1	20.4	NA	No	Unknown	NA	0	NA	NA	NA	NA	1	NA	NA	NA
Carcharhinus macloti	Elasmobranchii	Carcharhiniformes	Carcharhinidae	Carcharhinus	Hardnose shark	217335	accepted	Carcharhinus macloti	Froese, R. and D. Pauly. Editors. (2020). FishBase. Carcharhinus macloti (M¸ller & Henle, 1839). Accessed through: World Register of Marine Species at: http://www.marinespecies.org/aphia.php?p=taxdetails&id=217335 on 2020-09-06	NA	NA	NA	NA	NA	1	NA	NA	0	0	0	NA	0	41737	Near Threatened	NA	2003	Unknown	India, Viet Nam, Australia, Myanmar, Bangladesh, Pakistan, Indonesia, Sri Lanka, Tanzania, United Republic of, Papua New Guinea, Kenya, China, Taiwan, Province of China	IN, VN, AU, MM, BD, PK, ID, LK, TZ, PG, KE, CN, TW	NA	NA	Unintentional effects: (large scale) [harvest], Unintentional effects: (subsistence/small scale) [harvest]	5.4.4, 5.4.3	NA	NA	NA	NA	NA	NA	NA	0	NA	NA	NA	NA	1	NA	NA	NA
Carcharhinus macrops	Elasmobranchii	Carcharhiniformes	Carcharhinidae	Carcharhinus	NA	398262	accepted	Carcharhinus macrops	Froese, R. and D. Pauly. Editors. (2020). FishBase. Carcharhinus macrops Liu, 1983. Accessed through: World Register of Marine Species at: http://www.marinespecies.org/aphia.php?p=taxdetails&id=398262 on 2020-09-06	NA	NA	NA	NA	NA	1	NA	NA	0	0	0	NA	0	NA	NA	NA	NA	NA	NA	NA	NA	NA	NA	NA	NA	NA	NA	NA	NA	NA	NA	0	NA	NA	NA	NA	1	NA	NA	NA
Carcharhinus melanopterus	Elasmobranchii	Carcharhiniformes	Carcharhinidae	Carcharhinus	Blacktip reef shark	105795	accepted	Carcharhinus melanopterus	Froese, R. and D. Pauly. Editors. (2020). FishBase. Carcharhinus melanopterus (Quoy & Gaimard, 1824). Accessed through: World Register of Marine Species at: http://www.marinespecies.org/aphia.php?p=taxdetails&id=105795 on 2020-09-06	NA	NA	NA	NA	NA	1	NA	NA	0	0	0	NA	0	39375	Near Threatened	NA	2009	Decreasing	Djibouti, Solomon Islands, New Caledonia, Kenya, China, Tanzania, United Republic of, Sri Lanka, Pakistan, Eritrea, Japan, Maldives, Seychelles, Mauritius, South Africa, Mozambique, India, Thailand, Australia, Somalia, Madagascar, Marshall Islands, Philippines	DJ, SB, NC, KE, CN, TZ, LK, PK, ER, JP, MV, SC, MU, ZA, MZ, IN, TH, AU, SO, MG, MH, PH	Food - human	1	Unintentional effects: (subsistence/small scale) [harvest]	05:04:03	Species mortality	2.1	NA	NA	NA	NA	171	1	84	59	28	Africa, Asia, Europe, Australia (Oceania), North America	1	1	1	0
Carcharhinus obscurus	Elasmobranchii	Carcharhiniformes	Carcharhinidae	Carcharhinus	Dusky shark	105796	accepted	Carcharhinus obscurus	Froese, R. and D. Pauly. Editors. (2020). FishBase. Carcharhinus obscurus (Lesueur, 1818). Accessed through: World Register of Marine Species at: http://www.marinespecies.org/aphia.php?p=taxdetails&id=105796 on 2020-09-06	NA	NA	NA	NA	II	1	NA	NA	0	1	0	NA	0	3852	Endangered	A2bd	2019	Decreasing	Saudi Arabia, China, Panama, Colombia, Costa Rica, Guatemala, Suriname, Somalia, Guyana, Portugal, Italy, Yemen, Australia, Mozambique, United States, Mexico, Morocco, South Africa, Honduras, Viet Nam, Libya, Algeria, Madagascar, Venezuela, Bolivarian Republic of, Nicaragua, Spain, Eritrea, Egypt, New Caledonia, Japan, French Guiana, Bahamas, Brazil, Belize, El Salvador, Sudan, Cabo Verde, Cuba, …	SA, CN, PA, CO, CR, GT, SR, SO, GY, PT, IT, YE, AU, MZ, US, MX, MA, ZA, HN, VN, LY, DZ, MG, VE, NI, ES, ER, EG, NC, JP, GF, BS, BR, BZ, SV, SD, CV, CU, SL, SN, HT, CL, UY, EH, NZ, MR, LR, NG, GH, CI, CM, BJ, TG, GQ, CD	Food - human	1	Intentional use: (large scale) [harvest], Unintentional effects: (large scale) [harvest], Unintentional effects: (subsistence/small scale) [harvest], Intentional use: (subsistence/small scale) [harvest]	5.4.2, 5.4.4, 5.4.3, 5.4.1	Species mortality	2.1	29.8-38	NA	No	Unknown	2	1	0	0	2	Africa	1	NA	NA	NA
Carcharhinus perezii	Elasmobranchii	Carcharhiniformes	Carcharhinidae	Carcharhinus	Caribbean reef shark	271324	unaccepted	Carcharhinus perezii	Froese, R. and D. Pauly. Editors. (2020). FishBase. Carcharhinus perezii (Poey, 1876). Accessed through: World Register of Marine Species at: http://www.marinespecies.org/aphia.php?p=taxdetails&id=271324 on 2020-09-06	NA	NA	NA	NA	NA	1	NA	NA	0	0	0	NA	0	60217	Near Threatened	NA	2006	Decreasing	Panama, Colombia, Costa Rica, Saint Lucia, Guatemala, Trinidad and Tobago, Antigua and Barbuda, Nicaragua, United States, Mexico, Honduras, Haiti, Venezuela, Bolivarian Republic of, Dominica, Saint Vincent and the Grenadines, Dominican Republic, Grenada, French Guiana, Bahamas, Jamaica, Brazil, Belize, Barbados, Bermuda, Cuba, Saint Kitts and Nevis, Guyana, Suriname	PA, CO, CR, LC, GT, TT, AG, NI, US, MX, HN, HT, VE, DM, VC, DO, GD, GF, BS, JM, BR, BZ, BB, BM, CU, KN, GY, SR	NA	NA	Unintentional effects: (large scale) [harvest], Unintentional effects: (subsistence/small scale) [harvest]	5.4.4, 5.4.3	NA	NA	NA	NA	NA	Yes	NA	0	NA	NA	NA	NA	1	NA	NA	NA
Carcharhinus plumbeus	Elasmobranchii	Carcharhiniformes	Carcharhinidae	Carcharhinus	Sandbar shark	105797	accepted	Carcharhinus plumbeus	Froese, R. and D. Pauly. Editors. (2020). FishBase. Carcharhinus plumbeus (Nardo, 1827). Accessed through: World Register of Marine Species at: http://www.marinespecies.org/aphia.php?p=taxdetails&id=105797 on 2020-09-06	NA	NA	NA	NA	NA	1	NA	III	0	0	0	NA	1	3853	Vulnerable	A2bd+4bd	2009	Decreasing	Ghana, Panama, China, Cameroon, Colombia, Costa Rica, Guinea, Equatorial Guinea, Greece, Lebanon, Congo, C√¥te d'Ivoire, Guinea-Bissau, Senegal, Slovenia, Cuba, Cabo Verde, Seychelles, Sudan, Benin, Syrian Arab Republic, Sao Tome and Principe, Iran, Islamic Republic of, Iraq, Australia, Mozambique, Israel, Argentina, United States, Mauritius, Morocco, Uruguay, South Africa, Honduras, Viet Nam, Li…	GH, PA, CN, CM, CO, CR, GN, GQ, GR, LB, CG, CI, GW, SN, SI, CU, CV, SC, SD, BJ, SY, ST, IR, IQ, AU, MZ, IL, AR, US, MU, MA, UY, ZA, HN, VN, LY, HR, LR, VE, MG, ID, IT, MT, PT, NG, ES, ER, EG, TZ, NC, TT, TW, TG, JP, BS, BR, GA, TN, BZ, TR, OM	Food - human	1	Unintentional effects: (large scale) [harvest], Unintentional effects: (subsistence/small scale) [harvest], Intentional use: (subsistence/small scale) [harvest], Housing & urban areas	5.4.4, 5.4.3, 5.4.1, 1.1	Ecosystem degradation	1.2	NA	NA	NA	NA	159	1	75	53	31	Europe, North America	1	1	0	0
Carcharhinus porosus	Elasmobranchii	Carcharhiniformes	Carcharhinidae	Carcharhinus	Smalltail shark	217342	accepted	Carcharhinus porosus	Froese, R. and D. Pauly. Editors. (2020). FishBase. Carcharhinus porosus (Ranzani, 1839). Accessed through: World Register of Marine Species at: http://www.marinespecies.org/aphia.php?p=taxdetails&id=217342 on 2020-09-06	NA	NA	NA	NA	NA	1	NA	NA	0	0	0	NA	0	60220	Data Deficient	NA	2006	Unknown	Panama, Colombia, Peru, Costa Rica, Nicaragua, Guatemala, Venezuela, Bolivarian Republic of, Belize, Ecuador, Brazil, Honduras, French Guiana, El Salvador, Mexico, United States, Guyana, Suriname	PA, CO, PE, CR, NI, GT, VE, BZ, EC, BR, HN, GF, SV, MX, US, GY, SR	NA	NA	Unintentional effects: (large scale) [harvest], Unintentional effects: (subsistence/small scale) [harvest], Motivation Unknown/Unrecorded	5.4.4, 5.4.3, 5.4.6	Ecosystem degradation	1.2	NA	NA	NA	NA	NA	0	NA	NA	NA	NA	1	NA	NA	NA
Carcharhinus sealei	Elasmobranchii	Carcharhiniformes	Carcharhinidae	Carcharhinus	Blackspot shark	217336	accepted	Carcharhinus sealei	Froese, R. and D. Pauly. Editors. (2020). FishBase. Carcharhinus sealei (Pietschmann, 1913). Accessed through: World Register of Marine Species at: https://www.marinespecies.org/aphia.php?p=taxdetails&id=217336 on 2020-09-06	NA	NA	NA	NA	NA	1	NA	NA	0	0	0	NA	0	41738	Near Threatened	NA	2003	Unknown	Kenya, Papua New Guinea, Indonesia, Australia, India, Philippines, South Africa, Mauritius, Seychelles, Madagascar	KE, PG, ID, AU, IN, PH, ZA, MU, SC, MG	NA	NA	Unintentional effects: (large scale) [harvest], Unintentional effects: (subsistence/small scale) [harvest]	5.4.4, 5.4.3	NA	NA	NA	NA	NA	NA	NA	0	NA	NA	NA	NA	1	NA	NA	NA
Carcharhinus signatus	Elasmobranchii	Carcharhiniformes	Carcharhinidae	Carcharhinus	Night shark	105798	accepted	Carcharhinus signatus	Froese, R. and D. Pauly. Editors. (2020). FishBase. Carcharhinus signatus (Poey, 1868). Accessed through: World Register of Marine Species at: http://www.marinespecies.org/aphia.php?p=taxdetails&id=105798 on 2020-09-06	NA	NA	NA	NA	NA	1	NA	NA	0	0	0	NA	0	60219	Vulnerable	A2abd+3bd+4abd	2006	Decreasing	Ghana, Angola, Cameroon, Sierra Leone, Cuba, Argentina, United States, Benin, Uruguay, Liberia, Brazil, Togo, Senegal, Guyana, Guinea-Bissau, C√¥te d'Ivoire, Nigeria, Congo, The Democratic Republic of the, Guinea, Gambia	GH, AO, CM, SL, CU, AR, US, BJ, UY, LR, BR, TG, SN, GY, GW, CI, NG, CD, GN, GM	NA	NA	Intentional use: (large scale) [harvest], Unintentional effects: (large scale) [harvest], Unintentional effects: (subsistence/small scale) [harvest]	5.4.2, 5.4.4, 5.4.3	NA	NA	NA	NA	NA	NA	NA	0	NA	NA	NA	NA	1	NA	NA	NA
Carcharhinus sorrah	Elasmobranchii	Carcharhiniformes	Carcharhinidae	Carcharhinus	Spot-tail shark	217339	accepted	Carcharhinus sorrah	Froese, R. and D. Pauly. Editors. (2020). FishBase. Carcharhinus sorrah (M¸ller & Henle, 1839). Accessed through: World Register of Marine Species at: http://www.marinespecies.org/aphia.php?p=taxdetails&id=217339 on 2020-09-06	NA	NA	NA	NA	NA	1	NA	NA	0	0	0	NA	0	161376	Near Threatened	NA	2009	Unknown	Solomon Islands, Taiwan, Province of China, Saudi Arabia, China, Sri Lanka, Malaysia, Mozambique, Seychelles, Mauritius, Sudan, Indonesia, Madagascar, Thailand, Viet Nam, South Africa, India, Singapore, Australia, Yemen, Somalia, Philippines, Eritrea, Pakistan, Egypt	SB, TW, SA, CN, LK, MY, MZ, SC, MU, SD, ID, MG, TH, VN, ZA, IN, SG, AU, YE, SO, PH, ER, PK, EG	Food - human	1	Unintentional effects: (large scale) [harvest], Unintentional effects: (subsistence/small scale) [harvest], Housing & urban areas	5.4.4, 5.4.3, 1.1	Ecosystem degradation	1.2	NA	NA	NA	NA	NA	0	NA	NA	NA	NA	1	NA	NA	NA
Carcharhinus tilstoni	Elasmobranchii	Carcharhiniformes	Carcharhinidae	Carcharhinus	Australian blacktip shark	271325	accepted	Carcharhinus tilstoni	Froese, R. and D. Pauly. Editors. (2020). FishBase. Carcharhinus tilstoni (Whitley, 1950). Accessed through: World Register of Marine Species at: http://www.marinespecies.org/aphia.php?p=taxdetails&id=271325 on 2020-09-06	NA	NA	NA	NA	NA	1	NA	NA	0	0	0	NA	0	41739	Least Concern	NA	2019	Stable	Australia	AU	Food - human	1	Unintentional effects: (large scale) [harvest], Unintentional effects: (subsistence/small scale) [harvest], Intentional use: (subsistence/small scale) [harvest], Intentional use: (large scale) [harvest]	5.4.4, 5.4.3, 5.4.1, 5.4.2	Species mortality	2.1	10	NA	No	Yes	NA	0	NA	NA	NA	NA	1	NA	NA	NA
Carcharhinus tjutjot	Elasmobranchii	Carcharhiniformes	Carcharhinidae	Carcharhinus	NA	217348	accepted	Carcharhinus tjutjot	Froese, R. and D. Pauly. Editors. (2020). FishBase. Carcharhinus tjutjot (Bleeker, 1852). Accessed through: World Register of Marine Species at: http://www.marinespecies.org/aphia.php?p=taxdetails&id=217348 on 2020-09-06	NA	NA	NA	NA	NA	1	NA	NA	0	0	0	NA	0	70680908	Vulnerable	A2cd+3cd	2019	Decreasing	Indonesia, Taiwan, Province of China, Malaysia	ID, TW, MY	Food - human	1	Unintentional effects: (large scale) [harvest], Unintentional effects: (subsistence/small scale) [harvest], Other ecosystem modifications, Intentional use: (subsistence/small scale) [harvest], Intentional use: (large scale) [harvest]	5.4.4, 5.4.3, 7.3, 5.4.1, 5.4.2	Species mortality, Ecosystem degradation	2.1, 1.2	4	Unknown	No	Unknown	NA	0	NA	NA	NA	NA	1	NA	NA	NA
Carcharias taurus	Elasmobranchii	Lamniformes	Odontaspididae	Carcharias	Sand tiger shark	105843	accepted	Carcharias taurus	Froese, R. and D. Pauly. Editors. (2020). FishBase. Carcharias taurus Rafinesque, 1810. Accessed through: World Register of Marine Species at: http://www.marinespecies.org/aphia.php?p=taxdetails&id=105843 on 2020-09-06	NA	NA	NA	NA	NA	0	NA	II	0	0	0	NA	0	3854	Vulnerable	A2ab+3d	2009	Unknown	Saudi Arabia, Ghana, Cameroon, Gambia, Guinea, Spain, Nigeria, Bosnia and Herzegovina, Italy, Yemen, Australia, India, Mozambique, Mexico, South Africa, Libya, Croatia, Liberia, Algeria, Montenegro, Uruguay, Morocco, Argentina, United States, Eritrea, Albania, Egypt, Japan, Bahamas, Brazil, Tunisia, Turkey, France, Syrian Arab Republic, Bermuda, Sudan, Cabo Verde, Sierra Leone, Senegal, Guinea-Bi…	SA, GH, CM, GM, GN, ES, NG, BA, IT, YE, AU, IN, MZ, MX, ZA, LY, HR, LR, DZ, ME, UY, MA, AR, US, ER, AL, EG, JP, BS, BR, TN, TR, FR, SY, BM, SD, CV, SL, SN, GW, LB, GR	Food - animal, Food - human	2, 1	Unintentional effects: (large scale) [harvest], Unintentional effects: (subsistence/small scale) [harvest], Persecution/control	5.4.4, 5.4.3, 5.4.5	NA	NA	NA	NA	NA	NA	81	1	32	43	6	Asia, Europe, North America, Africa	1	0	1	1
Carcharias tricuspidatus	Elasmobranchii	Lamniformes	Odontaspididae	Carcharias	Indian sand tiger	209411	accepted	Carcharias tricuspidatus	Froese, R. and D. Pauly. Editors. (2020). FishBase. Carcharias tricuspidatus Day, 1878. Accessed through: World Register of Marine Species at: http://www.marinespecies.org/aphia.php?p=taxdetails&id=209411 on 2020-09-06	NA	NA	NA	NA	NA	0	NA	NA	0	0	0	NA	0	NA	NA	NA	NA	NA	NA	NA	NA	NA	NA	NA	NA	NA	NA	NA	NA	NA	NA	0	NA	NA	NA	NA	1	NA	NA	NA
Carcharodon carcharias	Elasmobranchii	Lamniformes	Lamnidae	Carcharodon	Great white shark	105838	accepted	Carcharodon carcharias	Froese, R. and D. Pauly. Editors. (2020). FishBase. Carcharodon carcharias (Linnaeus, 1758). Accessed through: World Register of Marine Species at: http://www.marinespecies.org/aphia.php?p=taxdetails&id=105838 on 2020-09-06	II	2001	B	NA	I / II	1	II	II	0	1	0	NA	0	3855	Vulnerable	A2bd	2019	Decreasing	Chile, Gibraltar, New Caledonia, Namibia, Tanzania, United Republic of, Sri Lanka, Albania, Egypt, Western Sahara, Spain, Greece, Philippines, Lebanon, Mauritania, Bosnia and Herzegovina, Italy, Australia, Slovenia, Montenegro, France, Madagascar, Algeria, Turkey, Tunisia, Croatia, Libya, Brazil, Bahamas, New Zealand, South Africa, Japan, Syrian Arab Republic, Barbados, Kenya, Morocco, Seychelles…	CL, GI, NC, NA, TZ, LK, AL, EG, EH, ES, GR, PH, LB, MR, BA, IT, AU, SI, ME, FR, MG, DZ, TR, TN, HR, LY, BR, BS, NZ, ZA, JP, SY, BB, KE, MA, SC, CY, MU, US, IL, MZ, MM, MV, MY, ID, CN, IN, DT, KH, BN, DJ, GQ, ER, GA, GM, GH, GN, GW, LR, YT, NG, RE, SH, ST, SN, SL, SO, SD, TG, BH, IR, IQ, KW, OM, PK, QA, SA, AE, YE, HK, KP, KR, MO, AI, AG, AW, BM, BQ, KY, CU, CW, DM, DO, GP, GD, CI, CG, KM, CV, CM,…	NA	NA	Unintentional effects: (large scale) [harvest], Persecution/control, Intentional use: (subsistence/small scale) [harvest], Unintentional effects: (subsistence/small scale) [harvest]	5.4.4, 5.4.5, 5.4.1, 5.4.3	Species mortality	2.1	53	NA	Yes	Yes	NA	0	NA	NA	NA	NA	0	NA	NA	NA
Centrophorus atromarginatus	Elasmobranchii	Squaliformes	Centrophoridae	Centrophorus	Dwarf gulper shark	271616	accepted	Centrophorus atromarginatus	Froese, R. and D. Pauly. Editors. (2020). FishBase. Centrophorus atromarginatus Garman, 1913. Accessed through: World Register of Marine Species at: http://www.marinespecies.org/aphia.php?p=taxdetails&id=271616 on 2020-09-06	NA	NA	NA	NA	NA	0	NA	NA	0	0	0	NA	0	161384	Data Deficient	NA	2009	Unknown	Taiwan, Province of China, Japan, India, Somalia, Indonesia, Sri Lanka, Papua New Guinea	TW, JP, IN, SO, ID, LK, PG	Food - human, Food - animal	1, 2	Unintentional effects: (large scale) [harvest], Unintentional effects: (subsistence/small scale) [harvest]	5.4.4, 5.4.3	NA	NA	NA	NA	NA	NA	NA	0	NA	NA	NA	NA	0	NA	NA	NA
Centrophorus granulosus	Elasmobranchii	Squaliformes	Centrophoridae	Centrophorus	Gulper shark	105899	accepted	Centrophorus granulosus	Froese, R. and D. Pauly. Editors. (2020). FishBase. Centrophorus granulosus (Bloch & Schneider, 1801). Accessed through: World Register of Marine Species at: http://www.marinespecies.org/aphia.php?p=taxdetails&id=105899 on 2020-09-06	NA	NA	NA	NA	NA	0	NA	III	1	0	0	NA	0	NA	NA	NA	NA	NA	NA	NA	NA	NA	NA	NA	NA	NA	NA	NA	NA	NA	NA	0	NA	NA	NA	NA	0	NA	NA	NA
Centrophorus harrissoni	Elasmobranchii	Squaliformes	Centrophoridae	Centrophorus	Dumb gulper shark	271617	accepted	Centrophorus harrissoni	Froese, R. and D. Pauly. Editors. (2020). FishBase. Centrophorus harrissoni McCulloch, 1915. Accessed through: World Register of Marine Species at: http://www.marinespecies.org/aphia.php?p=taxdetails&id=271617 on 2020-09-06	NA	NA	NA	NA	NA	0	NA	NA	0	0	0	NA	0	41740	Endangered	A2bd	2013	Decreasing	Australia, New Caledonia, New Zealand	AU, NC, NZ	NA	NA	Unintentional effects: (large scale) [harvest], Unintentional effects: (subsistence/small scale) [harvest]	5.4.4, 5.4.3	NA	NA	28.5	NA	No	Yes	NA	0	NA	NA	NA	NA	0	NA	NA	NA
Centrophorus isodon	Elasmobranchii	Squaliformes	Centrophoridae	Centrophorus	Blackfin gulper shark	271618	accepted	Centrophorus isodon	Froese, R. and D. Pauly. Editors. (2020). FishBase. Centrophorus isodon (Chu, Meng & Liu, 1981). Accessed through: World Register of Marine Species at: http://www.marinespecies.org/aphia.php?p=taxdetails&id=271618 on 2020-09-06	NA	NA	NA	NA	NA	0	NA	NA	0	0	0	NA	0	44563	Data Deficient	NA	2004	Unknown	Sri Lanka, Disputed Territory, Philippines, Hong Kong, Maldives	LK, DT, PH, HK, MV	NA	NA	Unintentional effects: (large scale) [harvest]	05:04:04	NA	NA	NA	NA	NA	NA	NA	0	NA	NA	NA	NA	0	NA	NA	NA
Centrophorus lesliei	Elasmobranchii	Squaliformes	Centrophoridae	Centrophorus	African gulper shark	1385217	accepted	Centrophorus lesliei	Froese, R. and D. Pauly. Editors. (2020). FishBase. Centrophorus lesliei White, Ebert & Naylor, 2017. Accessed through: World Register of Marine Species at: http://www.marinespecies.org/aphia.php?p=taxdetails&id=1385217 on 2020-09-06	NA	NA	NA	NA	NA	0	NA	NA	0	0	0	NA	0	NA	NA	NA	NA	NA	NA	NA	NA	NA	NA	NA	NA	NA	NA	NA	NA	NA	NA	0	NA	NA	NA	NA	0	NA	NA	NA
Centrophorus longipinnis	Elasmobranchii	Squaliformes	Centrophoridae	Centrophorus	Longfin gulper shark	1385219	accepted	Centrophorus longipinnis	Froese, R. and D. Pauly. Editors. (2020). FishBase. Centrophorus longipinnis White, Ebert & Naylor, 2017. Accessed through: World Register of Marine Species at: http://www.marinespecies.org/aphia.php?p=taxdetails&id=1385219 on 2020-09-06	NA	NA	NA	NA	NA	0	NA	NA	0	0	0	NA	0	NA	NA	NA	NA	NA	NA	NA	NA	NA	NA	NA	NA	NA	NA	NA	NA	NA	NA	0	NA	NA	NA	NA	0	NA	NA	NA
Centrophorus lusitanicus	Elasmobranchii	Squaliformes	Centrophoridae	Centrophorus	Lowfin gulper shark	105900	accepted	Centrophorus lusitanicus	Froese, R. and D. Pauly. Editors. (2020). FishBase. Centrophorus lusitanicus Barbosa du Bocage & de Brito Capello, 1864. Accessed through: World Register of Marine Species at: http://www.marinespecies.org/aphia.php?p=taxdetails&id=105900 on 2020-09-06	NA	NA	NA	NA	NA	0	NA	NA	0	0	0	NA	0	161442	Vulnerable	A2bd+4bd	2009	Unknown	Ghana, Morocco, Cameroon, Senegal, Guinea, Spain, Nigeria, Portugal, C√¥te d'Ivoire	GH, MA, CM, SN, GN, ES, NG, PT, CI	Medicine - human & veterinary, Food - human	3, 1	Unintentional effects: (large scale) [harvest], Unintentional effects: (subsistence/small scale) [harvest], Intentional use: (subsistence/small scale) [harvest]	5.4.4, 5.4.3, 5.4.1	Species mortality	2.1	NA	NA	NA	NA	NA	0	NA	NA	NA	NA	0	NA	NA	NA
Centrophorus moluccensis	Elasmobranchii	Squaliformes	Centrophoridae	Centrophorus	Smallfin gulper shark	215598	accepted	Centrophorus moluccensis	Froese, R. and D. Pauly. Editors. (2020). FishBase. Centrophorus moluccensis Bleeker, 1860. Accessed through: World Register of Marine Species at: http://www.marinespecies.org/aphia.php?p=taxdetails&id=215598 on 2020-09-06	NA	NA	NA	NA	NA	0	NA	NA	0	0	0	NA	0	42838	Data Deficient	NA	2013	Unknown	New Caledonia, Australia, South Africa, Indonesia, Philippines, Japan, Taiwan, Province of China	NC, AU, ZA, ID, PH, JP, TW	NA	NA	Unintentional effects: (large scale) [harvest], Unintentional effects: (subsistence/small scale) [harvest]	5.4.4, 5.4.3	Species mortality	2.1	NA	NA	NA	Yes	NA	0	NA	NA	NA	NA	0	NA	NA	NA
Centrophorus seychellorum	Elasmobranchii	Squaliformes	Centrophoridae	Centrophorus	NA	388405	accepted	Centrophorus seychellorum	Froese, R. and D. Pauly. Editors. (2020). FishBase. Centrophorus seychellorum Baranes, 2003. Accessed through: World Register of Marine Species at: http://www.marinespecies.org/aphia.php?p=taxdetails&id=388405 on 2020-09-06	NA	NA	NA	NA	NA	0	NA	NA	0	0	0	NA	0	161417	Least Concern	NA	2019	Stable	Seychelles	SC	NA	NA	NA	NA	NA	NA	NA	NA	No	Unknown	NA	0	NA	NA	NA	NA	0	NA	NA	NA
Centrophorus squamosus	Elasmobranchii	Squaliformes	Centrophoridae	Centrophorus	Leafscale gulper shark	105901	accepted	Centrophorus squamosus	Froese, R. and D. Pauly. Editors. (2020). FishBase. Centrophorus squamosus (Bonnaterre, 1788). Accessed through: World Register of Marine Species at: http://www.marinespecies.org/aphia.php?p=taxdetails&id=105901 on 2020-09-06	NA	NA	NA	NA	NA	0	NA	NA	1	0	0	NA	0	41871	Vulnerable	A2bd+3bd+4bd	2003	Decreasing	Ireland, Namibia, Indonesia, Congo, The Democratic Republic of the, Spain, Philippines, Faroe Islands, Congo, Japan, New Zealand, South Africa, Gabon, United Kingdom, Australia, Iceland, Senegal, Portugal	IE, NA, ID, CD, ES, PH, FO, CG, JP, NZ, ZA, GA, GB, AU, IS, SN, PT	NA	NA	Unintentional effects: (large scale) [harvest], Unintentional effects: (subsistence/small scale) [harvest]	5.4.4, 5.4.3	NA	NA	NA	NA	NA	NA	NA	0	NA	NA	NA	NA	0	NA	NA	NA
Centrophorus tessellatus	Elasmobranchii	Squaliformes	Centrophoridae	Centrophorus	Mosaic gulper shark	271619	accepted	Centrophorus tessellatus	Froese, R. and D. Pauly. Editors. (2020). FishBase. Centrophorus tessellatus Garman, 1906. Accessed through: World Register of Marine Species at: http://www.marinespecies.org/aphia.php?p=taxdetails&id=271619 on 2020-09-06	NA	NA	NA	NA	NA	0	NA	NA	0	0	0	NA	0	60208	Data Deficient	NA	2006	Unknown	Somalia, Comoros, New Zealand, United States, Mexico, Madagascar, Japan	SO, KM, NZ, US, MX, MG, JP	NA	NA	NA	NA	NA	NA	NA	NA	NA	NA	NA	0	NA	NA	NA	NA	0	NA	NA	NA
Centrophorus uyato	Elasmobranchii	Squaliformes	Centrophoridae	Centrophorus	Little gulper shark	105902	accepted	Centrophorus uyato	Froese, R. and D. Pauly. Editors. (2020). FishBase. Centrophorus uyato (Rafinesque, 1810). Accessed through: World Register of Marine Species at: http://www.marinespecies.org/aphia.php?p=taxdetails&id=105902 on 2020-09-06	NA	NA	NA	NA	NA	0	NA	NA	0	0	0	NA	0	41745	Data Deficient	NA	2003	Unknown	Taiwan, Province of China, Cameroon, Angola, United States, Mozambique, India, Australia, Senegal, Portugal, Nigeria, Namibia	TW, CM, AO, US, MZ, IN, AU, SN, PT, NG, NA	NA	NA	Intentional use: (large scale) [harvest], Unintentional effects: (large scale) [harvest]	5.4.2, 5.4.4	NA	NA	NA	NA	NA	NA	NA	0	NA	NA	NA	NA	0	NA	NA	NA
Centrophorus westraliensis	Elasmobranchii	Squaliformes	Centrophoridae	Centrophorus	Western gulper shark	398265	accepted	Centrophorus westraliensis	Froese, R. and D. Pauly. Editors. (2020). FishBase. Centrophorus westraliensis White, Ebert & Compagno, 2008. Accessed through: World Register of Marine Species at: http://www.marinespecies.org/aphia.php?p=taxdetails&id=398265 on 2020-09-06	NA	NA	NA	NA	NA	0	NA	NA	0	0	0	NA	0	195485	Data Deficient	NA	2015	Unknown	Australia	AU	NA	NA	Unintentional effects: (large scale) [harvest]	05:04:04	Species mortality	2.1	NA	NA	No	Unknown	NA	0	NA	NA	NA	NA	0	NA	NA	NA
Centrophorus zeehaani	Elasmobranchii	Squaliformes	Centrophoridae	Centrophorus	Southern dogfish	398266	accepted	Centrophorus zeehaani	Froese, R. and D. Pauly. Editors. (2020). FishBase. Centrophorus zeehaani White, Ebert & Compagno, 2008. Accessed through: World Register of Marine Species at: http://www.marinespecies.org/aphia.php?p=taxdetails&id=398266 on 2020-09-06	NA	NA	NA	NA	NA	0	NA	NA	0	0	0	NA	0	NA	NA	NA	NA	NA	NA	NA	NA	NA	NA	NA	NA	NA	NA	NA	NA	NA	NA	0	NA	NA	NA	NA	0	NA	NA	NA
Centroscyllium excelsum	Elasmobranchii	Squaliformes	Etmopteridae	Centroscyllium	Highfin dogfish	271620	accepted	Centroscyllium excelsum	Froese, R. and D. Pauly. Editors. (2020). FishBase. Centroscyllium excelsum Shirai & Nakaya, 1990. Accessed through: World Register of Marine Species at: http://www.marinespecies.org/aphia.php?p=taxdetails&id=271620 on 2020-09-06	NA	NA	NA	NA	NA	0	NA	NA	0	0	0	NA	0	161740	Data Deficient	NA	2009	Unknown	Russian Federation, Japan	RU, JP	NA	NA	Unintentional effects: (large scale) [harvest]	05:04:04	Species mortality	2.1	NA	NA	NA	NA	NA	0	NA	NA	NA	NA	0	NA	NA	NA
Centroscyllium fabricii	Elasmobranchii	Squaliformes	Etmopteridae	Centroscyllium	Black dogfish	105906	accepted	Centroscyllium fabricii	Froese, R. and D. Pauly. Editors. (2020). FishBase. Centroscyllium fabricii (Reinhardt, 1825). Accessed through: World Register of Marine Species at: http://www.marinespecies.org/aphia.php?p=taxdetails&id=105906 on 2020-09-06	NA	NA	NA	NA	NA	0	NA	NA	0	0	0	NA	0	161521	Least Concern	NA	2009	Unknown	Namibia, Greenland, Guinea, Morocco, Faroe Islands, Norway, Canada, United Kingdom, South Africa, United States, Argentina, Sierra Leone, Iceland, Senegal, Mauritania	NA, GL, GN, MA, FO, NO, CA, GB, ZA, US, AR, SL, IS, SN, MR	NA	NA	Unintentional effects: (large scale) [harvest], Unintentional effects: (subsistence/small scale) [harvest]	5.4.4, 5.4.3	NA	NA	NA	NA	NA	NA	NA	0	NA	NA	NA	NA	0	NA	NA	NA
Centroscyllium granulatum	Elasmobranchii	Squaliformes	Etmopteridae	Centroscyllium	Granular dogfish	271621	accepted	Centroscyllium granulatum	Froese, R. and D. Pauly. Editors. (2020). FishBase. Centroscyllium granulatum G¸nther, 1887. Accessed through: World Register of Marine Species at: http://www.marinespecies.org/aphia.php?p=taxdetails&id=271621 on 2020-09-06	NA	NA	NA	NA	NA	0	NA	NA	0	0	0	NA	0	44567	Data Deficient	NA	2004	Unknown	Chile	CL	NA	NA	Unintentional effects: (large scale) [harvest]	05:04:04	NA	NA	NA	NA	NA	NA	NA	0	NA	NA	NA	NA	0	NA	NA	NA
Centroscyllium kamoharai	Elasmobranchii	Squaliformes	Etmopteridae	Centroscyllium	Bareskin dogfish	271622	accepted	Centroscyllium kamoharai	Froese, R. and D. Pauly. Editors. (2020). FishBase. Centroscyllium kamoharai Abe, 1966. Accessed through: World Register of Marine Species at: http://www.marinespecies.org/aphia.php?p=taxdetails&id=271622 on 2020-09-06	NA	NA	NA	NA	NA	0	NA	NA	0	0	0	NA	0	41746	Least Concern	NA	2018	Unknown	Japan, Australia, Philippines, New Zealand, Taiwan, Province of China	JP, AU, PH, NZ, TW	NA	NA	Unintentional effects: (large scale) [harvest]	05:04:04	Species mortality	2.1	NA	Unknown	No	Unknown	NA	0	NA	NA	NA	NA	0	NA	NA	NA
Centroscyllium nigrum	Elasmobranchii	Squaliformes	Etmopteridae	Centroscyllium	Combtooth dogfish	271623	accepted	Centroscyllium nigrum	Froese, R. and D. Pauly. Editors. (2020). FishBase. Centroscyllium nigrum Garman, 1899. Accessed through: World Register of Marine Species at: http://www.marinespecies.org/aphia.php?p=taxdetails&id=271623 on 2020-09-06	NA	NA	NA	NA	NA	0	NA	NA	0	0	0	NA	0	44514	Data Deficient	NA	2004	Unknown	Chile, Panama, Colombia, Cocos (Keeling) Islands, Ecuador, United States	CL, PA, CO, CC, EC, US	NA	NA	Unintentional effects: (large scale) [harvest], Unintentional effects: (subsistence/small scale) [harvest]	5.4.4, 5.4.3	NA	NA	NA	NA	NA	NA	NA	0	NA	NA	NA	NA	0	NA	NA	NA
Centroscyllium ornatum	Elasmobranchii	Squaliformes	Etmopteridae	Centroscyllium	Ornate dogfish	271624	accepted	Centroscyllium ornatum	Froese, R. and D. Pauly. Editors. (2020). FishBase. Centroscyllium ornatum (Alcock, 1889). Accessed through: World Register of Marine Species at: http://www.marinespecies.org/aphia.php?p=taxdetails&id=271624 on 2020-09-06	NA	NA	NA	NA	NA	0	NA	NA	0	0	0	NA	0	161578	Data Deficient	NA	2009	Unknown	Myanmar, Pakistan, Bangladesh, India	MM, PK, BD, IN	NA	NA	NA	NA	NA	NA	NA	NA	NA	NA	NA	0	NA	NA	NA	NA	0	NA	NA	NA
Centroscyllium ritteri	Elasmobranchii	Squaliformes	Etmopteridae	Centroscyllium	Whitefin dogfish	271625	accepted	Centroscyllium ritteri	Froese, R. and D. Pauly. Editors. (2020). FishBase. Centroscyllium ritteri Jordan & Fowler, 1903. Accessed through: World Register of Marine Species at: http://www.marinespecies.org/aphia.php?p=taxdetails&id=271625 on 2020-09-06	NA	NA	NA	NA	NA	0	NA	NA	0	0	0	NA	0	161508	Data Deficient	NA	2009	Unknown	Japan	JP	NA	NA	Unintentional effects: (large scale) [harvest]	05:04:04	Species mortality	2.1	NA	NA	NA	NA	NA	0	NA	NA	NA	NA	0	NA	NA	NA
Centroscymnus coelolepis	Elasmobranchii	Squaliformes	Somniosidae	Centroscymnus	Portuguese dogfish	105907	accepted	Centroscymnus coelolepis	Froese, R. and D. Pauly. Editors. (2020). FishBase. Centroscymnus coelolepis Barbosa du Bocage & de Brito Capello, 1864. Accessed through: World Register of Marine Species at: http://www.marinespecies.org/aphia.php?p=taxdetails&id=105907 on 2020-09-06	NA	NA	NA	NA	NA	0	NA	NA	1	0	0	NA	0	41747	Near Threatened	NA	2003	Unknown	Ghana, Cameroon, Angola, Namibia, Gambia, Guinea, Western Sahara, Spain, Equatorial Guinea, Congo, Nigeria, Portugal, C√¥te d'Ivoire, Guinea-Bissau, Mauritania, Senegal, Iceland, United Kingdom, Gabon, New Zealand, South Africa, Japan, Togo, Canada, Liberia, France, Benin, Morocco, Ireland, United States, Australia, Sierra Leone	GH, CM, AO, NA, GM, GN, EH, ES, GQ, CG, NG, PT, CI, GW, MR, SN, IS, GB, GA, NZ, ZA, JP, TG, CA, LR, FR, BJ, MA, IE, US, AU, SL	NA	NA	Intentional use: (large scale) [harvest], Unintentional effects: (large scale) [harvest]	5.4.2, 5.4.4	NA	NA	NA	NA	NA	NA	NA	0	NA	NA	NA	NA	0	NA	NA	NA
Centroscymnus crepidater	Elasmobranchii	Squaliformes	Somniosidae	Centroscymnus	Longnose velvet dogfish	105908	accepted	Centroscymnus crepidater	Froese, R. and D. Pauly. Editors. (2020). FishBase. Centroscymnus crepidater (Barbosa du Bocage & de Brito Capello, 1864). Accessed through: World Register of Marine Species at: http://www.marinespecies.org/aphia.php?p=taxdetails&id=105908 on 2020-09-06	NA	NA	NA	NA	NA	0	NA	NA	0	0	0	NA	0	46864	Least Concern	NA	2003	Unknown	Chile, Ghana, Angola, Cameroon, Namibia, Gambia, Western Sahara, Guinea, Equatorial Guinea, Spain, Congo, Ireland, Morocco, Benin, France, Liberia, United Kingdom, Gabon, South Africa, New Zealand, Togo, Seychelles, India, Australia, Sierra Leone, Senegal, Iceland, Mauritania, Guinea-Bissau, Portugal, C√¥te d'Ivoire, Nigeria	CL, GH, AO, CM, NA, GM, EH, GN, GQ, ES, CG, IE, MA, BJ, FR, LR, GB, GA, ZA, NZ, TG, SC, IN, AU, SL, SN, IS, MR, GW, PT, CI, NG	Food - human, Medicine - human & veterinary	1, 3	Intentional use: (large scale) [harvest], Unintentional effects: (large scale) [harvest], Unintentional effects: (subsistence/small scale) [harvest]	5.4.2, 5.4.4, 5.4.3	Species mortality	2.1	NA	NA	NA	NA	NA	0	NA	NA	NA	NA	0	NA	NA	NA
Centroscymnus macracanthus	Elasmobranchii	Squaliformes	Somniosidae	Centroscymnus	Largespine velvet dogfish	299086	accepted	Centroscymnus macracanthus	Froese, R. and D. Pauly. Editors. (2020). FishBase. Centroscymnus macracanthus Regan, 1906. Accessed through: World Register of Marine Species at: http://www.marinespecies.org/aphia.php?p=taxdetails&id=299086 on 2020-09-06	NA	NA	NA	NA	NA	0	NA	NA	0	0	0	NA	0	116858686	Data Deficient	NA	2018	Unknown	Chile, New Zealand	CL, NZ	NA	NA	Unintentional effects: (large scale) [harvest]	05:04:04	Species mortality	2.1	NA	Unknown	No	Unknown	NA	0	NA	NA	NA	NA	0	NA	NA	NA
Centroscymnus owstonii	Elasmobranchii	Squaliformes	Somniosidae	Centroscymnus	Roughskin dogfish	299089	accepted	Centroscymnus owstonii	Froese, R. and D. Pauly. Editors. (2020). FishBase. Centroscymnus owstonii Garman, 1906. Accessed through: World Register of Marine Species at: http://www.marinespecies.org/aphia.php?p=taxdetails&id=299089 on 2020-09-06	NA	NA	NA	NA	NA	0	NA	NA	0	0	0	NA	0	41749	Vulnerable	A2d	2018	Unknown	Australia, New Zealand, Japan, Portugal, Spain, Namibia, Senegal, South Africa, French Guiana, Brazil, New Caledonia, United States, Uruguay, Chile, Seychelles, R√©union, Indonesia, Bahamas	AU, NZ, JP, PT, ES, NA, SN, ZA, GF, BR, NC, US, UY, CL, SC, RE, ID, BS	NA	NA	Unintentional effects: (large scale) [harvest]	05:04:04	Species mortality	2.1	30	Unknown	No	Unknown	NA	0	NA	NA	NA	NA	0	NA	NA	NA
Centroscymnus plunketi	Elasmobranchii	Squaliformes	Somniosidae	Centroscymnus	Plunket shark	299090	accepted	Centroscymnus plunketi	Froese, R. and D. Pauly. Editors. (2020). FishBase. Centroscymnus plunketi (Waite, 1910). Accessed through: World Register of Marine Species at: http://www.marinespecies.org/aphia.php?p=taxdetails&id=299090 on 2020-09-06	NA	NA	NA	NA	NA	0	NA	NA	0	0	0	NA	0	46865	Vulnerable	A2bd	2018	Decreasing	South Africa, Australia, New Zealand, Mozambique	ZA, AU, NZ, MZ	NA	NA	Unintentional effects: (large scale) [harvest]	05:04:04	Species mortality	2.1	34	Unknown	No	Unknown	NA	0	NA	NA	NA	NA	0	NA	NA	NA
Cephaloscyllium albipinnum	Elasmobranchii	Carcharhiniformes	Scyliorhinidae	Cephaloscyllium	Whitefin swellshark	398241	accepted	Cephaloscyllium albipinnum	Froese, R. and D. Pauly. Editors. (2020). FishBase. Cephaloscyllium albipinnum Last, Motomura & White, 2008. Accessed through: World Register of Marine Species at: http://www.marinespecies.org/aphia.php?p=taxdetails&id=398241 on 2020-09-06	NA	NA	NA	NA	NA	0	NA	NA	0	0	0	NA	0	42706	Critically Endangered	A2bd	2019	Decreasing	Australia	AU	Food - human	1	Unintentional effects: (large scale) [harvest]	05:04:04	Species mortality	2.1	15	NA	No	Yes	NA	0	NA	NA	NA	NA	1	NA	NA	NA
Cephaloscyllium cooki	Elasmobranchii	Carcharhiniformes	Scyliorhinidae	Cephaloscyllium	Cook's swellshark	398243	accepted	Cephaloscyllium cooki	Froese, R. and D. Pauly. Editors. (2020). FishBase. Cephaloscyllium cooki Last, SÈret & White, 2008. Accessed through: World Register of Marine Species at: http://www.marinespecies.org/aphia.php?p=taxdetails&id=398243 on 2020-09-06	NA	NA	NA	NA	NA	0	NA	NA	0	0	0	NA	0	174145	Data Deficient	NA	2015	Unknown	Australia, Indonesia	AU, ID	NA	NA	NA	NA	NA	NA	NA	NA	No	No	NA	0	NA	NA	NA	NA	1	NA	NA	NA
Cephaloscyllium fasciatum	Elasmobranchii	Carcharhiniformes	Scyliorhinidae	Cephaloscyllium	Reticulated swellshark	277100	accepted	Cephaloscyllium fasciatum	Froese, R. and D. Pauly. Editors. (2020). FishBase. Cephaloscyllium fasciatum Chan, 1966. Accessed through: World Register of Marine Species at: http://www.marinespecies.org/aphia.php?p=taxdetails&id=277100 on 2020-09-06	NA	NA	NA	NA	NA	0	NA	NA	0	0	0	NA	0	200014	Data Deficient	NA	2011	Unknown	China, Viet Nam, Philippines	CN, VN, PH	NA	NA	Unintentional effects: (large scale) [harvest], Intentional use: (subsistence/small scale) [harvest]	5.4.4, 5.4.1	Species mortality	2.1	NA	NA	NA	NA	4	1	0	0	4	North America	1	NA	NA	NA
Cephaloscyllium hiscosellum	Elasmobranchii	Carcharhiniformes	Scyliorhinidae	Cephaloscyllium	Australian reticulate swellshark	398244	accepted	Cephaloscyllium hiscosellum	Froese, R. and D. Pauly. Editors. (2020). FishBase. Cephaloscyllium hiscosellum White & Ebert, 2008. Accessed through: World Register of Marine Species at: http://www.marinespecies.org/aphia.php?p=taxdetails&id=398244 on 2020-09-06	NA	NA	NA	NA	NA	0	NA	NA	0	0	0	NA	0	195422	Least Concern	NA	2015	Unknown	Australia	AU	NA	NA	Unintentional effects: (large scale) [harvest]	05:04:04	Species mortality	2.1	NA	NA	No	Yes	NA	0	NA	NA	NA	NA	1	NA	NA	NA
Cephaloscyllium isabellum	Elasmobranchii	Carcharhiniformes	Scyliorhinidae	Cephaloscyllium	Draughtsboard shark	277101	accepted	Cephaloscyllium isabellum	Froese, R. and D. Pauly. Editors. (2020). FishBase. Cephaloscyllium isabellum (Bonnaterre, 1788). Accessed through: World Register of Marine Species at: http://www.marinespecies.org/aphia.php?p=taxdetails&id=277101 on 2020-09-06	NA	NA	NA	NA	NA	0	NA	NA	0	0	0	NA	0	41752	Least Concern	NA	2018	Stable	New Zealand	NZ	NA	NA	Unintentional effects: (large scale) [harvest], Unintentional effects: (subsistence/small scale) [harvest]	5.4.4, 5.4.3	Species mortality	2.1	NA	Not a Migrant	No	Unknown	NA	0	NA	NA	NA	NA	1	NA	NA	NA
Cephaloscyllium laticeps	Elasmobranchii	Carcharhiniformes	Scyliorhinidae	Cephaloscyllium	Draughtboard shark	277102	accepted	Cephaloscyllium laticeps	Froese, R. and D. Pauly. Editors. (2020). FishBase. Cephaloscyllium laticeps (DumÈril, 1853). Accessed through: World Register of Marine Species at: http://www.marinespecies.org/aphia.php?p=taxdetails&id=277102 on 2020-09-06	NA	NA	NA	NA	NA	0	NA	NA	0	0	0	NA	0	41753	Least Concern	NA	2016	Stable	Australia	AU	Food - human	1	Unintentional effects: (large scale) [harvest], Unintentional effects: (subsistence/small scale) [harvest]	5.4.4, 5.4.3	Species mortality	2.1	NA	NA	No	Yes	NA	0	NA	NA	NA	NA	1	NA	NA	NA
Cephaloscyllium pictum	Elasmobranchii	Carcharhiniformes	Scyliorhinidae	Cephaloscyllium	Painted swellshark	398245	accepted	Cephaloscyllium pictum	Froese, R. and D. Pauly. Editors. (2020). FishBase. Cephaloscyllium pictum Last, SÈret & White, 2008. Accessed through: World Register of Marine Species at: http://www.marinespecies.org/aphia.php?p=taxdetails&id=398245 on 2020-09-06	NA	NA	NA	NA	NA	0	NA	NA	0	0	0	NA	0	NA	NA	NA	NA	NA	NA	NA	NA	NA	NA	NA	NA	NA	NA	NA	NA	NA	NA	0	NA	NA	NA	NA	1	NA	NA	NA
Cephaloscyllium sarawakensis	Elasmobranchii	Carcharhiniformes	Scyliorhinidae	Cephaloscyllium	Sarawak pygmy swell shark	398246	accepted	Cephaloscyllium sarawakensis	Froese, R. and D. Pauly. Editors. (2020). FishBase. Cephaloscyllium sarawakensis Yano, Ahmad & Gambang, 2005. Accessed through: World Register of Marine Species at: http://www.marinespecies.org/aphia.php?p=taxdetails&id=398246 on 2020-09-06	NA	NA	NA	NA	NA	0	NA	NA	0	0	0	NA	0	161380	Data Deficient	NA	2009	Unknown	China, Malaysia	CN, MY	NA	NA	Unintentional effects: (large scale) [harvest]	05:04:04	Species mortality	2.1	NA	NA	NA	NA	NA	0	NA	NA	NA	NA	1	NA	NA	NA
Cephaloscyllium signourum	Elasmobranchii	Carcharhiniformes	Scyliorhinidae	Cephaloscyllium	Flagtail swellshark	398247	accepted	Cephaloscyllium signourum	Froese, R. and D. Pauly. Editors. (2020). FishBase. Cephaloscyllium signourum Last, SÈret & White, 2008. Accessed through: World Register of Marine Species at: http://www.marinespecies.org/aphia.php?p=taxdetails&id=398247 on 2020-09-06	NA	NA	NA	NA	NA	0	NA	NA	0	0	0	NA	0	181361	Data Deficient	NA	2016	Unknown	Fiji, Vanuatu, New Caledonia, Australia	FJ, VU, NC, AU	NA	NA	Unintentional effects: (large scale) [harvest]	05:04:04	Species mortality	2.1	NA	NA	No	No	NA	0	NA	NA	NA	NA	1	NA	NA	NA
Cephaloscyllium silasi	Elasmobranchii	Carcharhiniformes	Scyliorhinidae	Cephaloscyllium	Indian swellshark	277103	accepted	Cephaloscyllium silasi	Froese, R. and D. Pauly. Editors. (2020). FishBase. Cephaloscyllium silasi (Talwar, 1974). Accessed through: World Register of Marine Species at: http://www.marinespecies.org/aphia.php?p=taxdetails&id=277103 on 2020-09-06	NA	NA	NA	NA	NA	0	NA	NA	0	0	0	NA	0	161591	Data Deficient	NA	2009	Unknown	India	IN	NA	NA	Unintentional effects: (large scale) [harvest]	05:04:04	Species mortality	2.1	NA	NA	NA	NA	NA	0	NA	NA	NA	NA	1	NA	NA	NA
Cephaloscyllium speccum	Elasmobranchii	Carcharhiniformes	Scyliorhinidae	Cephaloscyllium	Speckled swellshark	398248	accepted	Cephaloscyllium speccum	Froese, R. and D. Pauly. Editors. (2020). FishBase. Cephaloscyllium speccum Last, SÈret & White, 2008. Accessed through: World Register of Marine Species at: http://www.marinespecies.org/aphia.php?p=taxdetails&id=398248 on 2020-09-06	NA	NA	NA	NA	NA	0	NA	NA	0	0	0	NA	0	42710	Data Deficient	NA	2016	Unknown	Australia	AU	NA	NA	Unintentional effects: (large scale) [harvest]	05:04:04	Species mortality	2.1	NA	NA	No	Yes	NA	0	NA	NA	NA	NA	1	NA	NA	NA
Cephaloscyllium stevensi	Elasmobranchii	Carcharhiniformes	Scyliorhinidae	Cephaloscyllium	Steven's swellshark	712375	accepted	Cephaloscyllium stevensi	Froese, R. and D. Pauly. Editors. (2020). FishBase. Cephaloscyllium stevensi Clark & Randall, 2011. Accessed through: World Register of Marine Species at: http://www.marinespecies.org/aphia.php?p=taxdetails&id=712375 on 2020-09-06	NA	NA	NA	NA	NA	0	NA	NA	0	0	0	NA	0	NA	NA	NA	NA	NA	NA	NA	NA	NA	NA	NA	NA	NA	NA	NA	NA	NA	NA	0	NA	NA	NA	NA	1	NA	NA	NA
Cephaloscyllium sufflans	Elasmobranchii	Carcharhiniformes	Scyliorhinidae	Cephaloscyllium	Balloon shark	217637	accepted	Cephaloscyllium sufflans	Froese, R. and D. Pauly. Editors. (2020). FishBase. Cephaloscyllium sufflans (Regan, 1921). Accessed through: World Register of Marine Species at: http://www.marinespecies.org/aphia.php?p=taxdetails&id=217637 on 2020-09-06	NA	NA	NA	NA	NA	0	NA	NA	0	0	0	NA	0	44606	Least Concern	NA	2004	Stable	Mozambique, South Africa, Comoros, Madagascar, Tanzania, United Republic of	MZ, ZA, KM, MG, TZ	Medicine - human & veterinary	3	Unintentional effects: (large scale) [harvest], Unintentional effects: (subsistence/small scale) [harvest]	5.4.4, 5.4.3	Species mortality	2.1	25	NA	No	Yes	NA	0	NA	NA	NA	NA	1	NA	NA	NA
Cephaloscyllium umbratile	Elasmobranchii	Carcharhiniformes	Scyliorhinidae	Cephaloscyllium	Blotchy swell shark	277104	accepted	Cephaloscyllium umbratile	Froese, R. and D. Pauly. Editors. (2020). FishBase. Cephaloscyllium umbratile Jordan & Fowler, 1903. Accessed through: World Register of Marine Species at: https://www.marinespecies.org/aphia.php?p=taxdetails&id=277104 on 2020-09-06	NA	NA	NA	NA	NA	0	NA	NA	0	0	0	NA	0	161724	Data Deficient	NA	2009	Unknown	Taiwan, Province of China, Japan	TW, JP	Food - human, Food - animal	1, 2	Unintentional effects: (large scale) [harvest], Unintentional effects: (subsistence/small scale) [harvest]	5.4.4, 5.4.3	Species mortality	2.1	NA	NA	NA	NA	NA	0	NA	NA	NA	NA	1	NA	NA	NA
Cephaloscyllium variegatum	Elasmobranchii	Carcharhiniformes	Scyliorhinidae	Cephaloscyllium	Saddled swellshark	398249	accepted	Cephaloscyllium variegatum	Froese, R. and D. Pauly. Editors. (2020). FishBase. Cephaloscyllium variegatum Last & White, 2008. Accessed through: World Register of Marine Species at: http://www.marinespecies.org/aphia.php?p=taxdetails&id=398249 on 2020-09-06	NA	NA	NA	NA	NA	0	NA	NA	0	0	0	NA	0	42707	Near Threatened	A2bd	2019	Decreasing	Australia	AU	NA	NA	Unintentional effects: (large scale) [harvest]	05:04:04	Species mortality	2.1	15	NA	No	Yes	NA	0	NA	NA	NA	NA	1	NA	NA	NA
Cephaloscyllium ventriosum	Elasmobranchii	Carcharhiniformes	Scyliorhinidae	Cephaloscyllium	Swellshark	277105	accepted	Cephaloscyllium ventriosum	Froese, R. and D. Pauly. Editors. (2020). FishBase. Cephaloscyllium ventriosum (Garman, 1880). Accessed through: World Register of Marine Species at: http://www.marinespecies.org/aphia.php?p=taxdetails&id=277105 on 2020-09-06	NA	NA	NA	NA	NA	0	NA	NA	0	0	0	NA	0	60227	Least Concern	NA	2015	Unknown	Mexico, United States, Chile	MX, US, CL	Food - animal, Pets/display animals, horticulture	2, 13	Intentional use: (subsistence/small scale) [harvest], Unintentional effects: (subsistence/small scale) [harvest]	5.4.1, 5.4.3	Species mortality|Species disturbance	2.1|2.2	NA	NA	NA	NA	60	1	7	9	44	North America, Europe	1	NA	NA	NA
Cephaloscyllium zebrum	Elasmobranchii	Carcharhiniformes	Scyliorhinidae	Cephaloscyllium	Narrowbar swellshark	398250	accepted	Cephaloscyllium zebrum	Froese, R. and D. Pauly. Editors. (2020). FishBase. Cephaloscyllium zebrum Last & White, 2008. Accessed through: World Register of Marine Species at: http://www.marinespecies.org/aphia.php?p=taxdetails&id=398250 on 2020-09-06	NA	NA	NA	NA	NA	0	NA	NA	0	0	0	NA	0	42709	Data Deficient	NA	2016	Unknown	Australia	AU	NA	NA	Unintentional effects: (large scale) [harvest]	05:04:04	Species mortality	2.1	NA	NA	No	Yes	NA	0	NA	NA	NA	NA	1	NA	NA	NA
Cephalurus cephalus	Elasmobranchii	Carcharhiniformes	Scyliorhinidae	Cephalurus	Lollipop catshark	280077	accepted	Cephalurus cephalus	Froese, R. and D. Pauly. Editors. (2020). FishBase. Cephalurus cephalus (Gilbert, 1892). Accessed through: World Register of Marine Species at: http://www.marinespecies.org/aphia.php?p=taxdetails&id=280077 on 2020-09-06	NA	NA	NA	NA	NA	0	NA	NA	0	0	0	NA	0	161455	Data Deficient	NA	2009	Unknown	Mexico	MX	NA	NA	Unintentional effects: (large scale) [harvest]	05:04:04	Species mortality	2.1	NA	NA	NA	NA	NA	0	NA	NA	NA	NA	0	NA	NA	NA
Cetorhinus maximus	Elasmobranchii	Lamniformes	Cetorhinidae	Cetorhinus	Basking shark	105837	accepted	Cetorhinus maximus	Froese, R. and D. Pauly. Editors. (2020). FishBase. Cetorhinus maximus (Gunnerus, 1765). Accessed through: World Register of Marine Species at: http://www.marinespecies.org/aphia.php?p=taxdetails&id=105837 on 2020-09-06	II	2000	B	NA	I / II	1	II	II	1	1	0	NA	1	4292	Endangered	A2bd	2019	Decreasing	Taiwan, Province of China, Korea, Republic of, Korea, Democratic People's Republic of, Japan, Turkey, Syrian Arab Republic, Lebanon, Israel, Cyprus, South Africa, Sierra Leone, Senegal, Sao Tome and Principe, Saint Helena, Ascension and Tristan da Cunha, Nigeria, Namibia, Mauritania, Liberia, Guinea-Bissau, Guinea, Ghana, Gambia, Gabon, Equatorial Guinea, C√¥te d'Ivoire, Congo, The Democratic Rep…	TW, KR, KP, JP, TR, SY, LB, IL, CY, ZA, SL, SN, ST, SH, NG, NA, MR, LR, GW, GN, GH, GM, GA, GQ, CI, CD, CV, CM, BJ, AO, PH, ID, CN, UY, SR, PE, PY, GY, GF, FK, EC, CO, VG, TC, CL, TT, BR, EG, DZ, PA, NI, BQ, BM, MX, BB, HN, GT, SV, CR, BZ, BS, GB, SE, ES, AW, SI, AG, GG, GR, GI, DE, FR, FO, DK, HR, BA, BE, AL, IS, IE, IM, IT, JE, AI, MT, MC, ME, NL, NO, PT, LY, MA, TN, EH, KY, CA, CU, US, CW, DM,…	NA	NA	Intentional use: (large scale) [harvest], Intentional use: (subsistence/small scale) [harvest], Unintentional effects: (large scale) [harvest], Unintentional effects: (subsistence/small scale) [harvest], Shipping lanes	5.4.2, 5.4.1, 5.4.4, 5.4.3, 4.3	Species mortality	2.1	34	NA	Yes	Yes	NA	0	NA	NA	NA	NA	0	NA	NA	NA
Chaenogaleus macrostoma	Elasmobranchii	Carcharhiniformes	Hemigaleidae	Chaenogaleus	Hooktooth shark	280095	accepted	Chaenogaleus macrostoma	Froese, R. and D. Pauly. Editors. (2020). FishBase. Chaenogaleus macrostoma (Bleeker, 1852). Accessed through: World Register of Marine Species at: http://www.marinespecies.org/aphia.php?p=taxdetails&id=280095 on 2020-09-06	NA	NA	NA	NA	NA	0	NA	NA	0	0	0	NA	0	161695	Vulnerable	A2bd+3bd	2009	Unknown	Saudi Arabia, Taiwan, Province of China, China, Sri Lanka, Indonesia, Qatar, India, Singapore, Viet Nam, Thailand, Kuwait, Iran, Islamic Republic of, United Arab Emirates, Pakistan	SA, TW, CN, LK, ID, QA, IN, SG, VN, TH, KW, IR, AE, PK	NA	NA	Unintentional effects: (large scale) [harvest], Unintentional effects: (subsistence/small scale) [harvest]	5.4.4, 5.4.3	Species mortality	2.1	NA	NA	NA	NA	NA	0	NA	NA	NA	NA	0	NA	NA	NA
Chiloscyllium arabicum	Elasmobranchii	Orectolobiformes	Hemiscylliidae	Chiloscyllium	Arabian carpetshark	277827	accepted	Chiloscyllium arabicum	Froese, R. and D. Pauly. Editors. (2020). FishBase. Chiloscyllium arabicum Gubanov, 1980. Accessed through: World Register of Marine Species at: http://www.marinespecies.org/aphia.php?p=taxdetails&id=277827 on 2020-09-06	NA	NA	NA	NA	NA	0	NA	NA	0	0	0	NA	0	161426	Near Threatened	A2cd+3cd	2017	Decreasing	Pakistan, India, Saudi Arabia, Kuwait, Qatar, United Arab Emirates, Iran, Islamic Republic of, Oman, Bahrain, Iraq	PK, IN, SA, KW, QA, AE, IR, OM, BH, IQ	Pets/display animals, horticulture, Food - human	13, 1	Unintentional effects: (large scale) [harvest], Unintentional effects: (subsistence/small scale) [harvest], Housing & urban areas, Oil spills, Intentional use: (subsistence/small scale) [harvest], Run-off, Commercial & industrial areas	5.4.4, 5.4.3, 1.1, 9.2.1, 5.4.1, 9.1.2, 1.2	Ecosystem degradation|Species mortality, Species mortality, Ecosystem conversion|Ecosystem degradation, Ecosystem conversion|Ecosystem degradation|Indirect ecosystem effects	1.2|2.1, 2.1, 1.1|1.2, 1.1|1.2|1.3	NA	Unknown	No	Yes	22	1	4	6	12	Europe, North America, Africa	1	NA	NA	NA
Chiloscyllium burmensis	Elasmobranchii	Orectolobiformes	Hemiscylliidae	Chiloscyllium	Burmese bamboo shark	277828	accepted	Chiloscyllium burmensis	Froese, R. and D. Pauly. Editors. (2020). FishBase. Chiloscyllium burmensis Dingerkus & DeFino, 1983. Accessed through: World Register of Marine Species at: https://www.marinespecies.org/aphia.php?p=taxdetails&id=277828 on 2020-09-06	NA	NA	NA	NA	NA	0	NA	NA	0	0	0	NA	0	161616	Data Deficient	NA	2009	Unknown	Myanmar	MM	NA	NA	Unintentional effects: (subsistence/small scale) [harvest]	05:04:03	Species mortality	2.1	NA	NA	NA	NA	NA	0	NA	NA	NA	NA	1	NA	NA	NA
Chiloscyllium caeruleopunctatum	Elasmobranchii	Orectolobiformes	Hemiscylliidae	Chiloscyllium	Bluespotted bambooshark	399526	accepted	Chiloscyllium caeruleopunctatum	Froese, R. and D. Pauly. Editors. (2020). FishBase. Chiloscyllium caeruleopunctatum Pellegrin, 1914. Accessed through: World Register of Marine Species at: http://www.marinespecies.org/aphia.php?p=taxdetails&id=399526 on 2020-09-06	NA	NA	NA	NA	NA	0	NA	NA	0	0	0	NA	0	NA	NA	NA	NA	NA	NA	NA	NA	NA	NA	NA	NA	NA	NA	NA	NA	NA	NA	0	NA	NA	NA	NA	1	NA	NA	NA
Chiloscyllium griseum	Elasmobranchii	Orectolobiformes	Hemiscylliidae	Chiloscyllium	Grey bambooshark	277829	accepted	Chiloscyllium griseum	Froese, R. and D. Pauly. Editors. (2020). FishBase. Chiloscyllium griseum M¸ller & Henle, 1838. Accessed through: World Register of Marine Species at: http://www.marinespecies.org/aphia.php?p=taxdetails&id=277829 on 2020-09-06	NA	NA	NA	NA	NA	0	NA	NA	0	0	0	NA	0	41792	Near Threatened	NA	2003	Unknown	China, Papua New Guinea, Sri Lanka, Indonesia, Thailand, Pakistan, Malaysia, India, Philippines, Japan	CN, PG, LK, ID, TH, PK, MY, IN, PH, JP	NA	NA	Unintentional effects: (large scale) [harvest], Unintentional effects: (subsistence/small scale) [harvest], Intentional use: (subsistence/small scale) [harvest]	5.4.4, 5.4.3, 5.4.1	NA	NA	NA	NA	NA	NA	3	1	0	0	3	Europe, North America	1	NA	NA	NA
Chiloscyllium hasseltii	Elasmobranchii	Orectolobiformes	Hemiscylliidae	Chiloscyllium	Hasselt's bambooshark	277830	accepted	Chiloscyllium hasseltii	Froese, R. and D. Pauly. Editors. (2020). FishBase. Chiloscyllium hasseltii Bleeker, 1852. Accessed through: World Register of Marine Species at: http://www.marinespecies.org/aphia.php?p=taxdetails&id=277830 on 2020-09-06	NA	NA	NA	NA	NA	0	NA	NA	0	0	0	NA	0	161557	Near Threatened	NA	2009	Unknown	Myanmar, Brunei Darussalam, Indonesia, Thailand, Viet Nam, Singapore, Malaysia	MM, BN, ID, TH, VN, SG, MY	Food - human	1	Unintentional effects: (large scale) [harvest], Unintentional effects: (subsistence/small scale) [harvest]	5.4.4, 5.4.3	Species mortality	2.1	NA	NA	NA	NA	NA	0	NA	NA	NA	NA	1	NA	NA	NA
Chiloscyllium indicum	Elasmobranchii	Orectolobiformes	Hemiscylliidae	Chiloscyllium	Slender bambooshark	367212	ambiguous	Chiloscyllium indicum	Froese, R. and D. Pauly. Editors. (2020). FishBase.†Chiloscyllium indicum†(Gmelin, 1789). Accessed through: World Register of Marine Species at: http://www.marinespecies.org/aphia.php?p=taxdetails&id=367212 on 2020-09-06	NA	NA	NA	NA	NA	0	NA	NA	0	0	0	NA	0	41791	Near Threatened	NA	2003	Unknown	Solomon Islands, Taiwan, Province of China, China, Papua New Guinea, Sri Lanka, Japan, Korea, Republic of, India, Singapore, Malaysia, Viet Nam, Australia, Thailand, Philippines, Bangladesh, Pakistan, Indonesia, Cambodia	SB, TW, CN, PG, LK, JP, KR, IN, SG, MY, VN, AU, TH, PH, BD, PK, ID, KH	NA	NA	Unintentional effects: (large scale) [harvest], Unintentional effects: (subsistence/small scale) [harvest]	5.4.4, 5.4.3	NA	NA	NA	NA	NA	NA	NA	0	NA	NA	NA	NA	1	NA	NA	NA
Chiloscyllium plagiosum	Elasmobranchii	Orectolobiformes	Hemiscylliidae	Chiloscyllium	Whitespotted bambooshark	277832	accepted	Chiloscyllium plagiosum	Froese, R. and D. Pauly. Editors. (2020). FishBase. Chiloscyllium plagiosum (Anonymous [Bennett], 1830). Accessed through: World Register of Marine Species at: http://www.marinespecies.org/aphia.php?p=taxdetails&id=277832 on 2020-09-06	NA	NA	NA	NA	NA	0	NA	NA	0	0	0	NA	0	60222	Near Threatened	NA	2006	Unknown	Taiwan, Province of China, China, Sri Lanka, Japan, India, Malaysia, Singapore, Viet Nam, Thailand, Myanmar, Philippines, Bangladesh, Indonesia, Cambodia	TW, CN, LK, JP, IN, MY, SG, VN, TH, MM, PH, BD, ID, KH	NA	NA	Unintentional effects: (large scale) [harvest], Unintentional effects: (subsistence/small scale) [harvest], Intentional use: (subsistence/small scale) [harvest]	5.4.4, 5.4.3, 5.4.1	NA	NA	NA	NA	NA	NA	286	1	74	44	168	Europe, North America, Asia	1	NA	NA	NA
Chiloscyllium punctatum	Elasmobranchii	Orectolobiformes	Hemiscylliidae	Chiloscyllium	Brownbanded bambooshark	277833	accepted	Chiloscyllium punctatum	Froese, R. and D. Pauly. Editors. (2020). FishBase. Chiloscyllium punctatum M¸ller & Henle, 1838. Accessed through: World Register of Marine Species at: https://www.marinespecies.org/aphia.php?p=taxdetails&id=277833 on 2020-09-06	NA	NA	NA	NA	NA	0	NA	NA	0	0	0	NA	0	41872	Near Threatened	NA	2016	Decreasing	Japan, India, China, Malaysia, Philippines, Papua New Guinea, Australia, Taiwan, Province of China, Thailand, Viet Nam, Cambodia, Indonesia, Singapore, Timor-Leste	JP, IN, CN, MY, PH, PG, AU, TW, TH, VN, KH, ID, SG, TL	Pets/display animals, horticulture, Food - human	13, 1	Intentional use: (subsistence/small scale) [harvest], Unintentional effects: (subsistence/small scale) [harvest], Unintentional effects: (large scale) [harvest], Intentional use: (large scale) [harvest]	5.4.1, 5.4.3, 5.4.4, 5.4.2	Species mortality	2.1	9.5	NA	No	Yes	120	1	32	19	69	Europe, North America, Africa, Asia	1	NA	NA	NA
Chlamydoselachus africana	Elasmobranchii	Hexanchiformes	Chlamydoselachidae	Chlamydoselachus	African frilled shark	474887	accepted	Chlamydoselachus africana	Froese, R. and D. Pauly. Editors. (2020). FishBase. Chlamydoselachus africana Ebert & Compagno, 2009. Accessed through: World Register of Marine Species at: https://www.marinespecies.org/aphia.php?p=taxdetails&id=474887 on 2020-09-06	NA	NA	NA	NA	NA	0	NA	NA	0	0	0	NA	0	195489	Least Concern	NA	2019	Stable	South Africa, Namibia, Angola	ZA, NA, AO	NA	NA	Unintentional effects: (large scale) [harvest]	05:04:04	Species mortality	2.1	NA	NA	No	Unknown	NA	0	NA	NA	NA	NA	0	NA	NA	NA
Chlamydoselachus anguineus	Elasmobranchii	Hexanchiformes	Chlamydoselachidae	Chlamydoselachus	Frilled shark	105831	accepted	Chlamydoselachus anguineus	Froese, R. and D. Pauly. Editors. (2020). FishBase. Chlamydoselachus anguineus Garman, 1884. Accessed through: World Register of Marine Species at: https://www.marinespecies.org/aphia.php?p=taxdetails&id=105831 on 2020-09-06	NA	NA	NA	NA	NA	0	NA	NA	0	0	0	NA	0	41794	Least Concern	NA	2016	Unknown	United States, Guyana, Japan, Australia, Portugal, Mauritania, New Zealand, Norway, Morocco, Chile, United Kingdom, France, Spain, Suriname, Peru, Taiwan, Province of China, French Guiana	US, GY, JP, AU, PT, MR, NZ, NO, MA, CL, GB, FR, ES, SR, PE, TW, GF	Food - animal, Food - human	2, 1	Unintentional effects: (large scale) [harvest]	05:04:04	Species mortality	2.1	NA	NA	No	Yes	NA	0	NA	NA	NA	NA	0	NA	NA	NA
Cirrhigaleus asper	Elasmobranchii	Squaliformes	Squalidae	Cirrhigaleus	Roughskin spurdog	217366	accepted	Cirrhigaleus asper	Froese, R. and D. Pauly. Editors. (2020). FishBase. Cirrhigaleus asper (Merrett, 1973). Accessed through: World Register of Marine Species at: http://www.marinespecies.org/aphia.php?p=taxdetails&id=217366 on 2020-09-06	NA	NA	NA	NA	NA	0	NA	NA	0	0	0	NA	0	60209	Data Deficient	NA	2006	Unknown	United States, Mexico, South Africa, Mozambique, R√©union, Brazil, India, Comoros	US, MX, ZA, MZ, RE, BR, IN, KM	NA	NA	Unintentional effects: (large scale) [harvest], Unintentional effects: (subsistence/small scale) [harvest]	5.4.4, 5.4.3	NA	NA	NA	NA	NA	NA	NA	0	NA	NA	NA	NA	0	NA	NA	NA
Cirrhigaleus australis	Elasmobranchii	Squaliformes	Squalidae	Cirrhigaleus	Southern Mandarin Dogfish	279156	accepted	Cirrhigaleus australis	Froese, R. and D. Pauly. Editors. (2020). FishBase. Cirrhigaleus australis White, Last & Stevens, 2007. Accessed through: World Register of Marine Species at: http://www.marinespecies.org/aphia.php?p=taxdetails&id=279156 on 2020-09-06	NA	NA	NA	NA	NA	0	NA	NA	0	0	0	NA	0	161321	Data Deficient	NA	2016	Unknown	New Zealand, Australia	NZ, AU	NA	NA	Unintentional effects: (large scale) [harvest]	05:04:04	Species mortality	2.1	NA	NA	No	Yes	NA	0	NA	NA	NA	NA	0	NA	NA	NA
Cirrhigaleus barbifer	Elasmobranchii	Squaliformes	Squalidae	Cirrhigaleus	Mandarin dogfish	279157	accepted	Cirrhigaleus barbifer	Froese, R. and D. Pauly. Editors. (2020). FishBase. Cirrhigaleus barbifer Tanaka, 1912. Accessed through: World Register of Marine Species at: http://www.marinespecies.org/aphia.php?p=taxdetails&id=279157 on 2020-09-06	NA	NA	NA	NA	NA	0	NA	NA	0	0	0	NA	0	41795	Data Deficient	NA	2009	Unknown	Taiwan, Province of China, Fiji, Indonesia, Vanuatu, Japan	TW, FJ, ID, VU, JP	NA	NA	Unintentional effects: (subsistence/small scale) [harvest]	05:04:03	Species mortality	2.1	NA	NA	NA	NA	NA	0	NA	NA	NA	NA	0	NA	NA	NA
Cirrhoscyllium expolitum	Elasmobranchii	Orectolobiformes	Parascylliidae	Cirrhoscyllium	Barbelthroat carpetshark	280193	accepted	Cirrhoscyllium expolitum	Froese, R. and D. Pauly. Editors. (2020). FishBase. Cirrhoscyllium expolitum Smith & Radcliffe, 1913. Accessed through: World Register of Marine Species at: http://www.marinespecies.org/aphia.php?p=taxdetails&id=280193 on 2020-09-06	NA	NA	NA	NA	NA	0	NA	NA	0	0	0	NA	0	161351	Data Deficient	NA	2009	Unknown	China, Viet Nam, Philippines, Japan	CN, VN, PH, JP	NA	NA	Unintentional effects: (large scale) [harvest], Unintentional effects: (subsistence/small scale) [harvest]	5.4.4, 5.4.3	Species mortality	2.1	NA	NA	NA	NA	NA	0	NA	NA	NA	NA	0	NA	NA	NA
Cirrhoscyllium formosanum	Elasmobranchii	Orectolobiformes	Parascylliidae	Cirrhoscyllium	Taiwan saddled carpetshark	280194	accepted	Cirrhoscyllium formosanum	Froese, R. and D. Pauly. Editors. (2020). FishBase. Cirrhoscyllium formosanum Teng, 1959. Accessed through: World Register of Marine Species at: http://www.marinespecies.org/aphia.php?p=taxdetails&id=280194 on 2020-09-06	NA	NA	NA	NA	NA	0	NA	NA	0	0	0	NA	0	161679	Data Deficient	NA	2009	Unknown	Taiwan, Province of China	TW	NA	NA	Unintentional effects: (large scale) [harvest], Unintentional effects: (subsistence/small scale) [harvest]	5.4.4, 5.4.3	Species mortality	2.1	NA	NA	NA	NA	NA	0	NA	NA	NA	NA	0	NA	NA	NA
Cirrhoscyllium japonicum	Elasmobranchii	Orectolobiformes	Parascylliidae	Cirrhoscyllium	Saddle carpetshark	280195	accepted	Cirrhoscyllium japonicum	Froese, R. and D. Pauly. Editors. (2020). FishBase. Cirrhoscyllium japonicum Kamohara, 1943. Accessed through: World Register of Marine Species at: http://www.marinespecies.org/aphia.php?p=taxdetails&id=280195 on 2020-09-06	NA	NA	NA	NA	NA	0	NA	NA	0	0	0	NA	0	161606	Data Deficient	NA	2009	Unknown	China, Japan	CN, JP	NA	NA	Unintentional effects: (large scale) [harvest]	05:04:04	Species mortality	2.1	NA	NA	NA	NA	NA	0	NA	NA	NA	NA	0	NA	NA	NA
Crassinarke dormitor	Elasmobranchii	Torpediniformes	Narkidae	Crassinarke	Sleeper torpedo	280414	accepted	Crassinarke dormitor	Froese, R. and D. Pauly. Editors. (2020). FishBase. Crassinarke dormitor Takagi, 1951. Accessed through: World Register of Marine Species at: http://www.marinespecies.org/aphia.php?p=taxdetails&id=280414 on 2020-09-06	NA	NA	NA	NA	NA	0	NA	NA	0	0	0	NA	0	161326	Data Deficient	NA	2009	Unknown	Taiwan, Province of China, Japan	TW, JP	NA	NA	Unintentional effects: (large scale) [harvest]	05:04:04	Species mortality	2.1	NA	NA	NA	NA	NA	0	NA	NA	NA	NA	0	NA	NA	NA
Cruriraja andamanica	Elasmobranchii	Rajiformes	Rajidae	Cruriraja	Andaman leg skate	217385	accepted	Cruriraja andamanica	Froese, R. and D. Pauly. Editors. (2020). FishBase. Cruriraja andamanica (Lloyd, 1909). Accessed through: World Register of Marine Species at: http://www.marinespecies.org/aphia.php?p=taxdetails&id=217385 on 2020-09-06	NA	NA	NA	NA	NA	0	NA	NA	0	0	0	NA	0	161710	Data Deficient	NA	2019	Unknown	India, Tanzania, United Republic of	IN, TZ	NA	NA	Unintentional effects: (large scale) [harvest], Unintentional effects: (subsistence/small scale) [harvest]	5.4.4, 5.4.3	Species mortality	2.1	NA	NA	No	Unknown	NA	0	NA	NA	NA	NA	0	NA	NA	NA
Cruriraja atlantis	Elasmobranchii	Rajiformes	Rajidae	Cruriraja	Cuban legskate	277288	accepted	Cruriraja atlantis	Froese, R. and D. Pauly. Editors. (2020). FishBase. Cruriraja atlantis Bigelow & Schroeder, 1948. Accessed through: World Register of Marine Species at: http://www.marinespecies.org/aphia.php?p=taxdetails&id=277288 on 2020-09-06	NA	NA	NA	NA	NA	0	NA	NA	0	0	0	NA	0	161712	Data Deficient	NA	2009	Unknown	Cuba, Bahamas, United States	CU, BS, US	NA	NA	Unintentional effects: (large scale) [harvest]	05:04:04	NA	NA	NA	NA	NA	NA	NA	0	NA	NA	NA	NA	0	NA	NA	NA
Cruriraja cadenati	Elasmobranchii	Rajiformes	Rajidae	Cruriraja	Broadfoot leg skate	277289	accepted	Cruriraja cadenati	Froese, R. and D. Pauly. Editors. (2020). FishBase. Cruriraja cadenati Bigelow & Schroeder, 1962. Accessed through: World Register of Marine Species at: http://www.marinespecies.org/aphia.php?p=taxdetails&id=277289 on 2020-09-06	NA	NA	NA	NA	NA	0	NA	NA	0	0	0	NA	0	161374	Data Deficient	NA	2009	Unknown	Puerto Rico, United States	PR, US	NA	NA	NA	NA	NA	NA	NA	NA	NA	NA	NA	0	NA	NA	NA	NA	0	NA	NA	NA
Cruriraja durbanensis	Elasmobranchii	Rajiformes	Rajidae	Cruriraja	Smoothnose legskate	217386	accepted	Cruriraja durbanensis	Froese, R. and D. Pauly. Editors. (2020). FishBase. Cruriraja durbanensis (von Bonde & Swart, 1923). Accessed through: World Register of Marine Species at: http://www.marinespecies.org/aphia.php?p=taxdetails&id=217386 on 2020-09-06	NA	NA	NA	NA	NA	0	NA	NA	0	0	0	NA	0	161341	Data Deficient	NA	2019	Unknown	South Africa	ZA	NA	NA	Unintentional effects: (large scale) [harvest]	05:04:04	Species mortality	2.1	NA	NA	No	Unknown	NA	0	NA	NA	NA	NA	0	NA	NA	NA
Cruriraja hulleyi	Elasmobranchii	Rajiformes	Rajidae	Cruriraja	NA	712394	accepted	Cruriraja hulleyi	Froese, R. and D. Pauly. Editors. (2020). FishBase. Cruriraja hulleyi Aschliman, Ebert & Compagno, 2010. Accessed through: World Register of Marine Species at: http://www.marinespecies.org/aphia.php?p=taxdetails&id=712394 on 2020-09-06	NA	NA	NA	NA	NA	0	NA	NA	0	0	0	NA	0	42568145	Least Concern	NA	2019	Stable	South Africa, Namibia	ZA, NA	NA	NA	Unintentional effects: (large scale) [harvest]	05:04:04	Species mortality	2.1	NA	NA	No	Unknown	NA	0	NA	NA	NA	NA	0	NA	NA	NA
Cruriraja parcomaculata	Elasmobranchii	Rajiformes	Rajidae	Cruriraja	Roughnose legskate	217384	accepted	Cruriraja parcomaculata	Froese, R. and D. Pauly. Editors. (2020). FishBase. Cruriraja parcomaculata (von Bonde & Swart, 1923). Accessed through: World Register of Marine Species at: http://www.marinespecies.org/aphia.php?p=taxdetails&id=217384 on 2020-09-06	NA	NA	NA	NA	NA	0	NA	NA	0	0	0	NA	0	161678	Least Concern	NA	2019	Unknown	Mozambique, South Africa	MZ, ZA	NA	NA	Unintentional effects: (large scale) [harvest]	05:04:04	Species mortality	2.1	NA	NA	No	Unknown	NA	0	NA	NA	NA	NA	0	NA	NA	NA
Cruriraja poeyi	Elasmobranchii	Rajiformes	Rajidae	Cruriraja	Cuban leg skate	277290	accepted	Cruriraja poeyi	Froese, R. and D. Pauly. Editors. (2020). FishBase. Cruriraja poeyi Bigelow & Schroeder, 1948. Accessed through: World Register of Marine Species at: http://www.marinespecies.org/aphia.php?p=taxdetails&id=277290 on 2020-09-06	NA	NA	NA	NA	NA	0	NA	NA	0	0	0	NA	0	161711	Data Deficient	NA	2009	Unknown	Cuba, Bahamas, Mexico, United States	CU, BS, MX, US	NA	NA	Unintentional effects: (large scale) [harvest]	05:04:04	Species mortality	2.1	NA	NA	NA	NA	NA	0	NA	NA	NA	NA	0	NA	NA	NA
Cruriraja rugosa	Elasmobranchii	Rajiformes	Rajidae	Cruriraja	Rough leg skate	277291	accepted	Cruriraja rugosa	Froese, R. and D. Pauly. Editors. (2020). FishBase. Cruriraja rugosa Bigelow & Schroeder, 1958. Accessed through: World Register of Marine Species at: http://www.marinespecies.org/aphia.php?p=taxdetails&id=277291 on 2020-09-06	NA	NA	NA	NA	NA	0	NA	NA	0	0	0	NA	0	161682	Data Deficient	NA	2009	Unknown	Dominican Republic, Dominica, Virgin Islands, British, Haiti, Belize, Virgin Islands, U.S., Jamaica, Bahamas, Honduras, Mexico, United States, Montserrat, Nicaragua, Antigua and Barbuda, Guadeloupe, Costa Rica, Colombia, Panama	DO, DM, VG, HT, BZ, VI, JM, BS, HN, MX, US, MS, NI, AG, GP, CR, CO, PA	NA	NA	Unintentional effects: (large scale) [harvest]	05:04:04	Species mortality	2.1	NA	NA	NA	NA	NA	0	NA	NA	NA	NA	0	NA	NA	NA
Ctenacis fehlmanni	Elasmobranchii	Carcharhiniformes	Proscylliidae	Ctenacis	Harlequin catshark	220033	accepted	Ctenacis fehlmanni	Froese, R. and D. Pauly. Editors. (2020). FishBase. Ctenacis fehlmanni (Springer, 1968). Accessed through: World Register of Marine Species at: http://www.marinespecies.org/aphia.php?p=taxdetails&id=220033 on 2020-09-06	NA	NA	NA	NA	NA	0	NA	NA	0	0	0	NA	0	161499	Least Concern	NA	2017	Unknown	Somalia, Oman	SO, OM	NA	NA	NA	NA	NA	NA	NA	Unknown	No	Unknown	NA	0	NA	NA	NA	NA	0	NA	NA	NA
Dactylobatus armatus	Elasmobranchii	Rajiformes	Rajidae	Dactylobatus	Skilletskate	280474	accepted	Dactylobatus armatus	Froese, R. and D. Pauly. Editors. (2020). FishBase. Dactylobatus armatus Bean & Weed, 1909. Accessed through: World Register of Marine Species at: http://www.marinespecies.org/aphia.php?p=taxdetails&id=280474 on 2020-09-06	NA	NA	NA	NA	NA	0	NA	NA	0	0	0	NA	0	161556	Data Deficient	NA	2009	Unknown	Colombia, Nicaragua, United States, Venezuela, Bolivarian Republic of	CO, NI, US, VE	NA	NA	Unintentional effects: (large scale) [harvest]	05:04:04	Species mortality	2.1	NA	NA	NA	NA	NA	0	NA	NA	NA	NA	0	NA	NA	NA
Dactylobatus clarkii	Elasmobranchii	Rajiformes	Rajidae	Dactylobatus	Hookskate	280475	accepted	Dactylobatus clarkii	Froese, R. and D. Pauly. Editors. (2020). FishBase. Dactylobatus clarkii (Bigelow & Schroeder, 1958). Accessed through: World Register of Marine Species at: http://www.marinespecies.org/aphia.php?p=taxdetails&id=280475 on 2020-09-06	NA	NA	NA	NA	NA	0	NA	NA	0	0	0	NA	0	161331	Data Deficient	NA	2009	Unknown	Trinidad and Tobago, Mexico, United States, French Guiana, Brazil, Guyana, Suriname	TT, MX, US, GF, BR, GY, SR	NA	NA	Unintentional effects: (large scale) [harvest]	05:04:04	Species mortality	2.1	NA	NA	NA	NA	NA	0	NA	NA	NA	NA	0	NA	NA	NA
Dalatias licha	Elasmobranchii	Squaliformes	Dalatiidae	Dalatias	Kitefin shark	105910	accepted	Dalatias licha	Froese, R. and D. Pauly. Editors. (2020). FishBase. Dalatias licha (Bonnaterre, 1788). Accessed through: World Register of Marine Species at: http://www.marinespecies.org/aphia.php?p=taxdetails&id=105910 on 2020-09-06	NA	NA	NA	NA	NA	0	NA	NA	0	0	0	NA	0	6229	Vulnerable	A2bd+3d	2018	Decreasing	Cameroon, Western Sahara, Japan, United States, New Zealand, South Africa, Mozambique, Australia, United Kingdom, Senegal, Canada, Mauritania, C√¥te d'Ivoire, Spain, Portugal, Morocco, Ireland, France, Faroe Islands, Algeria, Benin, Ghana, Nigeria, Togo, Fiji, Indonesia, Taiwan, Province of China, Brazil, Italy, New Caledonia	CM, EH, JP, US, NZ, ZA, MZ, AU, GB, SN, CA, MR, CI, ES, PT, MA, IE, FR, FO, DZ, BJ, GH, NG, TG, FJ, ID, TW, BR, IT, NC	Other chemicals, Food - human, Medicine - human & veterinary	6, 1, 3	Intentional use: (large scale) [harvest], Unintentional effects: (subsistence/small scale) [harvest], Unintentional effects: (large scale) [harvest]	5.4.2, 5.4.3, 5.4.4	Species mortality	2.1	29	Unknown	No	Unknown	NA	0	NA	NA	NA	NA	0	NA	NA	NA
Dasyatis brevis	Elasmobranchii	Myliobatiformes	Dasyatidae	Dasyatis	Whiptail stingray	271428	accepted	Dasyatis brevis	Froese, R. and D. Pauly. Editors. (2020). FishBase. Dasyatis brevis (Garman, 1880). Accessed through: World Register of Marine Species at: http://www.marinespecies.org/aphia.php?p=taxdetails&id=271428 on 2020-09-06	NA	NA	NA	NA	NA	0	NA	NA	0	0	0	NA	0	NA	NA	NA	NA	NA	NA	NA	NA	NA	NA	NA	NA	NA	NA	NA	NA	NA	NA	0	NA	NA	NA	NA	1	NA	NA	NA
Dasyatis chrysonota	Elasmobranchii	Myliobatiformes	Dasyatidae	Dasyatis	Blue stingray	212250	accepted	Dasyatis chrysonota	Froese, R. and D. Pauly. Editors. (2020). FishBase. Dasyatis chrysonota (Smith, 1828). Accessed through: World Register of Marine Species at: http://www.marinespecies.org/aphia.php?p=taxdetails&id=212250 on 2020-09-06	NA	NA	NA	NA	NA	0	NA	NA	0	0	0	NA	0	161643	Least Concern	NA	2009	Unknown	South Africa, Angola, Namibia	ZA, AO, NA	NA	NA	Unintentional effects: (large scale) [harvest], Unintentional effects: (subsistence/small scale) [harvest]	5.4.4, 5.4.3	Species mortality	2.1	10.5	NA	No	Yes	19	1	4	7	8	Africa, Europe	1	NA	NA	NA
Dasyatis gigantea	Elasmobranchii	Myliobatiformes	Dasyatidae	Dasyatis	Giant stumptail stingray	271433	accepted	Dasyatis gigantea	Froese, R. and D. Pauly. Editors. (2020). FishBase. Dasyatis gigantea (Lindberg, 1930). Accessed through: World Register of Marine Species at: http://www.marinespecies.org/aphia.php?p=taxdetails&id=271433 on 2020-09-06	NA	NA	NA	NA	NA	0	NA	NA	0	0	0	NA	0	NA	NA	NA	NA	NA	NA	NA	NA	NA	NA	NA	NA	NA	NA	NA	NA	NA	NA	0	NA	NA	NA	NA	1	NA	NA	NA
Dasyatis hastata	Elasmobranchii	Myliobatiformes	Dasyatidae	Dasyatis	NA	271435	accepted	Dasyatis hastata	Froese, R. and D. Pauly. Editors. (2020). FishBase. Dasyatis hastata (DeKay, 1842). Accessed through: World Register of Marine Species at: http://www.marinespecies.org/aphia.php?p=taxdetails&id=271435 on 2020-09-06	NA	NA	NA	NA	NA	0	NA	NA	0	0	0	NA	0	NA	NA	NA	NA	NA	NA	NA	NA	NA	NA	NA	NA	NA	NA	NA	NA	NA	NA	0	NA	NA	NA	NA	1	NA	NA	NA
Dasyatis hypostigma	Elasmobranchii	Myliobatiformes	Dasyatidae	Dasyatis	NA	271436	accepted	Dasyatis hypostigma	Froese, R. and D. Pauly. Editors. (2020). FishBase. Dasyatis hypostigma Santos & Carvalho, 2004. Accessed through: World Register of Marine Species at: http://www.marinespecies.org/aphia.php?p=taxdetails&id=271436 on 2020-09-06	NA	NA	NA	NA	NA	0	NA	NA	0	0	0	NA	0	60154	Data Deficient	NA	2006	Unknown	Uruguay, Brazil, Argentina	UY, BR, AR	NA	NA	Unintentional effects: (large scale) [harvest], Unintentional effects: (subsistence/small scale) [harvest], Housing & urban areas	5.4.4, 5.4.3, 1.1	Ecosystem degradation	1.2	NA	NA	NA	NA	NA	0	NA	NA	NA	NA	1	NA	NA	NA
Dasyatis marmorata	Elasmobranchii	Myliobatiformes	Dasyatidae	Dasyatis	Marbled stingray	271445	accepted	Dasyatis marmorata	Froese, R. and D. Pauly. Editors. (2020). FishBase. Dasyatis marmorata (Steindachner, 1892). Accessed through: World Register of Marine Species at: http://www.marinespecies.org/aphia.php?p=taxdetails&id=271445 on 2020-09-06	NA	NA	NA	NA	NA	0	NA	NA	0	0	0	NA	0	161748	Data Deficient	NA	2009	Unknown	Tunisia, Israel	TN, IL	Food - human	1	Unintentional effects: (subsistence/small scale) [harvest]	05:04:03	Species mortality	2.1	NA	NA	NA	NA	NA	0	NA	NA	NA	NA	1	NA	NA	NA
Dasyatis matsubarai	Elasmobranchii	Myliobatiformes	Dasyatidae	Dasyatis	Pitted stingray	271446	accepted	Dasyatis matsubarai	Froese, R. and D. Pauly. Editors. (2020). FishBase. Dasyatis matsubarai Miyosi, 1939. Accessed through: World Register of Marine Species at: http://www.marinespecies.org/aphia.php?p=taxdetails&id=271446 on 2020-09-06	NA	NA	NA	NA	NA	0	NA	NA	0	0	0	NA	0	NA	NA	NA	NA	NA	NA	NA	NA	NA	NA	NA	NA	NA	NA	NA	NA	NA	NA	0	NA	NA	NA	NA	1	NA	NA	NA
Dasyatis multispinosa	Elasmobranchii	Myliobatiformes	Dasyatidae	Dasyatis	Multispine giant stingray	271448	accepted	Dasyatis multispinosa	Froese, R. and D. Pauly. Editors. (2020). FishBase. Dasyatis multispinosa (Tokarev, 1959). Accessed through: World Register of Marine Species at: http://www.marinespecies.org/aphia.php?p=taxdetails&id=271448 on 2020-09-06	NA	NA	NA	NA	NA	0	NA	NA	0	0	0	NA	0	NA	NA	NA	NA	NA	NA	NA	NA	NA	NA	NA	NA	NA	NA	NA	NA	NA	NA	0	NA	NA	NA	NA	1	NA	NA	NA
Dasyatis pastinaca	Elasmobranchii	Myliobatiformes	Dasyatidae	Dasyatis	Common stingray	105851	accepted	Dasyatis pastinaca	Froese, R. and D. Pauly. Editors. (2020). FishBase. Dasyatis pastinaca (Linnaeus, 1758). Accessed through: World Register of Marine Species at: http://www.marinespecies.org/aphia.php?p=taxdetails&id=105851 on 2020-09-06	NA	NA	NA	NA	NA	0	NA	NA	0	0	0	NA	0	161453	Data Deficient	NA	2009	Unknown	Morocco, Syrian Arab Republic, Montenegro, Bulgaria, France, Algeria, Norway, Turkey, Tunisia, Croatia, United Kingdom, Libya, Denmark, Israel, Slovenia, Italy, Portugal, Ukraine, Greece, Spain, Egypt, Albania	MA, SY, ME, BG, FR, DZ, NO, TR, TN, HR, GB, LY, DK, IL, SI, IT, PT, UA, GR, ES, EG, AL	Food - animal, Food - human	2, 1	Unintentional effects: (large scale) [harvest], Unintentional effects: (subsistence/small scale) [harvest]	5.4.4, 5.4.3	Species mortality	2.1	NA	NA	NA	NA	46	1	6	8	32	Asia, Europe, South America	1	NA	NA	NA
Dasyatis thetidis	Elasmobranchii	Myliobatiformes	Dasyatidae	Dasyatis	Thorntail stingray	212247	accepted	Dasyatis thetidis	Froese, R. and D. Pauly. Editors. (2020). FishBase. Dasyatis thetidis Ogilby, 1899. Accessed through: World Register of Marine Species at: http://www.marinespecies.org/aphia.php?p=taxdetails&id=212247 on 2020-09-06	NA	NA	NA	NA	NA	0	NA	NA	0	0	0	NA	0	NA	NA	NA	NA	NA	NA	NA	NA	NA	NA	NA	NA	NA	NA	NA	NA	NA	4	1	3	1	0	Africa	1	NA	NA	NA
Dasyatis tortonesei	Elasmobranchii	Myliobatiformes	Dasyatidae	Dasyatis	Tortonese's stingray	105852	accepted	Dasyatis tortonesei	Froese, R. and D. Pauly. Editors. (2020). FishBase. Dasyatis tortonesei CapapÈ, 1975. Accessed through: World Register of Marine Species at: http://www.marinespecies.org/aphia.php?p=taxdetails&id=105852 on 2020-09-06	NA	NA	NA	NA	NA	0	NA	NA	0	0	0	NA	0	NA	NA	NA	NA	NA	NA	NA	NA	NA	NA	NA	NA	NA	NA	NA	NA	NA	NA	0	NA	NA	NA	NA	1	NA	NA	NA
Dasyatis ushiei	Elasmobranchii	Myliobatiformes	Dasyatidae	Dasyatis	Cow stingray	271453	accepted	Dasyatis ushiei	Froese, R. and D. Pauly. Editors. (2020). FishBase. Dasyatis ushiei (Jordan & Hubbs, 1925). Accessed through: World Register of Marine Species at: http://www.marinespecies.org/aphia.php?p=taxdetails&id=271453 on 2020-09-06	NA	NA	NA	NA	NA	0	NA	NA	0	0	0	NA	0	NA	NA	NA	NA	NA	NA	NA	NA	NA	NA	NA	NA	NA	NA	NA	NA	NA	NA	0	NA	NA	NA	NA	1	NA	NA	NA
Deania calcea	Elasmobranchii	Squaliformes	Centrophoridae	Deania	Birdbeak dogfish	105903	accepted	Deania calcea	Froese, R. and D. Pauly. Editors. (2020). FishBase. Deania calcea (Lowe, 1839). Accessed through: World Register of Marine Species at: http://www.marinespecies.org/aphia.php?p=taxdetails&id=105903 on 2020-09-06	NA	NA	NA	NA	NA	0	NA	NA	0	0	0	NA	0	41798	Least Concern	NA	2003	Unknown	Chile, Ghana, Angola, Cameroon, Namibia, Peru, Gambia, Guinea, Western Sahara, Spain, Equatorial Guinea, Morocco, Benin, Sao Tome and Principe, France, Liberia, United Kingdom, Gabon, New Zealand, South Africa, Japan, Togo, Ireland, Australia, Sierra Leone, Senegal, Iceland, Mauritania, Guinea-Bissau, Portugal, C√¥te d'Ivoire, Nigeria, Congo	CL, GH, AO, CM, NA, PE, GM, GN, EH, ES, GQ, MA, BJ, ST, FR, LR, GB, GA, NZ, ZA, JP, TG, IE, AU, SL, SN, IS, MR, GW, PT, CI, NG, CG	Medicine - human & veterinary, Food - human	3, 1	Unintentional effects: (large scale) [harvest], Unintentional effects: (subsistence/small scale) [harvest]	5.4.4, 5.4.3	Species mortality	2.1	NA	NA	NA	NA	NA	0	NA	NA	NA	NA	0	NA	NA	NA
Deania hystricosa	Elasmobranchii	Squaliformes	Centrophoridae	Deania	Rough longnose dogfish	105904	accepted	Deania hystricosa	Froese, R. and D. Pauly. Editors. (2020). FishBase. Deania hystricosa (Garman, 1906). Accessed through: World Register of Marine Species at: http://www.marinespecies.org/aphia.php?p=taxdetails&id=105904 on 2020-09-06	NA	NA	NA	NA	NA	0	NA	NA	0	0	0	NA	0	161549	Data Deficient	NA	2009	Unknown	Namibia, Spain, South Africa, New Zealand, Portugal, Japan	NA, ES, ZA, NZ, PT, JP	Food - human, Medicine - human & veterinary	1, 3	Unintentional effects: (large scale) [harvest], Unintentional effects: (subsistence/small scale) [harvest]	5.4.4, 5.4.3	Species mortality	2.1	NA	NA	NA	NA	NA	0	NA	NA	NA	NA	0	NA	NA	NA
Deania profundorum	Elasmobranchii	Squaliformes	Centrophoridae	Deania	Arrowhead dogfish	105905	accepted	Deania profundorum	Froese, R. and D. Pauly. Editors. (2020). FishBase. Deania profundorum (Smith & Radcliffe, 1912). Accessed through: World Register of Marine Species at: http://www.marinespecies.org/aphia.php?p=taxdetails&id=105905 on 2020-09-06	NA	NA	NA	NA	NA	0	NA	NA	0	0	0	NA	0	161551	Least Concern	NA	2009	Unknown	Namibia, Western Sahara, Congo, The Democratic Republic of the, Spain, Philippines, United States, South Africa, Gabon, Senegal, Mauritania, Portugal, Dominica, Nigeria	NA, EH, CD, ES, PH, US, ZA, GA, SN, MR, PT, DM, NG	Food - human, Medicine - human & veterinary	1, 3	Unintentional effects: (large scale) [harvest], Unintentional effects: (subsistence/small scale) [harvest]	5.4.4, 5.4.3	Species mortality	2.1	NA	NA	NA	NA	NA	0	NA	NA	NA	NA	0	NA	NA	NA
Deania quadrispinosa	Elasmobranchii	Squaliformes	Centrophoridae	Deania	Longsnout dogfish	217367	accepted	Deania quadrispinosa	Froese, R. and D. Pauly. Editors. (2020). FishBase. Deania quadrispinosa (McCulloch, 1915). Accessed through: World Register of Marine Species at: http://www.marinespecies.org/aphia.php?p=taxdetails&id=217367 on 2020-09-06	NA	NA	NA	NA	NA	0	NA	NA	0	0	0	NA	0	161635	Near Threatened	NA	2009	Unknown	New Caledonia, Namibia, Vanuatu, New Zealand, South Africa, Mozambique, Australia, Norfolk Island, Madagascar	NC, NA, VU, NZ, ZA, MZ, AU, NF, MG	Medicine - human & veterinary, Food - human	3, 1	Intentional use: (large scale) [harvest], Unintentional effects: (large scale) [harvest]	5.4.2, 5.4.4	Species mortality	2.1	NA	NA	NA	NA	NA	0	NA	NA	NA	NA	0	NA	NA	NA
Dentiraja australis	Elasmobranchii	Rajiformes	Rajidae	Dentiraja	Sydney skate	1019871	accepted	Dentiraja australis	Froese, R. and D. Pauly. Editors. (2020). FishBase. Dentiraja australis (Macleay, 1884). Accessed through: World Register of Marine Species at: http://www.marinespecies.org/aphia.php?p=taxdetails&id=1019871 on 2020-09-06	NA	NA	NA	NA	NA	0	NA	NA	0	0	0	NA	0	161637	Vulnerable	A2bd+4bd	2009	Unknown	Australia	AU	Food - human	1	Unintentional effects: (large scale) [harvest], Unintentional effects: (subsistence/small scale) [harvest]	5.4.4, 5.4.3	Species mortality	2.1	NA	NA	NA	NA	NA	0	NA	NA	NA	NA	0	NA	NA	NA
Dentiraja cerva	Elasmobranchii	Rajiformes	Rajidae	Dentiraja	Whitespotted skate	1014949	accepted	Dentiraja cerva	Froese, R. and D. Pauly. Editors. (2020). FishBase. Dentiraja cerva (Whitley, 1939). Accessed through: World Register of Marine Species at: http://www.marinespecies.org/aphia.php?p=taxdetails&id=1014949 on 2020-09-06	NA	NA	NA	NA	NA	0	NA	NA	0	0	0	NA	0	161329	Near Threatened	NA	2009	Unknown	Australia	AU	Food - human	1	Unintentional effects: (large scale) [harvest], Unintentional effects: (subsistence/small scale) [harvest]	5.4.4, 5.4.3	Species mortality	2.1	NA	NA	NA	NA	NA	0	NA	NA	NA	NA	0	NA	NA	NA
Dentiraja confusa	Elasmobranchii	Rajiformes	Rajidae	Dentiraja	NA	1043487	accepted	Dentiraja confusa	Froese, R. and D. Pauly. Editors. (2020). FishBase. Dentiraja confusa (Last, 2008). Accessed through: World Register of Marine Species at: http://www.marinespecies.org/aphia.php?p=taxdetails&id=1043487 on 2020-09-06	NA	NA	NA	NA	NA	0	NA	NA	0	0	0	NA	0	70688138	Critically Endangered	A2bd	2016	Decreasing	Australia	AU	Food - human	1	Unintentional effects: (large scale) [harvest]	05:04:04	Species mortality	2.1	9.5	NA	No	Yes	NA	0	NA	NA	NA	NA	0	NA	NA	NA
Dentiraja endeavouri	Elasmobranchii	Rajiformes	Rajidae	Dentiraja	Endeavour skate	NA	NA	NA	NA	NA	NA	NA	NA	NA	0	NA	NA	0	0	0	NA	0	195446	Near Threatened	NA	2011	Unknown	Australia	AU	NA	NA	Unintentional effects: (large scale) [harvest]	05:04:04	Species mortality	2.1	NA	NA	NA	NA	NA	0	NA	NA	NA	NA	0	NA	NA	NA
Dentiraja falloarga	Elasmobranchii	Rajiformes	Rajidae	Dentiraja	False Argus skate	1043488	accepted	Dentiraja falloarga	Froese, R. and D. Pauly. Editors. (2020). FishBase. Dentiraja falloarga (Last, 2008). Accessed through: World Register of Marine Species at: http://www.marinespecies.org/aphia.php?p=taxdetails&id=1043488 on 2020-09-06	NA	NA	NA	NA	NA	0	NA	NA	0	0	0	NA	0	195447	Data Deficient	NA	2015	Unknown	Australia	AU	NA	NA	Unintentional effects: (large scale) [harvest]	05:04:04	Species mortality	2.1	NA	NA	No	Yes	NA	0	NA	NA	NA	NA	0	NA	NA	NA
Dentiraja flindersi	Elasmobranchii	Rajiformes	Rajidae	Dentiraja	Pygmy thornback skate	398286	accepted	Dentiraja flindersi	Froese, R. and D. Pauly. Editors. (2020). FishBase. Dentiraja flindersi Last & Gledhill, 2008. Accessed through: World Register of Marine Species at: http://www.marinespecies.org/aphia.php?p=taxdetails&id=398286 on 2020-09-06	NA	NA	NA	NA	NA	0	NA	NA	0	0	0	NA	0	195443	Data Deficient	NA	2015	Unknown	Australia	AU	NA	NA	Unintentional effects: (large scale) [harvest]	05:04:04	Species mortality	2.1	NA	NA	No	Unknown	NA	0	NA	NA	NA	NA	0	NA	NA	NA
Dentiraja healdi	Elasmobranchii	Rajiformes	Rajidae	Dentiraja	Heald's skate	1043489	accepted	Dentiraja healdi	Froese, R. and D. Pauly. Editors. (2020). FishBase. Dentiraja healdi (Last, White & Pogonoski, 2008). Accessed through: World Register of Marine Species at: http://www.marinespecies.org/aphia.php?p=taxdetails&id=1043489 on 2020-09-06	NA	NA	NA	NA	NA	0	NA	NA	0	0	0	NA	0	195449	Least Concern	NA	2015	Unknown	Australia	AU	NA	NA	Unintentional effects: (large scale) [harvest]	05:04:04	Species mortality	2.1	NA	NA	No	Yes	NA	0	NA	NA	NA	NA	0	NA	NA	NA
Dentiraja lemprieri	Elasmobranchii	Rajiformes	Rajidae	Dentiraja	Thornback skate	712395	accepted	Dentiraja lemprieri	Froese, R. and D. Pauly. Editors. (2020). FishBase. Dentiraja lemprieri (Richardson, 1845). Accessed through: World Register of Marine Species at: http://www.marinespecies.org/aphia.php?p=taxdetails&id=712395 on 2020-09-06	NA	NA	NA	NA	NA	0	NA	NA	0	0	0	NA	0	161489	Least Concern	NA	2015	Unknown	Australia	AU	NA	NA	Unintentional effects: (large scale) [harvest]	05:04:04	Species mortality	2.1	NA	NA	No	Yes	NA	0	NA	NA	NA	NA	0	NA	NA	NA
Dentiraja polyommata	Elasmobranchii	Rajiformes	Rajidae	Dentiraja	Argus skate	1017854	accepted	Dentiraja polyommata	Froese, R. and D. Pauly. Editors. (2020). FishBase. Dentiraja polyommata (Ogilby, 1910). Accessed through: World Register of Marine Species at: http://www.marinespecies.org/aphia.php?p=taxdetails&id=1017854 on 2020-09-06	NA	NA	NA	NA	NA	0	NA	NA	0	0	0	NA	0	202053	Least Concern	NA	2015	Unknown	Australia	AU	NA	NA	Unintentional effects: (large scale) [harvest]	05:04:04	Species mortality	2.1	7.5	NA	No	Yes	NA	0	NA	NA	NA	NA	0	NA	NA	NA
Diplobatis colombiensis	Elasmobranchii	Torpediniformes	Narcinidae	Diplobatis	Colombian dwarf numbfish	280549	accepted	Diplobatis colombiensis	Froese, R. and D. Pauly. Editors. (2020). FishBase. Diplobatis colombiensis Fechhelm & McEachran, 1984. Accessed through: World Register of Marine Species at: http://www.marinespecies.org/aphia.php?p=taxdetails&id=280549 on 2020-09-06	NA	NA	NA	NA	NA	0	NA	NA	0	0	0	NA	0	61401	Vulnerable	A2bd+3bd+4bd	2006	Unknown	Colombia	CO	NA	NA	Unintentional effects: (large scale) [harvest]	05:04:04	NA	NA	NA	NA	NA	Yes	NA	0	NA	NA	NA	NA	0	NA	NA	NA
Diplobatis guamachensis	Elasmobranchii	Torpediniformes	Narcinidae	Diplobatis	Venezuelan dwarf numbfish	280550	accepted	Diplobatis guamachensis	Froese, R. and D. Pauly. Editors. (2020). FishBase. Diplobatis guamachensis MartÌn Salazar, 1957. Accessed through: World Register of Marine Species at: http://www.marinespecies.org/aphia.php?p=taxdetails&id=280550 on 2020-09-06	NA	NA	NA	NA	NA	0	NA	NA	0	0	0	NA	0	61402	Vulnerable	A2bd+3bd+4bd	2006	Unknown	Trinidad and Tobago, Colombia, Venezuela, Bolivarian Republic of	TT, CO, VE	NA	NA	Unintentional effects: (large scale) [harvest]	05:04:04	NA	NA	NA	NA	NA	Yes	NA	0	NA	NA	NA	NA	0	NA	NA	NA
Diplobatis ommata	Elasmobranchii	Torpediniformes	Narcinidae	Diplobatis	Ocellated electric ray	280551	accepted	Diplobatis ommata	Froese, R. and D. Pauly. Editors. (2020). FishBase. Diplobatis ommata (Jordan & Gilbert, 1890). Accessed through: World Register of Marine Species at: http://www.marinespecies.org/aphia.php?p=taxdetails&id=280551 on 2020-09-06	NA	NA	NA	NA	NA	0	NA	NA	0	0	0	NA	0	61403	Vulnerable	A2bd+3bd+4bd	2006	Unknown	Panama, Colombia, Costa Rica, Ecuador, Honduras, Nicaragua, United States, Mexico, Guatemala, El Salvador	PA, CO, CR, EC, HN, NI, US, MX, GT, SV	NA	NA	Unintentional effects: (large scale) [harvest]	05:04:04	NA	NA	NA	NA	NA	NA	NA	0	NA	NA	NA	NA	0	NA	NA	NA
Diplobatis pictus	Elasmobranchii	Torpediniformes	Narcinidae	Diplobatis	Painted electric ray	280552	accepted	Diplobatis pictus	Froese, R. and D. Pauly. Editors. (2020). FishBase. Diplobatis pictus Palmer, 1950. Accessed through: World Register of Marine Species at: http://www.marinespecies.org/aphia.php?p=taxdetails&id=280552 on 2020-09-06	NA	NA	NA	NA	NA	0	NA	NA	0	0	0	NA	0	61404	Vulnerable	A2bd+3bd+4bd	2006	Unknown	Suriname, Guyana, Brazil, French Guiana, Venezuela, Bolivarian Republic of	SR, GY, BR, GF, VE	NA	NA	Unintentional effects: (large scale) [harvest]	05:04:04	NA	NA	NA	NA	NA	NA	NA	0	NA	NA	NA	NA	0	NA	NA	NA
Dipturus acrobelus	Elasmobranchii	Rajiformes	Rajidae	Dipturus	Deepwater skate	398287	accepted	Dipturus acrobelus	Froese, R. and D. Pauly. Editors. (2020). FishBase. Dipturus acrobelus Last, White & Pogonoski, 2008. Accessed through: World Register of Marine Species at: http://www.marinespecies.org/aphia.php?p=taxdetails&id=398287 on 2020-09-06	NA	NA	NA	NA	NA	0	NA	NA	0	0	0	NA	0	195444	Least Concern	NA	2015	Unknown	Australia	AU	Food - human	1	Unintentional effects: (large scale) [harvest]	05:04:04	Species mortality	2.1	NA	NA	No	Yes	NA	0	NA	NA	NA	NA	1	NA	NA	NA
Dipturus amphispinus	Elasmobranchii	Rajiformes	Rajidae	Dipturus	Ridgeback skate	835220	accepted	Dipturus amphispinus	Froese, R. and D. Pauly. Editors. (2020). FishBase. Dipturus amphispinus Last & Alava, 2013. Accessed through: World Register of Marine Species at: http://www.marinespecies.org/aphia.php?p=taxdetails&id=835220 on 2020-09-06	NA	NA	NA	NA	NA	0	NA	NA	0	0	0	NA	0	NA	NA	NA	NA	NA	NA	NA	NA	NA	NA	NA	NA	NA	NA	NA	NA	NA	NA	0	NA	NA	NA	NA	1	NA	NA	NA
Dipturus apricus	Elasmobranchii	Rajiformes	Rajidae	Dipturus	Pale tropical skate	398288	accepted	Dipturus apricus	Froese, R. and D. Pauly. Editors. (2020). FishBase. Dipturus apricus Last, White & Pogonoski, 2008. Accessed through: World Register of Marine Species at: http://www.marinespecies.org/aphia.php?p=taxdetails&id=398288 on 2020-09-06	NA	NA	NA	NA	NA	0	NA	NA	0	0	0	NA	0	195445	Least Concern	NA	2015	Unknown	Australia	AU	NA	NA	Unintentional effects: (large scale) [harvest]	05:04:04	Species mortality	2.1	NA	NA	No	Yes	NA	0	NA	NA	NA	NA	1	NA	NA	NA
Dipturus argentinensis	Elasmobranchii	Rajiformes	Rajidae	Dipturus	Argentine skate	398289	accepted	Dipturus argentinensis	Froese, R. and D. Pauly. Editors. (2020). FishBase. Dipturus argentinensis DÌaz de Astarloa, MabragaÒa, Hanner & Figueroa, 2008. Accessed through: World Register of Marine Species at: http://www.marinespecies.org/aphia.php?p=taxdetails&id=398289 on 2020-09-06	NA	NA	NA	NA	NA	0	NA	NA	0	0	0	NA	0	NA	NA	NA	NA	NA	NA	NA	NA	NA	NA	NA	NA	NA	NA	NA	NA	NA	NA	0	NA	NA	NA	NA	1	NA	NA	NA
Dipturus batis	Elasmobranchii	Rajiformes	Rajidae	Dipturus	Blue skate	105869	accepted	Dipturus batis	Froese, R. and D. Pauly. Editors. (2020). FishBase. Dipturus batis (Linnaeus, 1758). Accessed through: World Register of Marine Species at: http://www.marinespecies.org/aphia.php?p=taxdetails&id=105869 on 2020-09-06	NA	NA	NA	NA	NA	0	NA	II	1	0	0	NA	0	39397	Critically Endangered	A2bcd+4bcd	2006	Decreasing	Ireland, Denmark, Morocco, Albania, Germany, Belgium, Netherlands, Spain, Slovenia, United Kingdom, Croatia, Iceland, Italy, Turkey, Norway, Algeria, Portugal, France, Montenegro, Greece	IE, DK, MA, AL, DE, BE, NL, ES, SI, GB, HR, IS, IT, TR, NO, DZ, PT, FR, ME, GR	NA	NA	Intentional use: (large scale) [harvest], Unintentional effects: (large scale) [harvest], Unintentional effects: (subsistence/small scale) [harvest]	5.4.2, 5.4.4, 5.4.3	Ecosystem degradation	1.2	NA	NA	No	No	NA	0	NA	NA	NA	NA	1	NA	NA	NA
Dipturus bullisi	Elasmobranchii	Rajiformes	Rajidae	Dipturus	Bullis skate	271541	accepted	Dipturus bullisi	Froese, R. and D. Pauly. Editors. (2020). FishBase. Dipturus bullisi (Bigelow & Schroeder, 1962). Accessed through: World Register of Marine Species at: http://www.marinespecies.org/aphia.php?p=taxdetails&id=271541 on 2020-09-06	NA	NA	NA	NA	NA	0	NA	NA	0	0	0	NA	0	161427	Data Deficient	NA	2009	Unknown	Panama, Colombia, Brazil, Honduras, United States, Venezuela, Bolivarian Republic of	PA, CO, BR, HN, US, VE	NA	NA	Unintentional effects: (large scale) [harvest]	05:04:04	Species mortality	2.1	NA	NA	NA	NA	NA	0	NA	NA	NA	NA	1	NA	NA	NA
Dipturus campbelli	Elasmobranchii	Rajiformes	Rajidae	Dipturus	Blackspot skate	217393	accepted	Dipturus campbelli	Froese, R. and D. Pauly. Editors. (2020). FishBase. Dipturus campbelli (Wallace, 1967). Accessed through: World Register of Marine Species at: http://www.marinespecies.org/aphia.php?p=taxdetails&id=217393 on 2020-09-06	NA	NA	NA	NA	NA	0	NA	NA	0	0	0	NA	0	44607	Near Threatened	NA	2004	Unknown	South Africa, Mozambique	ZA, MZ	NA	NA	Unintentional effects: (large scale) [harvest], Unintentional effects: (subsistence/small scale) [harvest]	5.4.4, 5.4.3	Species mortality	2.1	7	NA	No	Yes	NA	0	NA	NA	NA	NA	1	NA	NA	NA
Dipturus canutus	Elasmobranchii	Rajiformes	Rajidae	Dipturus	Grey skate	398291	accepted	Dipturus canutus	Froese, R. and D. Pauly. Editors. (2020). FishBase. Dipturus canutus Last, 2008. Accessed through: World Register of Marine Species at: http://www.marinespecies.org/aphia.php?p=taxdetails&id=398291 on 2020-09-06	NA	NA	NA	NA	NA	0	NA	NA	0	0	0	NA	0	14134315	Endangered	A2bd	2016	Decreasing	Australia	AU	Food - human	1	Unintentional effects: (large scale) [harvest]	05:04:04	Species mortality	2.1	12	NA	No	Yes	NA	0	NA	NA	NA	NA	1	NA	NA	NA
Dipturus crosnieri	Elasmobranchii	Rajiformes	Rajidae	Dipturus	Madagascar skate	217388	accepted	Dipturus crosnieri	Froese, R. and D. Pauly. Editors. (2020). FishBase. Dipturus crosnieri (SÈret, 1989). Accessed through: World Register of Marine Species at: http://www.marinespecies.org/aphia.php?p=taxdetails&id=217388 on 2020-09-06	NA	NA	NA	NA	NA	0	NA	NA	0	0	0	NA	0	60118	Vulnerable	A3d	2019	Decreasing	Madagascar	MG	NA	NA	Unintentional effects: (large scale) [harvest]	05:04:04	Species mortality	2.1	7	NA	No	Unknown	NA	0	NA	NA	NA	NA	1	NA	NA	NA
Dipturus diehli	Elasmobranchii	Rajiformes	Rajidae	Dipturus	Thorny tail skate	271543	accepted	Dipturus diehli	Froese, R. and D. Pauly. Editors. (2020). FishBase. Dipturus diehli Soto & Mincarone, 2001. Accessed through: World Register of Marine Species at: http://www.marinespecies.org/aphia.php?p=taxdetails&id=271543 on 2020-09-06	NA	NA	NA	NA	NA	0	NA	NA	0	0	0	NA	0	NA	NA	NA	NA	NA	NA	NA	NA	NA	NA	NA	NA	NA	NA	NA	NA	NA	NA	0	NA	NA	NA	NA	1	NA	NA	NA
Dipturus doutrei	Elasmobranchii	Rajiformes	Rajidae	Dipturus	Violet skate	217390	accepted	Dipturus doutrei	Froese, R. and D. Pauly. Editors. (2020). FishBase. Dipturus doutrei (Cadenat, 1960). Accessed through: World Register of Marine Species at: http://www.marinespecies.org/aphia.php?p=taxdetails&id=217390 on 2020-09-06	NA	NA	NA	NA	NA	0	NA	NA	0	0	0	NA	0	161601	Data Deficient	NA	2009	Unknown	Ghana, South Africa, Gabon, Sierra Leone, Senegal, Liberia, Guinea-Bissau, C√¥te d'Ivoire, Nigeria, Guinea, Namibia, Cameroon, Angola	GH, ZA, GA, SL, SN, LR, GW, CI, NG, GN, NA, CM, AO	NA	NA	Unintentional effects: (large scale) [harvest]	05:04:04	Species mortality	2.1	NA	NA	NA	NA	NA	0	NA	NA	NA	NA	1	NA	NA	NA
Dipturus ecuadoriensis	Elasmobranchii	Rajiformes	Rajidae	Dipturus	Ecuador skate	271544	accepted	Dipturus ecuadoriensis	Froese, R. and D. Pauly. Editors. (2020). FishBase. Dipturus ecuadoriensis (Beebe & Tee-Van, 1941). Accessed through: World Register of Marine Species at: http://www.marinespecies.org/aphia.php?p=taxdetails&id=271544 on 2020-09-06	NA	NA	NA	NA	NA	0	NA	NA	0	0	0	NA	0	63136	Data Deficient	NA	2007	Unknown	Ecuador	EC	NA	NA	NA	NA	NA	NA	NA	NA	NA	NA	NA	0	NA	NA	NA	NA	1	NA	NA	NA
Dipturus flavirostris	Elasmobranchii	Rajiformes	Rajidae	Dipturus	NA	271545	accepted	Dipturus flavirostris	Froese, R. and D. Pauly. Editors. (2020). FishBase. Dipturus flavirostris (Philippi, 1892). Accessed through: World Register of Marine Species at: http://www.marinespecies.org/aphia.php?p=taxdetails&id=271545 on 2020-09-06	NA	NA	NA	NA	NA	0	NA	NA	0	0	0	NA	0	NA	NA	NA	NA	NA	NA	NA	NA	NA	NA	NA	NA	NA	NA	NA	NA	NA	NA	0	NA	NA	NA	NA	1	NA	NA	NA
Dipturus garricki	Elasmobranchii	Rajiformes	Rajidae	Dipturus	San Blas skate	271546	accepted	Dipturus garricki	Froese, R. and D. Pauly. Editors. (2020). FishBase. Dipturus garricki (Bigelow & Schroeder, 1958). Accessed through: World Register of Marine Species at: http://www.marinespecies.org/aphia.php?p=taxdetails&id=271546 on 2020-09-06	NA	NA	NA	NA	NA	0	NA	NA	0	0	0	NA	0	161565	Data Deficient	NA	2009	Unknown	Nicaragua, United States	NI, US	NA	NA	Unintentional effects: (large scale) [harvest]	05:04:04	Species mortality	2.1	NA	NA	NA	NA	NA	0	NA	NA	NA	NA	1	NA	NA	NA
Dipturus gigas	Elasmobranchii	Rajiformes	Rajidae	Dipturus	Giant skate	271547	accepted	Dipturus gigas	Froese, R. and D. Pauly. Editors. (2020). FishBase. Dipturus gigas (Ishiyama, 1958). Accessed through: World Register of Marine Species at: http://www.marinespecies.org/aphia.php?p=taxdetails&id=271547 on 2020-09-06	NA	NA	NA	NA	NA	0	NA	NA	0	0	0	NA	0	161393	Data Deficient	NA	2009	Unknown	China, Philippines, Japan	CN, PH, JP	Food - human	1	Unintentional effects: (large scale) [harvest]	05:04:04	Species mortality	2.1	NA	NA	NA	NA	NA	0	NA	NA	NA	NA	1	NA	NA	NA
Dipturus grahami	Elasmobranchii	Rajiformes	Rajidae	Dipturus	Graham's skate	398295	accepted	Dipturus grahami	Froese, R. and D. Pauly. Editors. (2020). FishBase. Dipturus grahami Last, 2008. Accessed through: World Register of Marine Species at: http://www.marinespecies.org/aphia.php?p=taxdetails&id=398295 on 2020-09-06	NA	NA	NA	NA	NA	0	NA	NA	0	0	0	NA	0	195448	Least Concern	NA	2015	Stable	Australia	AU	NA	NA	Unintentional effects: (large scale) [harvest]	05:04:04	Species mortality	2.1	NA	NA	No	Yes	NA	0	NA	NA	NA	NA	1	NA	NA	NA
Dipturus gudgeri	Elasmobranchii	Rajiformes	Rajidae	Dipturus	Bight skate	271548	accepted	Dipturus gudgeri	Froese, R. and D. Pauly. Editors. (2020). FishBase. Dipturus gudgeri (Whitley, 1940). Accessed through: World Register of Marine Species at: http://www.marinespecies.org/aphia.php?p=taxdetails&id=271548 on 2020-09-06	NA	NA	NA	NA	NA	0	NA	NA	0	0	0	NA	0	161535	Near Threatened	NA	2016	Unknown	Australia	AU	Food - human	1	Unintentional effects: (large scale) [harvest]	05:04:04	Species mortality	2.1	NA	NA	No	Yes	NA	0	NA	NA	NA	NA	1	NA	NA	NA
Dipturus innominatus	Elasmobranchii	Rajiformes	Rajidae	Dipturus	New Zealand smooth skate	271549	accepted	Dipturus innominatus	Froese, R. and D. Pauly. Editors. (2020). FishBase. Dipturus innominatus (Garrick & Paul, 1974). Accessed through: World Register of Marine Species at: http://www.marinespecies.org/aphia.php?p=taxdetails&id=271549 on 2020-09-06	NA	NA	NA	NA	NA	0	NA	NA	0	0	0	NA	0	41799	Least Concern	NA	2018	Stable	New Zealand	NZ	Food - human	1	Unintentional effects: (large scale) [harvest]	05:04:04	Species mortality	2.1	NA	Unknown	No	Unknown	NA	0	NA	NA	NA	NA	1	NA	NA	NA
Dipturus johannisdavisi	Elasmobranchii	Rajiformes	Rajidae	Dipturus	Travancore skate	271550	accepted	Dipturus johannisdavisi	Froese, R. and D. Pauly. Editors. (2020). FishBase. Dipturus johannisdavisi (Alcock, 1899). Accessed through: World Register of Marine Species at: http://www.marinespecies.org/aphia.php?p=taxdetails&id=271550 on 2020-09-06	NA	NA	NA	NA	NA	0	NA	NA	0	0	0	NA	0	161617	Data Deficient	NA	2019	Unknown	India, Tanzania, United Republic of, Yemen, Myanmar	IN, TZ, YE, MM	Food - human	1	Unintentional effects: (large scale) [harvest]	05:04:04	Species mortality	2.1	NA	NA	No	Unknown	NA	0	NA	NA	NA	NA	1	NA	NA	NA
Dipturus kwangtungensis	Elasmobranchii	Rajiformes	Rajidae	Dipturus	Kwangtung skate	271551	accepted	Dipturus kwangtungensis	Froese, R. and D. Pauly. Editors. (2020). FishBase. Dipturus kwangtungensis (Chu, 1960). Accessed through: World Register of Marine Species at: http://www.marinespecies.org/aphia.php?p=taxdetails&id=271551 on 2020-09-06	NA	NA	NA	NA	NA	0	NA	NA	0	0	0	NA	0	161400	Data Deficient	NA	2009	Unknown	Taiwan, Province of China, China, Korea, Republic of, Korea, Democratic People's Republic of, Japan	TW, CN, KR, KP, JP	Food - human	1	Unintentional effects: (large scale) [harvest], Unintentional effects: (subsistence/small scale) [harvest]	5.4.4, 5.4.3	Species mortality	2.1	NA	NA	NA	NA	NA	0	NA	NA	NA	NA	1	NA	NA	NA
Dipturus laevis	Elasmobranchii	Rajiformes	Rajidae	Dipturus	Barndoor skate	158548	accepted	Dipturus laevis	Froese, R. and D. Pauly. Editors. (2020). FishBase. Dipturus laevis (Mitchill, 1818). Accessed through: World Register of Marine Species at: http://www.marinespecies.org/aphia.php?p=taxdetails&id=158548 on 2020-09-06	NA	NA	NA	NA	NA	0	NA	NA	0	0	0	NA	1	39771	Endangered	A1bcd	2003	Stable	Canada, United States	CA, US	NA	NA	Unintentional effects: (large scale) [harvest]	05:04:04	NA	NA	NA	NA	NA	NA	10	1	2	2	6	North America	1	NA	NA	NA
Dipturus lanceorostratus	Elasmobranchii	Rajiformes	Rajidae	Dipturus	Rattail skate	217394	accepted	Dipturus lanceorostratus	Froese, R. and D. Pauly. Editors. (2020). FishBase. Dipturus lanceorostratus (Wallace, 1967). Accessed through: World Register of Marine Species at: http://www.marinespecies.org/aphia.php?p=taxdetails&id=217394 on 2020-09-06	NA	NA	NA	NA	NA	0	NA	NA	0	0	0	NA	0	44608	Data Deficient	NA	2019	Unknown	Mozambique, South Africa	MZ, ZA	NA	NA	Unintentional effects: (large scale) [harvest]	05:04:04	Species mortality	2.1	NA	NA	No	Unknown	NA	0	NA	NA	NA	NA	1	NA	NA	NA
Dipturus leptocauda	Elasmobranchii	Rajiformes	Rajidae	Dipturus	Thintail skate	271552	accepted	Dipturus leptocauda	Froese, R. and D. Pauly. Editors. (2020). FishBase. Dipturus leptocauda (Krefft & Stehmann, 1975). Accessed through: World Register of Marine Species at: http://www.marinespecies.org/aphia.php?p=taxdetails&id=271552 on 2020-09-06	NA	NA	NA	NA	NA	0	NA	NA	0	0	0	NA	0	44644	Data Deficient	NA	2004	Unknown	Brazil	BR	NA	NA	Unintentional effects: (large scale) [harvest]	05:04:04	NA	NA	NA	NA	NA	NA	NA	0	NA	NA	NA	NA	1	NA	NA	NA
Dipturus macrocauda	Elasmobranchii	Rajiformes	Rajidae	Dipturus	Bigtail skate	271553	accepted	Dipturus macrocauda	Froese, R. and D. Pauly. Editors. (2020). FishBase. Dipturus macrocauda (Ishiyama, 1955). Accessed through: World Register of Marine Species at: http://www.marinespecies.org/aphia.php?p=taxdetails&id=271553 on 2020-09-06	NA	NA	NA	NA	NA	0	NA	NA	0	0	0	NA	0	161738	Data Deficient	NA	2009	Unknown	Taiwan, Province of China, Korea, Republic of, Japan	TW, KR, JP	NA	NA	Unintentional effects: (large scale) [harvest]	05:04:04	Species mortality	2.1	NA	NA	NA	NA	NA	0	NA	NA	NA	NA	1	NA	NA	NA
Dipturus melanospilus	Elasmobranchii	Rajiformes	Rajidae	Dipturus	Blacktip skate	398298	accepted	Dipturus melanospilus	Froese, R. and D. Pauly. Editors. (2020). FishBase. Dipturus melanospilus Last, White & Pogonoski, 2008. Accessed through: World Register of Marine Species at: http://www.marinespecies.org/aphia.php?p=taxdetails&id=398298 on 2020-09-06	NA	NA	NA	NA	NA	0	NA	NA	0	0	0	NA	0	195450	Data Deficient	NA	2015	Unknown	Australia	AU	NA	NA	Unintentional effects: (large scale) [harvest]	05:04:04	Species mortality	2.1	NA	NA	No	Yes	NA	0	NA	NA	NA	NA	1	NA	NA	NA
Dipturus mennii	Elasmobranchii	Rajiformes	Rajidae	Dipturus	South Brazilian skate	271554	accepted	Dipturus mennii	Froese, R. and D. Pauly. Editors. (2020). FishBase. Dipturus mennii Gomes & ParagÛ, 2001. Accessed through: World Register of Marine Species at: http://www.marinespecies.org/aphia.php?p=taxdetails&id=271554 on 2020-09-06	NA	NA	NA	NA	NA	0	NA	NA	0	0	0	NA	0	63124	Vulnerable	A4d	2007	Unknown	Brazil	BR	NA	NA	Unintentional effects: (large scale) [harvest]	05:04:04	NA	NA	NA	NA	NA	NA	NA	0	NA	NA	NA	NA	1	NA	NA	NA
Dipturus nidarosiensis	Elasmobranchii	Rajiformes	Rajidae	Dipturus	Norwegian skate	105871	accepted	Dipturus nidarosiensis	Froese, R. and D. Pauly. Editors. (2020). FishBase. Dipturus nidarosiensis (Storm, 1881). Accessed through: World Register of Marine Species at: http://www.marinespecies.org/aphia.php?p=taxdetails&id=105871 on 2020-09-06	NA	NA	NA	NA	NA	0	NA	NA	0	0	0	NA	0	161729	Near Threatened	NA	2015	Decreasing	Ireland, United Kingdom, Norway, France, Iceland, Spain, Denmark	IE, GB, NO, FR, IS, ES, DK	NA	NA	Unintentional effects: (large scale) [harvest], Unintentional effects: (subsistence/small scale) [harvest]	5.4.4, 5.4.3	Species mortality	2.1	10	NA	NA	NA	NA	0	NA	NA	NA	NA	1	NA	NA	NA
Dipturus oculus	Elasmobranchii	Rajiformes	Rajidae	Dipturus	NA	398299	accepted	Dipturus oculus	Froese, R. and D. Pauly. Editors. (2020). FishBase. Dipturus oculus Last, 2008. Accessed through: World Register of Marine Species at: http://www.marinespecies.org/aphia.php?p=taxdetails&id=398299 on 2020-09-06	NA	NA	NA	NA	NA	0	NA	NA	0	0	0	NA	0	195451	Least Concern	NA	2015	Unknown	Australia	AU	NA	NA	Unintentional effects: (large scale) [harvest]	05:04:04	Species mortality	2.1	NA	NA	No	Unknown	NA	0	NA	NA	NA	NA	1	NA	NA	NA
Dipturus olseni	Elasmobranchii	Rajiformes	Rajidae	Dipturus	Spreadfin skate	271556	accepted	Dipturus olseni	Froese, R. and D. Pauly. Editors. (2020). FishBase. Dipturus olseni (Bigelow & Schroeder, 1951). Accessed through: World Register of Marine Species at: http://www.marinespecies.org/aphia.php?p=taxdetails&id=271556 on 2020-09-06	NA	NA	NA	NA	NA	0	NA	NA	0	0	0	NA	0	161718	Data Deficient	NA	2009	Unknown	United States	US	NA	NA	Unintentional effects: (large scale) [harvest]	05:04:04	Species mortality	2.1	NA	NA	NA	NA	NA	0	NA	NA	NA	NA	1	NA	NA	NA
Dipturus oregoni	Elasmobranchii	Rajiformes	Rajidae	Dipturus	Hooktail skate	271557	accepted	Dipturus oregoni	Froese, R. and D. Pauly. Editors. (2020). FishBase. Dipturus oregoni (Bigelow & Schroeder, 1958). Accessed through: World Register of Marine Species at: http://www.marinespecies.org/aphia.php?p=taxdetails&id=271557 on 2020-09-06	NA	NA	NA	NA	NA	0	NA	NA	0	0	0	NA	0	161514	Data Deficient	NA	2009	Unknown	United States	US	NA	NA	Unintentional effects: (large scale) [harvest]	05:04:04	Species mortality	2.1	NA	NA	NA	NA	NA	0	NA	NA	NA	NA	1	NA	NA	NA
Dipturus oxyrinchus	Elasmobranchii	Rajiformes	Rajidae	Dipturus	Longnosed skate	105872	accepted	Dipturus oxyrinchus	Froese, R. and D. Pauly. Editors. (2020). FishBase. Dipturus oxyrinchus (Linnaeus, 1758). Accessed through: World Register of Marine Species at: http://www.marinespecies.org/aphia.php?p=taxdetails&id=105872 on 2020-09-06	NA	NA	NA	NA	NA	0	NA	NA	0	0	0	NA	0	63100	Near Threatened	NA	2015	Decreasing	Portugal, United Kingdom, Israel, Cyprus, Tunisia, Bosnia and Herzegovina, Guernsey, Albania, France, Turkey, Morocco, Spain, Denmark, Lebanon, Algeria, Greece, Norway, Montenegro, Syrian Arab Republic, Egypt, Malta, Libya, Italy, Ireland, Faroe Islands	PT, GB, IL, CY, TN, BA, GG, AL, FR, TR, MA, ES, DK, LB, DZ, GR, NO, ME, SY, EG, MT, LY, IT, IE, FO	NA	NA	Unintentional effects: (large scale) [harvest], Unintentional effects: (subsistence/small scale) [harvest]	5.4.4, 5.4.3	Species mortality|Species disturbance	2.1|2.2	10	NA	NA	NA	NA	0	NA	NA	NA	NA	1	NA	NA	NA
Dipturus pullopunctatus	Elasmobranchii	Rajiformes	Rajidae	Dipturus	Slime skate	217389	accepted	Dipturus pullopunctatus	Froese, R. and D. Pauly. Editors. (2020). FishBase. Dipturus pullopunctatus (Smith, 1964). Accessed through: World Register of Marine Species at: http://www.marinespecies.org/aphia.php?p=taxdetails&id=217389 on 2020-09-06	NA	NA	NA	NA	NA	0	NA	NA	0	0	0	NA	0	44609	Least Concern	NA	2004	Stable	Namibia, South Africa	NA, ZA	Food - human	1	Unintentional effects: (large scale) [harvest]	05:04:04	Species mortality	2.1	11.5	NA	No	Yes	NA	0	NA	NA	NA	NA	1	NA	NA	NA
Dipturus queenslandicus	Elasmobranchii	Rajiformes	Rajidae	Dipturus	Queensland deepwater skate	398300	accepted	Dipturus queenslandicus	Froese, R. and D. Pauly. Editors. (2020). FishBase. Dipturus queenslandicus Last, White & Pogonoski, 2008. Accessed through: World Register of Marine Species at: http://www.marinespecies.org/aphia.php?p=taxdetails&id=398300 on 2020-09-06	NA	NA	NA	NA	NA	0	NA	NA	0	0	0	NA	0	195452	Data Deficient	NA	2015	Unknown	Australia	AU	NA	NA	Unintentional effects: (large scale) [harvest]	05:04:04	Species mortality	2.1	NA	NA	No	Unknown	NA	0	NA	NA	NA	NA	1	NA	NA	NA
Dipturus springeri	Elasmobranchii	Rajiformes	Rajidae	Dipturus	Roughbelly skate	217392	accepted	Dipturus springeri	Froese, R. and D. Pauly. Editors. (2020). FishBase. Dipturus springeri (Wallace, 1967). Accessed through: World Register of Marine Species at: http://www.marinespecies.org/aphia.php?p=taxdetails&id=217392 on 2020-09-06	NA	NA	NA	NA	NA	0	NA	NA	0	0	0	NA	0	161653	Least Concern	NA	2019	Stable	South Africa, Namibia, Mozambique, India, Oman	ZA, NA, MZ, IN, OM	NA	NA	Unintentional effects: (large scale) [harvest]	05:04:04	Species mortality	2.1	NA	NA	No	Unknown	NA	0	NA	NA	NA	NA	1	NA	NA	NA
Dipturus stenorhynchus	Elasmobranchii	Rajiformes	Rajidae	Dipturus	Prow-nose skate	217391	accepted	Dipturus stenorhynchus	Froese, R. and D. Pauly. Editors. (2020). FishBase. Dipturus stenorhynchus (Wallace, 1967). Accessed through: World Register of Marine Species at: http://www.marinespecies.org/aphia.php?p=taxdetails&id=217391 on 2020-09-06	NA	NA	NA	NA	NA	0	NA	NA	0	0	0	NA	0	44610	Data Deficient	NA	2019	Unknown	South Africa, Mozambique	ZA, MZ	NA	NA	Unintentional effects: (large scale) [harvest]	05:04:04	Species mortality	2.1	NA	NA	No	Unknown	NA	0	NA	NA	NA	NA	1	NA	NA	NA
Dipturus teevani	Elasmobranchii	Rajiformes	Rajidae	Dipturus	Prickly brown ray	271560	accepted	Dipturus teevani	Froese, R. and D. Pauly. Editors. (2020). FishBase. Dipturus teevani (Bigelow & Schroeder, 1951). Accessed through: World Register of Marine Species at: http://www.marinespecies.org/aphia.php?p=taxdetails&id=271560 on 2020-09-06	NA	NA	NA	NA	NA	0	NA	NA	0	0	0	NA	0	161610	Data Deficient	NA	2009	Unknown	Colombia, Nicaragua, Saint Lucia, Saint Vincent and the Grenadines, Mexico, United States, French Guiana, Bahamas, Honduras, Martinique, Dominica, Venezuela, Bolivarian Republic of	CO, NI, LC, VC, MX, US, GF, BS, HN, MQ, DM, VE	NA	NA	Unintentional effects: (large scale) [harvest]	05:04:04	Species mortality	2.1	NA	NA	NA	NA	NA	0	NA	NA	NA	NA	1	NA	NA	NA
Dipturus tengu	Elasmobranchii	Rajiformes	Rajidae	Dipturus	Acutenose skate	271561	accepted	Dipturus tengu	Froese, R. and D. Pauly. Editors. (2020). FishBase. Dipturus tengu (Jordan & Fowler, 1903). Accessed through: World Register of Marine Species at: http://www.marinespecies.org/aphia.php?p=taxdetails&id=271561 on 2020-09-06	NA	NA	NA	NA	NA	0	NA	NA	0	0	0	NA	0	161354	Data Deficient	NA	2009	Unknown	Philippines, Japan	PH, JP	NA	NA	Unintentional effects: (large scale) [harvest]	05:04:04	Species mortality	2.1	NA	NA	NA	NA	NA	0	NA	NA	NA	NA	1	NA	NA	NA
Dipturus trachyderma	Elasmobranchii	Rajiformes	Rajidae	Dipturus	Ray	271562	accepted	Dipturus trachyderma	Froese, R. and D. Pauly. Editors. (2020). FishBase. Dipturus trachyderma (Krefft & Stehmann, 1975). Accessed through: World Register of Marine Species at: http://www.marinespecies.org/aphia.php?p=taxdetails&id=271562 on 2020-09-06	NA	NA	NA	NA	NA	0	NA	NA	0	0	0	NA	0	63116	Vulnerable	A4bd	2007	Decreasing	Chile, Brazil, Argentina	CL, BR, AR	NA	NA	Intentional use: (large scale) [harvest], Unintentional effects: (large scale) [harvest], Unintentional effects: (subsistence/small scale) [harvest], Intentional use: (subsistence/small scale) [harvest]	5.4.2, 5.4.4, 5.4.3, 5.4.1	NA	NA	NA	NA	NA	NA	NA	0	NA	NA	NA	NA	1	NA	NA	NA
Dipturus wengi	Elasmobranchii	Rajiformes	Rajidae	Dipturus	Weng's skate	398301	accepted	Dipturus wengi	Froese, R. and D. Pauly. Editors. (2020). FishBase. Dipturus wengi SÈret & Last, 2008. Accessed through: World Register of Marine Species at: http://www.marinespecies.org/aphia.php?p=taxdetails&id=398301 on 2020-09-06	NA	NA	NA	NA	NA	0	NA	NA	0	0	0	NA	0	195453	Least Concern	NA	2015	Unknown	Australia	AU	NA	NA	Unintentional effects: (large scale) [harvest]	05:04:04	Species mortality	2.1	NA	NA	No	Yes	NA	0	NA	NA	NA	NA	1	NA	NA	NA
Dipturus whitleyi	Elasmobranchii	Rajiformes	Rajidae	Dipturus	Melbourne skate	398302	unaccepted	Dipturus whitleyi	Froese, R. and D. Pauly. Editors. (2020). FishBase. Dipturus whitleyi (Iredale, 1938). Accessed through: World Register of Marine Species at: http://www.marinespecies.org/aphia.php?p=taxdetails&id=398302 on 2020-09-06	NA	NA	NA	NA	NA	0	NA	NA	0	0	0	NA	0	161496	Vulnerable	A2bd+4bd	2009	Unknown	Australia	AU	NA	NA	Unintentional effects: (large scale) [harvest], Unintentional effects: (subsistence/small scale) [harvest]	5.4.4, 5.4.3	Species mortality	2.1	NA	NA	NA	NA	NA	0	NA	NA	NA	NA	1	NA	NA	NA
Dipturus wuhanlingi	Elasmobranchii	Rajiformes	Rajidae	Dipturus	China skate	398303	accepted	Dipturus wuhanlingi	Froese, R. and D. Pauly. Editors. (2020). FishBase. Dipturus wuhanlingi Jeong & Nakabo, 2008. Accessed through: World Register of Marine Species at: http://www.marinespecies.org/aphia.php?p=taxdetails&id=398303 on 2020-09-06	NA	NA	NA	NA	NA	0	NA	NA	0	0	0	NA	0	195454	Data Deficient	NA	2011	Unknown	Taiwan, Province of China, China	TW, CN	NA	NA	NA	NA	NA	NA	NA	NA	NA	NA	NA	0	NA	NA	NA	NA	1	NA	NA	NA
Discopyge castelloi	Elasmobranchii	Torpediniformes	Narcinidae	Discopyge	Castello's apron numbfish	474891	accepted	Discopyge castelloi	Froese, R. and D. Pauly. Editors. (2020). FishBase. Discopyge castelloi Menni, RincÛn & GarcÌa, 2008. Accessed through: World Register of Marine Species at: http://www.marinespecies.org/aphia.php?p=taxdetails&id=474891 on 2020-09-06	NA	NA	NA	NA	NA	0	NA	NA	0	0	0	NA	0	NA	NA	NA	NA	NA	NA	NA	NA	NA	NA	NA	NA	NA	NA	NA	NA	NA	NA	0	NA	NA	NA	NA	0	NA	NA	NA
Discopyge tschudii	Elasmobranchii	Torpediniformes	Narcinidae	Discopyge	Apron ray	280568	accepted	Discopyge tschudii	Froese, R. and D. Pauly. Editors. (2020). FishBase. Discopyge tschudii Heckel, 1846. Accessed through: World Register of Marine Species at: http://www.marinespecies.org/aphia.php?p=taxdetails&id=280568 on 2020-09-06	NA	NA	NA	NA	NA	0	NA	NA	0	0	0	NA	0	44993	Near Threatened	NA	2004	Decreasing	Chile, Uruguay, Peru, Brazil, Argentina	CL, UY, PE, BR, AR	NA	NA	Unintentional effects: (large scale) [harvest]	05:04:04	NA	NA	NA	NA	NA	NA	NA	0	NA	NA	NA	NA	0	NA	NA	NA
Echinorhinus brucus	Elasmobranchii	Squaliformes	Echinorhinidae	Echinorhinus	Bramble shark	105922	accepted	Echinorhinus brucus	Froese, R. and D. Pauly. Editors. (2020). FishBase. Echinorhinus brucus (Bonnaterre, 1788). Accessed through: World Register of Marine Species at: http://www.marinespecies.org/aphia.php?p=taxdetails&id=105922 on 2020-09-06	NA	NA	NA	NA	NA	0	NA	NA	0	0	0	NA	0	41801	Data Deficient	NA	2003	Unknown	Namibia, Morocco, Kiribati, France, Oman, Algeria, Turkey, Tunisia, United Kingdom, Libya, South Africa, New Zealand, Japan, Cyprus, Argentina, United States, Mozambique, India, Australia, Senegal, Italy, C√¥te d'Ivoire, Greece, Spain, Egypt	NA, MA, KI, FR, OM, DZ, TR, TN, GB, LY, ZA, NZ, JP, CY, AR, US, MZ, IN, AU, SN, IT, CI, GR, ES, EG	NA	NA	Unintentional effects: (large scale) [harvest]	05:04:04	Species mortality	2.1	NA	NA	NA	NA	NA	0	NA	NA	NA	NA	0	NA	NA	NA
Echinorhinus cookei	Elasmobranchii	Squaliformes	Echinorhinidae	Echinorhinus	Prickly shark	271656	accepted	Echinorhinus cookei	Froese, R. and D. Pauly. Editors. (2020). FishBase. Echinorhinus cookei Pietschmann, 1928. Accessed through: World Register of Marine Species at: http://www.marinespecies.org/aphia.php?p=taxdetails&id=271656 on 2020-09-06	NA	NA	NA	NA	NA	0	NA	NA	0	0	0	NA	0	41802	Data Deficient	NA	2018	Unknown	United States, Peru, Palau, Australia, New Zealand, Taiwan, Province of China, Mexico, Costa Rica, Nicaragua, Panama, Colombia, Ecuador, Chile, Tonga, New Caledonia, Japan	US, PE, PW, AU, NZ, TW, MX, CR, NI, PA, CO, EC, CL, TO, NC, JP	NA	NA	Unintentional effects: (large scale) [harvest], Unintentional effects: (subsistence/small scale) [harvest]	5.4.4, 5.4.3	Species mortality	2.1	NA	Unknown	No	Unknown	NA	0	NA	NA	NA	NA	0	NA	NA	NA
Electrolux addisoni	Elasmobranchii	Torpediniformes	Narkidae	Electrolux	Ornate sleeper-ray	398282	accepted	Electrolux addisoni	Froese, R. and D. Pauly. Editors. (2020). FishBase. Electrolux addisoni Compagno & Heemstra, 2007. Accessed through: World Register of Marine Species at: http://www.marinespecies.org/aphia.php?p=taxdetails&id=398282 on 2020-09-06	NA	NA	NA	NA	NA	0	NA	NA	0	0	0	NA	0	161428	Least Concern	NA	2019	Unknown	South Africa	ZA	NA	NA	Commercial & industrial areas, Housing & urban areas	1.2, 1.1	Ecosystem degradation	1.2	NA	NA	No	No	NA	0	NA	NA	NA	NA	0	NA	NA	NA
Eridacnis barbouri	Elasmobranchii	Carcharhiniformes	Proscylliidae	Eridacnis	Cuban ribbontail catshark	278800	accepted	Eridacnis barbouri	Froese, R. and D. Pauly. Editors. (2020). FishBase. Eridacnis barbouri (Bigelow & Schroeder, 1944). Accessed through: World Register of Marine Species at: http://www.marinespecies.org/aphia.php?p=taxdetails&id=278800 on 2020-09-06	NA	NA	NA	NA	NA	0	NA	NA	0	0	0	NA	0	161330	Data Deficient	NA	2009	Unknown	Cuba, United States	CU, US	NA	NA	NA	NA	NA	NA	NA	NA	NA	NA	NA	0	NA	NA	NA	NA	0	NA	NA	NA
Eridacnis radcliffei	Elasmobranchii	Carcharhiniformes	Proscylliidae	Eridacnis	Pygmy ribbontail catshark	220034	accepted	Eridacnis radcliffei	Froese, R. and D. Pauly. Editors. (2020). FishBase. Eridacnis radcliffei Smith, 1913. Accessed through: World Register of Marine Species at: http://www.marinespecies.org/aphia.php?p=taxdetails&id=220034 on 2020-09-06	NA	NA	NA	NA	NA	0	NA	NA	0	0	0	NA	0	161468	Least Concern	NA	2019	Decreasing	Yemen, Somalia, Sri Lanka, India, Viet Nam, Tanzania, United Republic of, Philippines	YE, SO, LK, IN, VN, TZ, PH	NA	NA	Unintentional effects: (large scale) [harvest]	05:04:04	Species mortality	2.1	NA	NA	No	Unknown	NA	0	NA	NA	NA	NA	0	NA	NA	NA
Eridacnis sinuans	Elasmobranchii	Carcharhiniformes	Proscylliidae	Eridacnis	African ribbontail catshark	220035	accepted	Eridacnis sinuans	Froese, R. and D. Pauly. Editors. (2020). FishBase. Eridacnis sinuans (Smith, 1957). Accessed through: World Register of Marine Species at: http://www.marinespecies.org/aphia.php?p=taxdetails&id=220035 on 2020-09-06	NA	NA	NA	NA	NA	0	NA	NA	0	0	0	NA	0	44611	Least Concern	NA	2019	Stable	Tanzania, United Republic of, Mozambique, South Africa	TZ, MZ, ZA	NA	NA	Unintentional effects: (large scale) [harvest]	05:04:04	Species mortality	2.1	NA	NA	No	Unknown	NA	0	NA	NA	NA	NA	0	NA	NA	NA
Etmopterus alphus	Elasmobranchii	Squaliformes	Etmopteridae	Etmopterus	Whitecheek lanternshark	1043612	accepted	Etmopterus alphus	Froese, R. and D. Pauly. Editors. (2020). FishBase. Etmopterus alphus Ebert, Straube, Leslie & Weigmann, 2016. Accessed through: World Register of Marine Species at: http://www.marinespecies.org/aphia.php?p=taxdetails&id=1043612 on 2020-09-06	NA	NA	NA	NA	NA	0	NA	NA	0	0	0	NA	0	124357224	Least Concern	NA	2019	Unknown	Mozambique	MZ	NA	NA	Unintentional effects: (large scale) [harvest]	05:04:04	Species mortality	2.1	NA	NA	No	Unknown	NA	0	NA	NA	NA	NA	0	NA	NA	NA
Etmopterus baxteri	Elasmobranchii	Squaliformes	Etmopteridae	Etmopterus	New Zealand lanternshark	271627	accepted	Etmopterus baxteri	Froese, R. and D. Pauly. Editors. (2020). FishBase. Etmopterus baxteri Garrick, 1957. Accessed through: World Register of Marine Species at: http://www.marinespecies.org/aphia.php?p=taxdetails&id=271627 on 2020-09-06	NA	NA	NA	NA	NA	0	NA	NA	0	0	0	NA	0	NA	NA	NA	NA	NA	NA	NA	NA	NA	NA	NA	NA	NA	NA	NA	NA	NA	NA	0	NA	NA	NA	NA	0	NA	NA	NA
Etmopterus benchleyi	Elasmobranchii	Squaliformes	Etmopteridae	Etmopterus	Ninja lanternshark	1006938	accepted	Etmopterus benchleyi	Froese, R. and D. Pauly. Editors. (2020). FishBase. Etmopterus benchleyi V·squez, Ebert & Long, 2015. Accessed through: World Register of Marine Species at: http://www.marinespecies.org/aphia.php?p=taxdetails&id=1006938 on 2020-09-06	NA	NA	NA	NA	NA	0	NA	NA	0	0	0	NA	0	NA	NA	NA	NA	NA	NA	NA	NA	NA	NA	NA	NA	NA	NA	NA	NA	NA	NA	0	NA	NA	NA	NA	0	NA	NA	NA
Etmopterus bigelowi	Elasmobranchii	Squaliformes	Etmopteridae	Etmopterus	Blurred smooth lantern shark	215605	accepted	Etmopterus bigelowi	Froese, R. and D. Pauly. Editors. (2020). FishBase. Etmopterus bigelowi Shirai & Tachikawa, 1993. Accessed through: World Register of Marine Species at: http://www.marinespecies.org/aphia.php?p=taxdetails&id=215605 on 2020-09-06	NA	NA	NA	NA	NA	0	NA	NA	0	0	0	NA	0	60236	Least Concern	NA	2006	Unknown	Ghana, Cameroon, Australia, Argentina, United States, Benin, Uruguay, Liberia, Gabon, South Africa, Togo, Japan, Suriname, C√¥te d'Ivoire, Nigeria, Congo, Equatorial Guinea, Congo, The Democratic Republic of the, Peru, Namibia, Angola	GH, CM, AU, AR, US, BJ, UY, LR, GA, ZA, TG, JP, SR, CI, NG, CG, GQ, CD, PE, NA, AO	NA	NA	Unintentional effects: (large scale) [harvest]	05:04:04	NA	NA	NA	NA	NA	NA	NA	0	NA	NA	NA	NA	0	NA	NA	NA
Etmopterus brachyurus	Elasmobranchii	Squaliformes	Etmopteridae	Etmopterus	Shorttail lanternshark	215606	accepted	Etmopterus brachyurus	Froese, R. and D. Pauly. Editors. (2020). FishBase. Etmopterus brachyurus Smith & Radcliffe, 1912. Accessed through: World Register of Marine Species at: http://www.marinespecies.org/aphia.php?p=taxdetails&id=215606 on 2020-09-06	NA	NA	NA	NA	NA	0	NA	NA	0	0	0	NA	0	161649	Data Deficient	NA	2015	Unknown	Australia, Philippines, Japan	AU, PH, JP	NA	NA	Unintentional effects: (large scale) [harvest]	05:04:04	Species mortality	2.1	NA	NA	No	Unknown	NA	0	NA	NA	NA	NA	0	NA	NA	NA
Etmopterus bullisi	Elasmobranchii	Squaliformes	Etmopteridae	Etmopterus	Lined lanternshark	158521	accepted	Etmopterus bullisi	Froese, R. and D. Pauly. Editors. (2020). FishBase. Etmopterus bullisi Bigelow & Schroeder, 1957. Accessed through: World Register of Marine Species at: http://www.marinespecies.org/aphia.php?p=taxdetails&id=158521 on 2020-09-06	NA	NA	NA	NA	NA	0	NA	NA	0	0	0	NA	0	60237	Data Deficient	NA	2006	Unknown	Anguilla, Colombia, Guadeloupe, Barbados, Nicaragua, Saint Vincent and the Grenadines, Grenada, United States, Honduras, Cuba, Jamaica, Saint Kitts and Nevis, Martinique, Dominica, Saint Lucia	AI, CO, GP, BB, NI, VC, GD, US, HN, CU, JM, KN, MQ, DM, LC	NA	NA	Unintentional effects: (large scale) [harvest]	05:04:04	NA	NA	NA	NA	NA	NA	NA	0	NA	NA	NA	NA	0	NA	NA	NA
Etmopterus burgessi	Elasmobranchii	Squaliformes	Etmopteridae	Etmopterus	NA	271628	accepted	Etmopterus burgessi	Froese, R. and D. Pauly. Editors. (2020). FishBase. Etmopterus burgessi Schaaf-Da Silva & Ebert, 2006. Accessed through: World Register of Marine Species at: http://www.marinespecies.org/aphia.php?p=taxdetails&id=271628 on 2020-09-06	NA	NA	NA	NA	NA	0	NA	NA	0	0	0	NA	0	161327	Data Deficient	NA	2009	Unknown	Taiwan, Province of China	TW	NA	NA	Unintentional effects: (large scale) [harvest]	05:04:04	Species mortality	2.1	NA	NA	NA	NA	NA	0	NA	NA	NA	NA	0	NA	NA	NA
Etmopterus carteri	Elasmobranchii	Squaliformes	Etmopteridae	Etmopterus	Cylindrical lantern shark	271629	accepted	Etmopterus carteri	Froese, R. and D. Pauly. Editors. (2020). FishBase. Etmopterus carteri Springer & Burgess, 1985. Accessed through: World Register of Marine Species at: http://www.marinespecies.org/aphia.php?p=taxdetails&id=271629 on 2020-09-06	NA	NA	NA	NA	NA	0	NA	NA	0	0	0	NA	0	60238	Data Deficient	NA	2006	Unknown	Colombia	CO	NA	NA	NA	NA	NA	NA	NA	NA	NA	NA	NA	0	NA	NA	NA	NA	0	NA	NA	NA
Etmopterus caudistigmus	Elasmobranchii	Squaliformes	Etmopteridae	Etmopterus	NA	271630	accepted	Etmopterus caudistigmus	Froese, R. and D. Pauly. Editors. (2020). FishBase. Etmopterus caudistigmus Last, Burgess & SÈret, 2002. Accessed through: World Register of Marine Species at: http://www.marinespecies.org/aphia.php?p=taxdetails&id=271630 on 2020-09-06	NA	NA	NA	NA	NA	0	NA	NA	0	0	0	NA	0	41804	Least Concern	NA	2018	Unknown	New Caledonia	NC	NA	NA	NA	NA	NA	NA	NA	Unknown	No	Yes	NA	0	NA	NA	NA	NA	0	NA	NA	NA
Etmopterus compagnoi	Elasmobranchii	Squaliformes	Etmopteridae	Etmopterus	NA	215602	accepted	Etmopterus compagnoi	Froese, R. and D. Pauly. Editors. (2020). FishBase. Etmopterus compagnoi Fricke & Koch, 1990. Accessed through: World Register of Marine Species at: http://www.marinespecies.org/aphia.php?p=taxdetails&id=215602 on 2020-09-06	NA	NA	NA	NA	NA	0	NA	NA	0	0	0	NA	0	124357844	Least Concern	NA	2019	Stable	South Africa, Namibia, Mozambique	ZA, NA, MZ	NA	NA	Unintentional effects: (large scale) [harvest]	05:04:04	Species mortality	2.1	NA	NA	No	Unknown	NA	0	NA	NA	NA	NA	0	NA	NA	NA
Etmopterus decacuspidatus	Elasmobranchii	Squaliformes	Etmopteridae	Etmopterus	Combtoothed lanternshark	271631	accepted	Etmopterus decacuspidatus	Froese, R. and D. Pauly. Editors. (2020). FishBase. Etmopterus decacuspidatus Chan, 1966. Accessed through: World Register of Marine Species at: http://www.marinespecies.org/aphia.php?p=taxdetails&id=271631 on 2020-09-06	NA	NA	NA	NA	NA	0	NA	NA	0	0	0	NA	0	161585	Data Deficient	NA	2009	Unknown	China	CN	NA	NA	Unintentional effects: (large scale) [harvest]	05:04:04	Species mortality	2.1	NA	NA	NA	NA	NA	0	NA	NA	NA	NA	0	NA	NA	NA
Etmopterus dianthus	Elasmobranchii	Squaliformes	Etmopteridae	Etmopterus	NA	271632	accepted	Etmopterus dianthus	Froese, R. and D. Pauly. Editors. (2020). FishBase. Etmopterus dianthus Last, Burgess & SÈret, 2002. Accessed through: World Register of Marine Species at: http://www.marinespecies.org/aphia.php?p=taxdetails&id=271632 on 2020-09-06	NA	NA	NA	NA	NA	0	NA	NA	0	0	0	NA	0	41805	Least Concern	NA	2015	Unknown	New Caledonia, Australia	NC, AU	NA	NA	Unintentional effects: (large scale) [harvest]	05:04:04	Species mortality	2.1	NA	NA	No	Yes	NA	0	NA	NA	NA	NA	0	NA	NA	NA
Etmopterus dislineatus	Elasmobranchii	Squaliformes	Etmopteridae	Etmopterus	NA	271633	accepted	Etmopterus dislineatus	Froese, R. and D. Pauly. Editors. (2020). FishBase. Etmopterus dislineatus Last, Burgess & SÈret, 2002. Accessed through: World Register of Marine Species at: http://www.marinespecies.org/aphia.php?p=taxdetails&id=271633 on 2020-09-06	NA	NA	NA	NA	NA	0	NA	NA	0	0	0	NA	0	41806	Least Concern	NA	2015	Unknown	Australia	AU	NA	NA	Unintentional effects: (large scale) [harvest]	05:04:04	Species mortality	2.1	NA	NA	No	Yes	NA	0	NA	NA	NA	NA	0	NA	NA	NA
Etmopterus evansi	Elasmobranchii	Squaliformes	Etmopteridae	Etmopterus	NA	271634	accepted	Etmopterus evansi	Froese, R. and D. Pauly. Editors. (2020). FishBase. Etmopterus evansi Last, Burgess & SÈret, 2002. Accessed through: World Register of Marine Species at: http://www.marinespecies.org/aphia.php?p=taxdetails&id=271634 on 2020-09-06	NA	NA	NA	NA	NA	0	NA	NA	0	0	0	NA	0	41807	Least Concern	NA	2015	Unknown	Indonesia, Australia	ID, AU	NA	NA	Unintentional effects: (large scale) [harvest]	05:04:04	Species mortality	2.1	NA	NA	No	Yes	NA	0	NA	NA	NA	NA	0	NA	NA	NA
Etmopterus fusus	Elasmobranchii	Squaliformes	Etmopteridae	Etmopterus	NA	271635	accepted	Etmopterus fusus	Froese, R. and D. Pauly. Editors. (2020). FishBase. Etmopterus fusus Last, Burgess & SÈret, 2002. Accessed through: World Register of Marine Species at: http://www.marinespecies.org/aphia.php?p=taxdetails&id=271635 on 2020-09-06	NA	NA	NA	NA	NA	0	NA	NA	0	0	0	NA	0	41808	Least Concern	NA	2015	Unknown	Indonesia, Australia	ID, AU	NA	NA	Unintentional effects: (large scale) [harvest]	05:04:04	Species mortality	2.1	NA	NA	No	Unknown	NA	0	NA	NA	NA	NA	0	NA	NA	NA
Etmopterus gracilispinis	Elasmobranchii	Squaliformes	Etmopteridae	Etmopterus	Broadbanded lanternshark	158523	accepted	Etmopterus gracilispinis	Froese, R. and D. Pauly. Editors. (2020). FishBase. Etmopterus gracilispinis Krefft, 1968. Accessed through: World Register of Marine Species at: http://www.marinespecies.org/aphia.php?p=taxdetails&id=158523 on 2020-09-06	NA	NA	NA	NA	NA	0	NA	NA	0	0	0	NA	0	63108	Least Concern	NA	2007	Unknown	United States, Argentina, Uruguay, Brazil, South Africa, Suriname	US, AR, UY, BR, ZA, SR	NA	NA	Unintentional effects: (large scale) [harvest]	05:04:04	NA	NA	NA	NA	NA	NA	NA	0	NA	NA	NA	NA	0	NA	NA	NA
Etmopterus granulosus	Elasmobranchii	Squaliformes	Etmopteridae	Etmopterus	Southern lanternshark	215607	accepted	Etmopterus granulosus	Froese, R. and D. Pauly. Editors. (2020). FishBase. Etmopterus granulosus (G¸nther, 1880). Accessed through: World Register of Marine Species at: http://www.marinespecies.org/aphia.php?p=taxdetails&id=215607 on 2020-09-06	NA	NA	NA	NA	NA	0	NA	NA	0	0	0	NA	0	116856245	Least Concern	NA	2018	Unknown	Chile, Falkland Islands (Malvinas), Argentina, Australia, New Zealand, South Africa, Sierra Leone, Namibia, Angola, Antarctica	CL, FK, AR, AU, NZ, ZA, SL, NA, AO, AQ	NA	NA	Unintentional effects: (large scale) [harvest], Unintentional effects: (subsistence/small scale) [harvest]	5.4.4, 5.4.3	Species mortality	2.1	NA	Unknown	No	Yes	NA	0	NA	NA	NA	NA	0	NA	NA	NA
Etmopterus hillianus	Elasmobranchii	Squaliformes	Etmopteridae	Etmopterus	Caribbean lanternshark	158522	accepted	Etmopterus hillianus	Froese, R. and D. Pauly. Editors. (2020). FishBase. Etmopterus hillianus (Poey, 1861). Accessed through: World Register of Marine Species at: http://www.marinespecies.org/aphia.php?p=taxdetails&id=158522 on 2020-09-06	NA	NA	NA	NA	NA	0	NA	NA	0	0	0	NA	0	60239	Least Concern	NA	2006	Unknown	Bermuda, Anguilla, United States, Bahamas, Cuba, Saint Kitts and Nevis, Virgin Islands, U.S., Haiti, Virgin Islands, British, Dominican Republic	BM, AI, US, BS, CU, KN, VI, HT, VG, DO	NA	NA	Unintentional effects: (large scale) [harvest]	05:04:04	NA	NA	NA	NA	NA	NA	NA	0	NA	NA	NA	NA	0	NA	NA	NA
Etmopterus joungi	Elasmobranchii	Squaliformes	Etmopteridae	Etmopterus	Shortfin smooth lanternshark	712380	accepted	Etmopterus joungi	Froese, R. and D. Pauly. Editors. (2020). FishBase. Etmopterus joungi Knuckey, Ebert & Burgess, 2011. Accessed through: World Register of Marine Species at: http://www.marinespecies.org/aphia.php?p=taxdetails&id=712380 on 2020-09-06	NA	NA	NA	NA	NA	0	NA	NA	0	0	0	NA	0	NA	NA	NA	NA	NA	NA	NA	NA	NA	NA	NA	NA	NA	NA	NA	NA	NA	NA	0	NA	NA	NA	NA	0	NA	NA	NA
Etmopterus lailae	Elasmobranchii	Squaliformes	Etmopteridae	Etmopterus	Laila's lanternshark	1023351	accepted	Etmopterus lailae	Froese, R. and D. Pauly. Editors. (2020). FishBase. Etmopterus lailae Ebert, Papastamatiou, Kajiura & Wetherbee, 2017. Accessed through: World Register of Marine Species at: http://www.marinespecies.org/aphia.php?p=taxdetails&id=1023351 on 2020-09-06	NA	NA	NA	NA	NA	0	NA	NA	0	0	0	NA	0	NA	NA	NA	NA	NA	NA	NA	NA	NA	NA	NA	NA	NA	NA	NA	NA	NA	NA	0	NA	NA	NA	NA	0	NA	NA	NA
Etmopterus litvinovi	Elasmobranchii	Squaliformes	Etmopteridae	Etmopterus	Smalleye lantern shark	271636	accepted	Etmopterus litvinovi	Froese, R. and D. Pauly. Editors. (2020). FishBase. Etmopterus litvinovi Parin & Kotlyar, 1990. Accessed through: World Register of Marine Species at: http://www.marinespecies.org/aphia.php?p=taxdetails&id=271636 on 2020-09-06	NA	NA	NA	NA	NA	0	NA	NA	0	0	0	NA	0	63159	Data Deficient	NA	2007	Unknown	Chile, Peru	CL, PE	NA	NA	Unintentional effects: (subsistence/small scale) [harvest]	05:04:03	NA	NA	NA	NA	NA	NA	NA	0	NA	NA	NA	NA	0	NA	NA	NA
Etmopterus lucifer	Elasmobranchii	Squaliformes	Etmopteridae	Etmopterus	Blackbelly lanternshark	215604	accepted	Etmopterus lucifer	Froese, R. and D. Pauly. Editors. (2020). FishBase. Etmopterus lucifer Jordan & Snyder, 1902. Accessed through: World Register of Marine Species at: http://www.marinespecies.org/aphia.php?p=taxdetails&id=215604 on 2020-09-06	NA	NA	NA	NA	NA	0	NA	NA	0	0	0	NA	0	161517	Least Concern	NA	2018	Unknown	Taiwan, Province of China, New Caledonia, China, Tanzania, United Republic of, Uruguay, Namibia, Australia, Brazil, New Zealand, South Africa, Argentina, Japan, Russian Federation	TW, NC, CN, TZ, UY, NA, AU, BR, NZ, ZA, AR, JP, RU	NA	NA	Unintentional effects: (large scale) [harvest]	05:04:04	Species mortality	2.1	NA	Unknown	No	Unknown	NA	0	NA	NA	NA	NA	0	NA	NA	NA
Etmopterus molleri	Elasmobranchii	Squaliformes	Etmopteridae	Etmopterus	Mollers lantern shark	215603	accepted	Etmopterus molleri	Froese, R. and D. Pauly. Editors. (2020). FishBase. Etmopterus molleri (Whitley, 1939). Accessed through: World Register of Marine Species at: http://www.marinespecies.org/aphia.php?p=taxdetails&id=215603 on 2020-09-06	NA	NA	NA	NA	NA	0	NA	NA	0	0	0	NA	0	161407	Data Deficient	NA	2015	Unknown	Australia, New Zealand	AU, NZ	NA	NA	Unintentional effects: (large scale) [harvest]	05:04:04	Species mortality	2.1	NA	NA	No	Unknown	NA	0	NA	NA	NA	NA	0	NA	NA	NA
Etmopterus perryi	Elasmobranchii	Squaliformes	Etmopteridae	Etmopterus	Dwarf lantern shark	271637	accepted	Etmopterus perryi	Froese, R. and D. Pauly. Editors. (2020). FishBase. Etmopterus perryi Springer & Burgess, 1985. Accessed through: World Register of Marine Species at: http://www.marinespecies.org/aphia.php?p=taxdetails&id=271637 on 2020-09-06	NA	NA	NA	NA	NA	0	NA	NA	0	0	0	NA	0	60240	Data Deficient	NA	2006	Unknown	Colombia, Grenada, Venezuela, Bolivarian Republic of	CO, GD, VE	NA	NA	Unintentional effects: (large scale) [harvest]	05:04:04	NA	NA	NA	NA	NA	NA	NA	0	NA	NA	NA	NA	0	NA	NA	NA
Etmopterus polli	Elasmobranchii	Squaliformes	Etmopteridae	Etmopterus	African lanternshark	271638	accepted	Etmopterus polli	Froese, R. and D. Pauly. Editors. (2020). FishBase. Etmopterus polli Bigelow, Schroeder & Springer, 1953. Accessed through: World Register of Marine Species at: http://www.marinespecies.org/aphia.php?p=taxdetails&id=271638 on 2020-09-06	NA	NA	NA	NA	NA	0	NA	NA	0	0	0	NA	0	60241	Data Deficient	NA	2006	Unknown	Ghana, Togo, Gabon, Sierra Leone, Liberia, C√¥te d'Ivoire, Nigeria, Congo, Equatorial Guinea, Congo, The Democratic Republic of the, Guinea, Angola, Benin, Cameroon	GH, TG, GA, SL, LR, CI, NG, CG, GQ, CD, GN, AO, BJ, CM	NA	NA	Unintentional effects: (large scale) [harvest]	05:04:04	NA	NA	NA	NA	NA	NA	NA	0	NA	NA	NA	NA	0	NA	NA	NA
Etmopterus princeps	Elasmobranchii	Squaliformes	Etmopteridae	Etmopterus	Great lanternshark	105911	accepted	Etmopterus princeps	Froese, R. and D. Pauly. Editors. (2020). FishBase. Etmopterus princeps Collett, 1904. Accessed through: World Register of Marine Species at: http://www.marinespecies.org/aphia.php?p=taxdetails&id=105911 on 2020-09-06	NA	NA	NA	NA	NA	0	NA	NA	0	0	0	NA	0	60242	Data Deficient	NA	2006	Unknown	Morocco, Gibraltar, Greenland, Spain, Faroe Islands, United States, United Kingdom, Sierra Leone, Iceland, Canada, Mauritania, Portugal, France	MA, GI, GL, ES, FO, US, GB, SL, IS, CA, MR, PT, FR	NA	NA	Unintentional effects: (large scale) [harvest]	05:04:04	NA	NA	NA	NA	NA	NA	NA	0	NA	NA	NA	NA	0	NA	NA	NA
Etmopterus pseudosqualiolus	Elasmobranchii	Squaliformes	Etmopteridae	Etmopterus	NA	271639	accepted	Etmopterus pseudosqualiolus	Froese, R. and D. Pauly. Editors. (2020). FishBase. Etmopterus pseudosqualiolus Last, Burgess & SÈret, 2002. Accessed through: World Register of Marine Species at: http://www.marinespecies.org/aphia.php?p=taxdetails&id=271639 on 2020-09-06	NA	NA	NA	NA	NA	0	NA	NA	0	0	0	NA	0	41809	Least Concern	NA	2018	Unknown	New Caledonia	NC	NA	NA	NA	NA	NA	NA	NA	Unknown	No	Yes	NA	0	NA	NA	NA	NA	0	NA	NA	NA
Etmopterus pusillus	Elasmobranchii	Squaliformes	Etmopteridae	Etmopterus	Smooth lanternshark	105912	accepted	Etmopterus pusillus	Froese, R. and D. Pauly. Editors. (2020). FishBase. Etmopterus pusillus (Lowe, 1839). Accessed through: World Register of Marine Species at: http://www.marinespecies.org/aphia.php?p=taxdetails&id=105912 on 2020-09-06	NA	NA	NA	NA	NA	0	NA	NA	0	0	0	NA	1	161443	Least Concern	NA	2009	Unknown	Ghana, Cameroon, Angola, Namibia, Equatorial Guinea, Portugal, Australia, Cabo Verde, Mexico, Liberia, Gabon, Brazil, South Africa, New Zealand, Japan, Togo, Sao Tome and Principe, Uruguay, Benin, Argentina, United States	GH, CM, AO, NA, GQ, PT, AU, CV, MX, LR, GA, BR, ZA, NZ, JP, TG, ST, UY, BJ, AR, US	NA	NA	Unintentional effects: (large scale) [harvest], Unintentional effects: (subsistence/small scale) [harvest]	5.4.4, 5.4.3	Species mortality	2.1	NA	NA	NA	NA	NA	0	NA	NA	NA	NA	0	NA	NA	NA
Etmopterus pycnolepis	Elasmobranchii	Squaliformes	Etmopteridae	Etmopterus	Dense-scale lantern shark	271640	accepted	Etmopterus pycnolepis	Froese, R. and D. Pauly. Editors. (2020). FishBase. Etmopterus pycnolepis Kotlyar, 1990. Accessed through: World Register of Marine Species at: http://www.marinespecies.org/aphia.php?p=taxdetails&id=271640 on 2020-09-06	NA	NA	NA	NA	NA	0	NA	NA	0	0	0	NA	0	63160	Data Deficient	NA	2007	Unknown	Chile, Peru	CL, PE	NA	NA	Unintentional effects: (subsistence/small scale) [harvest]	05:04:03	NA	NA	NA	NA	NA	NA	NA	0	NA	NA	NA	NA	0	NA	NA	NA
Etmopterus robinsi	Elasmobranchii	Squaliformes	Etmopteridae	Etmopterus	NA	271641	accepted	Etmopterus robinsi	Froese, R. and D. Pauly. Editors. (2020). FishBase. Etmopterus robinsi Schofield & Burgess, 1997. Accessed through: World Register of Marine Species at: http://www.marinespecies.org/aphia.php?p=taxdetails&id=271641 on 2020-09-06	NA	NA	NA	NA	NA	0	NA	NA	0	0	0	NA	0	60243	Least Concern	NA	2006	Unknown	Virgin Islands, British, Haiti, Virgin Islands, U.S., Anguilla, Cuba, Antigua and Barbuda, Nicaragua, United States, Dominican Republic	VG, HT, VI, AI, CU, AG, NI, US, DO	NA	NA	Unintentional effects: (large scale) [harvest]	05:04:04	NA	NA	NA	NA	NA	NA	NA	0	NA	NA	NA	NA	0	NA	NA	NA
Etmopterus samadiae	Elasmobranchii	Squaliformes	Etmopteridae	Etmopterus	Papuan lanternshark	1042795	accepted	Etmopterus samadiae	Froese, R. and D. Pauly. Editors. (2020). FishBase. Etmopterus samadiae White, Ebert, Mana & Corrigan, 2017. Accessed through: World Register of Marine Species at: http://www.marinespecies.org/aphia.php?p=taxdetails&id=1042795 on 2020-09-06	NA	NA	NA	NA	NA	0	NA	NA	0	0	0	NA	0	NA	NA	NA	NA	NA	NA	NA	NA	NA	NA	NA	NA	NA	NA	NA	NA	NA	NA	0	NA	NA	NA	NA	0	NA	NA	NA
Etmopterus schultzi	Elasmobranchii	Squaliformes	Etmopteridae	Etmopterus	Fringefin lanternshark	271642	accepted	Etmopterus schultzi	Froese, R. and D. Pauly. Editors. (2020). FishBase. Etmopterus schultzi Bigelow, Schroeder & Springer, 1953. Accessed through: World Register of Marine Species at: http://www.marinespecies.org/aphia.php?p=taxdetails&id=271642 on 2020-09-06	NA	NA	NA	NA	NA	0	NA	NA	0	0	0	NA	0	60246	Least Concern	NA	2006	Unknown	Trinidad and Tobago, Colombia, United States, Mexico, French Guiana, Honduras, Cuba, Suriname, Venezuela, Bolivarian Republic of	TT, CO, US, MX, GF, HN, CU, SR, VE	NA	NA	Unintentional effects: (large scale) [harvest]	05:04:04	NA	NA	NA	NA	NA	NA	NA	0	NA	NA	NA	NA	0	NA	NA	NA
Etmopterus sculptus	Elasmobranchii	Squaliformes	Etmopteridae	Etmopterus	Sculpted lanternshark	712381	accepted	Etmopterus sculptus	Froese, R. and D. Pauly. Editors. (2020). FishBase. Etmopterus sculptus Ebert, Compagno & De Vries, 2011. Accessed through: World Register of Marine Species at: http://www.marinespecies.org/aphia.php?p=taxdetails&id=712381 on 2020-09-06	NA	NA	NA	NA	NA	0	NA	NA	0	0	0	NA	0	124357891	Least Concern	NA	2019	Stable	South Africa, Namibia, Mozambique	ZA, NA, MZ	NA	NA	Unintentional effects: (large scale) [harvest]	05:04:04	Species mortality	2.1	NA	NA	No	Unknown	NA	0	NA	NA	NA	NA	0	NA	NA	NA
Etmopterus sentosus	Elasmobranchii	Squaliformes	Etmopteridae	Etmopterus	Thorny lanternshark	215601	accepted	Etmopterus sentosus	Froese, R. and D. Pauly. Editors. (2020). FishBase. Etmopterus sentosus Bass, D'Aubrey & Kistnasamy, 1976. Accessed through: World Register of Marine Species at: http://www.marinespecies.org/aphia.php?p=taxdetails&id=215601 on 2020-09-06	NA	NA	NA	NA	NA	0	NA	NA	0	0	0	NA	0	60244	Least Concern	NA	2019	Stable	Mozambique, Madagascar, Tanzania, United Republic of, South Africa	MZ, MG, TZ, ZA	NA	NA	Unintentional effects: (large scale) [harvest]	05:04:04	Species mortality	2.1	NA	NA	No	Unknown	NA	0	NA	NA	NA	NA	0	NA	NA	NA
Etmopterus spinax	Elasmobranchii	Squaliformes	Etmopteridae	Etmopterus	Velvet belly	105913	accepted	Etmopterus spinax	Froese, R. and D. Pauly. Editors. (2020). FishBase. Etmopterus spinax (Linnaeus, 1758). Accessed through: World Register of Marine Species at: http://www.marinespecies.org/aphia.php?p=taxdetails&id=105913 on 2020-09-06	NA	NA	NA	NA	NA	0	NA	NA	0	0	0	NA	0	161388	Least Concern	NA	2009	Unknown	Morocco, Cameroon, Spain, Nigeria, France, Portugal, C√¥te d'Ivoire, Cabo Verde, Gabon, Libya, United Kingdom, Sierra Leone, Tunisia, Senegal, Iceland, Italy, Malta, Algeria, Norway	MA, CM, ES, NG, FR, PT, CI, CV, GA, LY, GB, SL, TN, SN, IS, IT, MT, DZ, NO	NA	NA	Unintentional effects: (large scale) [harvest]	05:04:04	Species mortality	2.1	NA	NA	NA	NA	NA	0	NA	NA	NA	NA	0	NA	NA	NA
Etmopterus splendidus	Elasmobranchii	Squaliformes	Etmopteridae	Etmopterus	Splendid lanternshark	271643	accepted	Etmopterus splendidus	Froese, R. and D. Pauly. Editors. (2020). FishBase. Etmopterus splendidus Yano, 1988. Accessed through: World Register of Marine Species at: http://www.marinespecies.org/aphia.php?p=taxdetails&id=271643 on 2020-09-06	NA	NA	NA	NA	NA	0	NA	NA	0	0	0	NA	0	161448	Data Deficient	NA	2009	Unknown	Taiwan, Province of China, New Caledonia, Indonesia, Vanuatu, Japan	TW, NC, ID, VU, JP	NA	NA	Unintentional effects: (large scale) [harvest]	05:04:04	Species mortality	2.1	NA	NA	NA	NA	NA	0	NA	NA	NA	NA	0	NA	NA	NA
Etmopterus tasmaniensis	Elasmobranchii	Squaliformes	Etmopteridae	Etmopterus	NA	271644	accepted	Etmopterus tasmaniensis	Froese, R. and D. Pauly. Editors. (2020). FishBase. Etmopterus tasmaniensis Myagkov & Pavlov, 1986. Accessed through: World Register of Marine Species at: http://www.marinespecies.org/aphia.php?p=taxdetails&id=271644 on 2020-09-06	NA	NA	NA	NA	NA	0	NA	NA	0	0	0	NA	0	NA	NA	NA	NA	NA	NA	NA	NA	NA	NA	NA	NA	NA	NA	NA	NA	NA	NA	0	NA	NA	NA	NA	0	NA	NA	NA
Etmopterus unicolor	Elasmobranchii	Squaliformes	Etmopteridae	Etmopterus	Brown lanternshark	271645	accepted	Etmopterus unicolor	Froese, R. and D. Pauly. Editors. (2020). FishBase. Etmopterus unicolor (Engelhardt, 1912). Accessed through: World Register of Marine Species at: http://www.marinespecies.org/aphia.php?p=taxdetails&id=271645 on 2020-09-06	NA	NA	NA	NA	NA	0	NA	NA	0	0	0	NA	0	124696811	Data Deficient	NA	2018	Unknown	Australia, Japan, New Zealand	AU, JP, NZ	NA	NA	Unintentional effects: (large scale) [harvest]	05:04:04	Species mortality	2.1	NA	Unknown	No	Unknown	NA	0	NA	NA	NA	NA	0	NA	NA	NA
Etmopterus viator	Elasmobranchii	Squaliformes	Etmopteridae	Etmopterus	NA	712382	accepted	Etmopterus viator	Froese, R. and D. Pauly. Editors. (2020). FishBase. Etmopterus viator Straube, 2011. Accessed through: World Register of Marine Species at: http://www.marinespecies.org/aphia.php?p=taxdetails&id=712382 on 2020-09-06	NA	NA	NA	NA	NA	0	NA	NA	0	0	0	NA	0	116878630	Least Concern	NA	2018	Unknown	South Africa, New Zealand, Antarctica	ZA, NZ, AQ	NA	NA	Unintentional effects: (large scale) [harvest]	05:04:04	Species mortality	2.1	NA	Unknown	No	Unknown	NA	0	NA	NA	NA	NA	0	NA	NA	NA
Etmopterus villosus	Elasmobranchii	Squaliformes	Etmopteridae	Etmopterus	Hawaiian lanternshark	271646	accepted	Etmopterus villosus	Froese, R. and D. Pauly. Editors. (2020). FishBase. Etmopterus villosus Gilbert, 1905. Accessed through: World Register of Marine Species at: http://www.marinespecies.org/aphia.php?p=taxdetails&id=271646 on 2020-09-06	NA	NA	NA	NA	NA	0	NA	NA	0	0	0	NA	0	161441	Least Concern	NA	2009	Unknown	United States	US	NA	NA	NA	NA	NA	NA	NA	NA	NA	NA	NA	0	NA	NA	NA	NA	0	NA	NA	NA
Etmopterus virens	Elasmobranchii	Squaliformes	Etmopteridae	Etmopterus	Green lanternshark	271647	accepted	Etmopterus virens	Froese, R. and D. Pauly. Editors. (2020). FishBase. Etmopterus virens Bigelow, Schroeder & Springer, 1953. Accessed through: World Register of Marine Species at: http://www.marinespecies.org/aphia.php?p=taxdetails&id=271647 on 2020-09-06	NA	NA	NA	NA	NA	0	NA	NA	0	0	0	NA	0	60245	Least Concern	NA	2006	Unknown	Panama, Trinidad and Tobago, United States, Mexico, Bahamas, Honduras, Cuba, Jamaica, Brazil, Venezuela, Bolivarian Republic of, Nicaragua, Colombia	PA, TT, US, MX, BS, HN, CU, JM, BR, VE, NI, CO	NA	NA	Unintentional effects: (large scale) [harvest]	05:04:04	NA	NA	NA	NA	NA	NA	NA	0	NA	NA	NA	NA	0	NA	NA	NA
Eucrossorhinus dasypogon	Elasmobranchii	Orectolobiformes	Orectolobidae	Eucrossorhinus	Tasselled wobbegong	298163	accepted	Eucrossorhinus dasypogon	Froese, R. and D. Pauly. Editors. (2020). FishBase. Eucrossorhinus dasypogon (Bleeker, 1867). Accessed through: World Register of Marine Species at: http://www.marinespecies.org/aphia.php?p=taxdetails&id=298163 on 2020-09-06	NA	NA	NA	NA	NA	0	NA	NA	0	0	0	NA	0	41873	Least Concern	NA	2015	Unknown	Australia, Papua New Guinea, Indonesia	AU, PG, ID	NA	NA	Unintentional effects: (large scale) [harvest], Unintentional effects: (subsistence/small scale) [harvest], Intentional use: (subsistence/small scale) [harvest], Intentional use: (large scale) [harvest]	5.4.4, 5.4.3, 5.4.1, 5.4.2	Species mortality	2.1	NA	NA	No	Yes	4	1	2	2	0	North America	1	NA	NA	NA
Euprotomicroides zantedeschia	Elasmobranchii	Squaliformes	Dalatiidae	Euprotomicroides	Taillight shark	221457	accepted	Euprotomicroides zantedeschia	Froese, R. and D. Pauly. Editors. (2020). FishBase. Euprotomicroides zantedeschia Hulley & Penrith, 1966. Accessed through: World Register of Marine Species at: http://www.marinespecies.org/aphia.php?p=taxdetails&id=221457 on 2020-09-06	NA	NA	NA	NA	NA	0	NA	NA	0	0	0	NA	0	44603	Least Concern	NA	2019	Stable	South Africa, Chile	ZA, CL	NA	NA	NA	NA	NA	NA	NA	NA	No	Unknown	NA	0	NA	NA	NA	NA	0	NA	NA	NA
Euprotomicrus bispinatus	Elasmobranchii	Squaliformes	Dalatiidae	Euprotomicrus	Pygmy shark	215608	accepted	Euprotomicrus bispinatus	Froese, R. and D. Pauly. Editors. (2020). FishBase. Euprotomicrus bispinatus (Quoy & Gaimard, 1824). Accessed through: World Register of Marine Species at: http://www.marinespecies.org/aphia.php?p=taxdetails&id=215608 on 2020-09-06	NA	NA	NA	NA	NA	0	NA	NA	0	0	0	NA	0	60210	Least Concern	NA	2015	Unknown	Australia, Brazil, New Zealand, South Africa, Madagascar, United States, Indonesia	AU, BR, NZ, ZA, MG, US, ID	NA	NA	Unintentional effects: (large scale) [harvest]	05:04:04	Species mortality	2.1	NA	NA	No	No	NA	0	NA	NA	NA	NA	0	NA	NA	NA
Eusphyra blochii	Elasmobranchii	Carcharhiniformes	Sphyrnidae	Eusphyra	Winghead shark	280757	accepted	Eusphyra blochii	Froese, R. and D. Pauly. Editors. (2020). FishBase. Eusphyra blochii (Cuvier, 1816). Accessed through: World Register of Marine Species at: http://www.marinespecies.org/aphia.php?p=taxdetails&id=280757 on 2020-09-06	NA	NA	NA	NA	NA	1	NA	NA	0	0	0	NA	1	41810	Endangered	A2d+3d	2016	Decreasing	Sri Lanka, Thailand, China, Australia, Viet Nam, Taiwan, Province of China, Bangladesh, Philippines, India, Pakistan, Iran, Islamic Republic of, Indonesia, Myanmar, Papua New Guinea, Kuwait, Oman, Saudi Arabia, United Arab Emirates, Malaysia, Cambodia, Brunei Darussalam	LK, TH, CN, AU, VN, TW, BD, PH, IN, PK, IR, ID, MM, PG, KW, OM, SA, AE, MY, KH, BN	Food - human	1	Unintentional effects: (subsistence/small scale) [harvest], Unintentional effects: (large scale) [harvest], Intentional use: (subsistence/small scale) [harvest], Intentional use: (large scale) [harvest]	5.4.3, 5.4.4, 5.4.1, 5.4.2	Species mortality	2.1	14.1	NA	No	Yes	NA	0	NA	NA	NA	NA	0	NA	NA	NA
Fenestraja atripinna	Elasmobranchii	Rajiformes	Rajidae	Fenestraja	Blackfin pygmy skate	275414	accepted	Fenestraja atripinna	Froese, R. and D. Pauly. Editors. (2020). FishBase. Fenestraja atripinna (Bigelow & Schroeder, 1950). Accessed through: World Register of Marine Species at: http://www.marinespecies.org/aphia.php?p=taxdetails&id=275414 on 2020-09-06	NA	NA	NA	NA	NA	0	NA	NA	0	0	0	NA	0	161584	Data Deficient	NA	2009	Unknown	Cuba, Bahamas, United States	CU, BS, US	NA	NA	Unintentional effects: (large scale) [harvest]	05:04:04	Species mortality	2.1	NA	NA	NA	NA	NA	0	NA	NA	NA	NA	0	NA	NA	NA
Fenestraja cubensis	Elasmobranchii	Rajiformes	Rajidae	Fenestraja	Cuban pygmy skate	275415	accepted	Fenestraja cubensis	Froese, R. and D. Pauly. Editors. (2020). FishBase. Fenestraja cubensis (Bigelow & Schroeder, 1950). Accessed through: World Register of Marine Species at: http://www.marinespecies.org/aphia.php?p=taxdetails&id=275415 on 2020-09-06	NA	NA	NA	NA	NA	0	NA	NA	0	0	0	NA	0	161693	Data Deficient	NA	2009	Unknown	Cuba, Bahamas, United States	CU, BS, US	NA	NA	Unintentional effects: (large scale) [harvest]	05:04:04	Species mortality	2.1	NA	NA	NA	NA	NA	0	NA	NA	NA	NA	0	NA	NA	NA
Fenestraja ishiyamai	Elasmobranchii	Rajiformes	Rajidae	Fenestraja	Plain pygmy skate	275416	accepted	Fenestraja ishiyamai	Froese, R. and D. Pauly. Editors. (2020). FishBase. Fenestraja ishiyamai (Bigelow & Schroeder, 1962). Accessed through: World Register of Marine Species at: http://www.marinespecies.org/aphia.php?p=taxdetails&id=275416 on 2020-09-06	NA	NA	NA	NA	NA	0	NA	NA	0	0	0	NA	0	161359	Data Deficient	NA	2009	Unknown	Cuba, Bahamas, Nicaragua, United States	CU, BS, NI, US	NA	NA	Unintentional effects: (large scale) [harvest]	05:04:04	Species mortality	2.1	NA	NA	NA	NA	NA	0	NA	NA	NA	NA	0	NA	NA	NA
Fenestraja maceachrani	Elasmobranchii	Rajiformes	Rajidae	Fenestraja	Madagascar pygmy skate	217395	accepted	Fenestraja maceachrani	Froese, R. and D. Pauly. Editors. (2020). FishBase. Fenestraja maceachrani (SÈret, 1989). Accessed through: World Register of Marine Species at: http://www.marinespecies.org/aphia.php?p=taxdetails&id=217395 on 2020-09-06	NA	NA	NA	NA	NA	0	NA	NA	0	0	0	NA	0	161502	Data Deficient	NA	2019	Unknown	Madagascar	MG	NA	NA	Unintentional effects: (large scale) [harvest]	05:04:04	Species mortality	2.1	NA	NA	No	Unknown	NA	0	NA	NA	NA	NA	0	NA	NA	NA
Fenestraja mamillidens	Elasmobranchii	Rajiformes	Rajidae	Fenestraja	Prickly skate	275417	accepted	Fenestraja mamillidens	Froese, R. and D. Pauly. Editors. (2020). FishBase. Fenestraja mamillidens (Alcock, 1889). Accessed through: World Register of Marine Species at: http://www.marinespecies.org/aphia.php?p=taxdetails&id=275417 on 2020-09-06	NA	NA	NA	NA	NA	0	NA	NA	0	0	0	NA	0	161592	Data Deficient	NA	2009	Unknown	Sri Lanka, India	LK, IN	NA	NA	Unintentional effects: (large scale) [harvest]	05:04:04	Species mortality	2.1	NA	NA	NA	NA	NA	0	NA	NA	NA	NA	0	NA	NA	NA
Fenestraja plutonia	Elasmobranchii	Rajiformes	Rajidae	Fenestraja	Pluto skate	158550	accepted	Fenestraja plutonia	Froese, R. and D. Pauly. Editors. (2020). FishBase. Fenestraja plutonia (Garman, 1881). Accessed through: World Register of Marine Species at: http://www.marinespecies.org/aphia.php?p=taxdetails&id=158550 on 2020-09-06	NA	NA	NA	NA	NA	0	NA	NA	0	0	0	NA	0	161642	Data Deficient	NA	2009	Unknown	Suriname, Guyana, Colombia, Costa Rica, United States, Mexico, Venezuela, Bolivarian Republic of	SR, GY, CO, CR, US, MX, VE	NA	NA	Unintentional effects: (large scale) [harvest]	05:04:04	Species mortality	2.1	NA	NA	NA	NA	NA	0	NA	NA	NA	NA	0	NA	NA	NA
Fenestraja sibogae	Elasmobranchii	Rajiformes	Rajidae	Fenestraja	Siboga skate	275418	accepted	Fenestraja sibogae	Froese, R. and D. Pauly. Editors. (2020). FishBase. Fenestraja sibogae (Weber, 1913). Accessed through: World Register of Marine Species at: http://www.marinespecies.org/aphia.php?p=taxdetails&id=275418 on 2020-09-06	NA	NA	NA	NA	NA	0	NA	NA	0	0	0	NA	0	161348	Data Deficient	NA	2009	Unknown	Indonesia	ID	NA	NA	Unintentional effects: (large scale) [harvest]	05:04:04	Species mortality	2.1	NA	NA	NA	NA	NA	0	NA	NA	NA	NA	0	NA	NA	NA
Fenestraja sinusmexicanus	Elasmobranchii	Rajiformes	Rajidae	Fenestraja	Gulf skate	275419	accepted	Fenestraja sinusmexicanus	Froese, R. and D. Pauly. Editors. (2020). FishBase. Fenestraja sinusmexicanus (Bigelow & Schroeder, 1950). Accessed through: World Register of Marine Species at: http://www.marinespecies.org/aphia.php?p=taxdetails&id=275419 on 2020-09-06	NA	NA	NA	NA	NA	0	NA	NA	0	0	0	NA	0	161656	Data Deficient	NA	2009	Unknown	Colombia, Cuba, Bahamas, Nicaragua, United States, Mexico, Venezuela, Bolivarian Republic of	CO, CU, BS, NI, US, MX, VE	NA	NA	Unintentional effects: (large scale) [harvest]	05:04:04	Species mortality	2.1	NA	NA	NA	NA	NA	0	NA	NA	NA	NA	0	NA	NA	NA
Figaro boardmani	Elasmobranchii	Carcharhiniformes	Scyliorhinidae	Figaro	Sawtail catshark	318064	accepted	Figaro boardmani	Froese, R. and D. Pauly. Editors. (2020). FishBase. Figaro boardmani (Whitley, 1928). Accessed through: World Register of Marine Species at: http://www.marinespecies.org/aphia.php?p=taxdetails&id=318064 on 2020-09-06	NA	NA	NA	NA	NA	0	NA	NA	0	0	0	NA	0	41811	Least Concern	NA	2016	Unknown	Australia	AU	NA	NA	Unintentional effects: (large scale) [harvest]	05:04:04	Species mortality	2.1	NA	NA	No	Yes	NA	0	NA	NA	NA	NA	0	NA	NA	NA
Figaro striatus	Elasmobranchii	Carcharhiniformes	Scyliorhinidae	Figaro	Northern sawtail shark	398251	accepted	Figaro striatus	Froese, R. and D. Pauly. Editors. (2020). FishBase. Figaro striatus Gledhill, Last & White, 2008. Accessed through: World Register of Marine Species at: http://www.marinespecies.org/aphia.php?p=taxdetails&id=398251 on 2020-09-06	NA	NA	NA	NA	NA	0	NA	NA	0	0	0	NA	0	42711	Data Deficient	NA	2016	Unknown	Australia	AU	NA	NA	Unintentional effects: (large scale) [harvest]	05:04:04	Species mortality	2.1	NA	NA	No	Yes	NA	0	NA	NA	NA	NA	0	NA	NA	NA
Fluvitrygon kittipongi	Elasmobranchii	Myliobatiformes	Dasyatidae	Fluvitrygon	NA	NA	NA	NA	NA	NA	NA	NA	NA	NA	0	NA	NA	0	0	0	NA	0	161719	Endangered	B1ab(iii,v)	2016	Unknown	Thailand, Malaysia	TH, MY	Food - human, Pets/display animals, horticulture	1, 13	Dams (size unknown), Housing & urban areas, Type Unknown/Unrecorded, Unintentional effects: (large scale) [harvest], Unintentional effects: (subsistence/small scale) [harvest], Herbicides and pesticides	7.2.11, 1.1, 9.1.3, 5.4.4, 5.4.3, 9.3.3	Ecosystem degradation	1.2	NA	NA	NA	NA	NA	0	NA	NA	NA	NA	0	NA	NA	NA
Fluvitrygon oxyrhynchus	Elasmobranchii	Myliobatiformes	Dasyatidae	Fluvitrygon	Marbled whipray	1423356	accepted	Fluvitrygon oxyrhynchus	Froese, R. and D. Pauly. Editors. (2020). FishBase. Fluvitrygon oxyrhynchus (Sauvage, 1878). Accessed through: World Register of Marine Species at: http://www.marinespecies.org/aphia.php?p=taxdetails&id=1423356 on 2020-09-06	NA	NA	NA	NA	NA	0	NA	NA	0	0	0	NA	0	44185	Endangered	B1ab(iii)	2016	Unknown	Thailand, Indonesia, Cambodia	TH, ID, KH	Pets/display animals, horticulture	13	Housing & urban areas, Sewage, Large dams, Unintentional effects: (subsistence/small scale) [harvest], Intentional use: (subsistence/small scale) [harvest], Herbicides and pesticides, Soil erosion, sedimentation, Type Unknown/Unrecorded	1.1, 9.1.1, 7.2.10, 5.4.3, 5.4.1, 9.3.3, 9.3.2, 9.2.3	Ecosystem degradation	1.2	NA	NA	NA	NA	NA	0	NA	NA	NA	NA	0	NA	NA	NA
Fluvitrygon signifer	Elasmobranchii	Myliobatiformes	Dasyatidae	Fluvitrygon	White-rimmed stingray	NA	NA	NA	NA	NA	NA	NA	NA	NA	0	NA	NA	0	0	0	NA	0	39411	Endangered	B1ab(iii)	2016	Unknown	Thailand, Malaysia, Indonesia	TH, MY, ID	Unknown	18	Housing & urban areas, Sewage, Dams (size unknown), Unintentional effects: (subsistence/small scale) [harvest], Herbicides and pesticides, Type Unknown/Unrecorded	1.1, 9.1.1, 7.2.11, 5.4.3, 9.3.3, 9.2.3	Ecosystem degradation	1.2	NA	NA	NA	NA	NA	0	NA	NA	NA	NA	0	NA	NA	NA
Fontitrygon colarensis	Elasmobranchii	Myliobatiformes	Dasyatidae	Fontitrygon	Colares stingray	1042836	accepted	Fontitrygon colarensis	Froese, R. and D. Pauly. Editors. (2020). FishBase. Fontitrygon colarensis (Santos, Gomes & Charvet-Almeida, 2004). Accessed through: World Register of Marine Species at: http://www.marinespecies.org/aphia.php?p=taxdetails&id=1042836 on 2020-09-06	NA	NA	NA	NA	NA	0	NA	NA	0	0	0	NA	0	60151	Vulnerable	A3d	2016	Unknown	Venezuela, Bolivarian Republic of, Brazil	VE, BR	NA	NA	Unintentional effects: (large scale) [harvest], Unintentional effects: (subsistence/small scale) [harvest], Intentional use: (large scale) [harvest]	5.4.4, 5.4.3, 5.4.2	NA	NA	NA	NA	NA	NA	NA	0	NA	NA	NA	NA	0	NA	NA	NA
Fontitrygon garouaensis	Elasmobranchii	Myliobatiformes	Dasyatidae	Fontitrygon	Smooth freshwater stingray	NA	NA	NA	NA	NA	NA	NA	NA	NA	0	NA	NA	0	0	0	NA	0	39406	Vulnerable	B1ab(iii,iv,v)	NA		Nigeria, Niger, Mali, Guinea, Cameroon, Benin	NG, NE, ML, GN, CM, BJ	Pets/display animals, horticulture	13	Housing & urban areas, Unintentional effects: (large scale) [harvest], Unintentional effects: (subsistence/small scale) [harvest]	1.1, 5.4.4, 5.4.3	Ecosystem degradation	1.2	NA	NA	NA	NA	NA	0	NA	NA	NA	NA	0	NA	NA	NA
Fontitrygon geijskesi	Elasmobranchii	Myliobatiformes	Dasyatidae	Fontitrygon	Sharpsnout stingray	1042837	accepted	Fontitrygon geijskesi	Froese, R. and D. Pauly. Editors. (2020). FishBase. Fontitrygon geijskesi (Boeseman, 1948). Accessed through: World Register of Marine Species at: http://www.marinespecies.org/aphia.php?p=taxdetails&id=1042837 on 2020-09-06	NA	NA	NA	NA	NA	0	NA	NA	0	0	0	NA	0	60153	Near Threatened	NA	2016	Unknown	Senegal, Venezuela, Bolivarian Republic of, Guyana, French Guiana, Trinidad and Tobago, Brazil	SN, VE, GY, GF, TT, BR	NA	NA	Unintentional effects: (large scale) [harvest], Unintentional effects: (subsistence/small scale) [harvest]	5.4.4, 5.4.3	NA	NA	NA	NA	NA	NA	NA	0	NA	NA	NA	NA	0	NA	NA	NA
Fontitrygon margarita	Elasmobranchii	Myliobatiformes	Dasyatidae	Fontitrygon	Daisy stingray	1042838	accepted	Fontitrygon margarita	Froese, R. and D. Pauly. Editors. (2020). FishBase. Fontitrygon margarita (G¸nther, 1870). Accessed through: World Register of Marine Species at: http://www.marinespecies.org/aphia.php?p=taxdetails&id=1042838 on 2020-09-06	NA	NA	NA	NA	NA	0	NA	NA	0	0	0	NA	0	161495	Endangered	A2bd+3bd+4bd	2016	Decreasing	Togo, Sierra Leone, Senegal, Nigeria, Benin, Cameroon, Congo, Congo, The Democratic Republic of the, C√¥te d'Ivoire, Gabon, Gambia, Ghana, Guinea, Guinea-Bissau, Liberia, Mauritania	TG, SL, SN, NG, BJ, CM, CG, CD, CI, GA, GM, GH, GN, GW, LR, MR	Food - human	1	Unintentional effects: (subsistence/small scale) [harvest]	05:04:03	Species mortality	2.1	NA	NA	NA	NA	NA	0	NA	NA	NA	NA	0	NA	NA	NA
Fontitrygon margaritella	Elasmobranchii	Myliobatiformes	Dasyatidae	Fontitrygon	Pearl stingray	1042839	accepted	Fontitrygon margaritella	Froese, R. and D. Pauly. Editors. (2020). FishBase. Fontitrygon margaritella (Compagno & Roberts, 1984). Accessed through: World Register of Marine Species at: http://www.marinespecies.org/aphia.php?p=taxdetails&id=1042839 on 2020-09-06	NA	NA	NA	NA	NA	0	NA	NA	0	0	0	NA	0	161520	Data Deficient	NA	2016	Unknown	Sierra Leone, Senegal, Nigeria, Mauritania, Liberia, Guinea-Bissau, Guinea, Ghana, Gabon, Cameroon, Angola	SL, SN, NG, MR, LR, GW, GN, GH, GA, CM, AO	Food - human	1	Unintentional effects: (large scale) [harvest], Unintentional effects: (subsistence/small scale) [harvest]	5.4.4, 5.4.3	Species mortality	2.1	NA	NA	NA	NA	NA	0	NA	NA	NA	NA	0	NA	NA	NA
Fontitrygon ukpam	Elasmobranchii	Myliobatiformes	Dasyatidae	Fontitrygon	Thorny freshwater stingray	1420096	accepted	Fontitrygon ukpam	Froese, R. and D. Pauly. Editors. (2020). FishBase. Fontitrygon ukpam (Smith, 1863). Accessed through: World Register of Marine Species at: http://www.marinespecies.org/aphia.php?p=taxdetails&id=1420096 on 2020-09-06	NA	NA	NA	NA	NA	0	NA	NA	0	0	0	NA	0	39414	Endangered	B1ab(i,ii,iii,iv)	2016	Unknown	Nigeria, Gabon, Congo, The Democratic Republic of the	NG, GA, CD	Handicrafts, jewellery, etc.	12	Unintentional effects: (large scale) [harvest], Unintentional effects: (subsistence/small scale) [harvest]	5.4.4, 5.4.3	NA	NA	NA	NA	NA	NA	NA	0	NA	NA	NA	NA	0	NA	NA	NA
Furgaleus macki	Elasmobranchii	Carcharhiniformes	Triakidae	Furgaleus	Whiskery shark	280805	accepted	Furgaleus macki	Froese, R. and D. Pauly. Editors. (2020). FishBase. Furgaleus macki (Whitley, 1943). Accessed through: World Register of Marine Species at: http://www.marinespecies.org/aphia.php?p=taxdetails&id=280805 on 2020-09-06	NA	NA	NA	NA	NA	0	NA	NA	0	0	0	NA	0	39351	Least Concern	NA	2016	Increasing	Australia	AU	Food - human	1	Intentional use: (large scale) [harvest]	05:04:02	Species mortality	2.1	11	NA	No	Yes	NA	0	NA	NA	NA	NA	0	NA	NA	NA
Galeocerdo cuvier	Elasmobranchii	Carcharhiniformes	Carcharhinidae	Galeocerdo	Tiger shark	105799	accepted	Galeocerdo cuvier	Froese, R. and D. Pauly. Editors. (2020). FishBase. Galeocerdo cuvier (PÈron & Lesueur, 1822). Accessed through: World Register of Marine Species at: http://www.marinespecies.org/aphia.php?p=taxdetails&id=105799 on 2020-09-06	NA	NA	NA	NA	NA	1	NA	NA	0	0	0	NA	1	39378	Near Threatened	A2bd+3d	2019	Decreasing	Solomon Islands, Cook Islands, Saudi Arabia, Cameroon, Colombia, Costa Rica, Congo, Saint Lucia, C√¥te d'Ivoire, Suriname, Somalia, Cayman Islands, Senegal, Sierra Leone, Saint Kitts and Nevis, Cuba, Sudan, Samoa, Micronesia, Federated States of , Fiji, Nauru, Niue, United Kingdom, Gabon, French Guiana, New Zealand, Grenada, Tuvalu, New Caledonia, Trinidad and Tobago, Tanzania, United Republic of…	SB, CK, SA, CM, CO, CR, CG, LC, CI, SR, SO, KY, SN, SL, KN, CU, SD, WS, FM, FJ, NR, NU, GB, GA, GF, NZ, GD, TV, NC, TT, TZ, EG, EH, ER, NI, NG, NF, MS, DO, VC, MH, DM, VE, VG, LR, VI, EC, VU, UY, MA, DJ, MX, US, MZ, UM, MP, MR, MQ, GY, GW, GU, GT, PN, GQ, GP, WF, GN, GM, PE, PF, PG, PA, GH, ZA, HN, HT, ID, AS, AW, AU, YE, IS, PW, AG, PR, AI, AO, TG, TK, JM, BR, TO, TL, BZ, BB, KI, BJ, KE, BM, IN,…	Sport hunting/specimen collecting, Wearing apparel, accessories, Food - human	15, 10, 1	Unintentional effects: (large scale) [harvest], Unintentional effects: (subsistence/small scale) [harvest], Persecution/control, Intentional use: (subsistence/small scale) [harvest], Intentional use: (large scale) [harvest]	5.4.4, 5.4.3, 5.4.5, 5.4.1, 5.4.2	Species mortality	2.1	17.5-22.5	NA	No	Yes	NA	0	NA	NA	NA	NA	0	NA	NA	NA
Galeorhinus galeus	Elasmobranchii	Carcharhiniformes	Triakidae	Galeorhinus	Tope shark	105820	accepted	Galeorhinus galeus	Froese, R. and D. Pauly. Editors. (2020). FishBase. Galeorhinus galeus (Linnaeus, 1758). Accessed through: World Register of Marine Species at: http://www.marinespecies.org/aphia.php?p=taxdetails&id=105820 on 2020-09-06	NA	NA	NA	NA	II	0	NA	II	0	0	0	NA	1	39352	Vulnerable	A2bd+3d+4bd	2006	Decreasing	Chile, Peru, Gambia, Congo, The Democratic Republic of the, Greece, Lebanon, Congo, C√¥te d'Ivoire, Guinea-Bissau, Senegal, Slovenia, Portugal, Malta, Mauritania, Bosnia and Herzegovina, Italy, Iceland, Australia, Israel, Mexico, United States, Argentina, South Africa, Ecuador, Libya, Croatia, Algeria, Montenegro, Germany, Uruguay, Monaco, Denmark, Nigeria, Spain, Netherlands, Western Sahara, Alb…	CL, PE, GM, CD, GR, LB, CG, CI, GW, SN, SI, PT, MT, MR, BA, IT, IS, AU, IL, MX, US, AR, ZA, EC, LY, HR, DZ, ME, DE, UY, MC, DK, NG, ES, NL, EH, AL, NA, AO, NZ, BR, GA, GB, TN, CA, TR, NO, FR, SY, FO, BE, CY, SE, CM, BJ, GN, GQ, EG, LR, SL, TG, MA, GH, IE, PS, GI	Food - human	1	Intentional use: (large scale) [harvest], Unintentional effects: (large scale) [harvest], Unintentional effects: (subsistence/small scale) [harvest], Intentional use: (subsistence/small scale) [harvest]	5.4.2, 5.4.4, 5.4.3, 5.4.1	Species mortality	2.1	26.3	NA	Yes	Yes	16	1	0	0	16	Europe	1	NA	NA	NA
Galeus antillensis	Elasmobranchii	Carcharhiniformes	Scyliorhinidae	Galeus	NA	271354	accepted	Galeus antillensis	Froese, R. and D. Pauly. Editors. (2020). FishBase. Galeus antillensis Springer, 1979. Accessed through: World Register of Marine Species at: http://www.marinespecies.org/aphia.php?p=taxdetails&id=271354 on 2020-09-06	NA	NA	NA	NA	NA	0	NA	NA	0	0	0	NA	0	161732	Data Deficient	NA	2009	Unknown	Virgin Islands, British, Montserrat, Haiti, Saint Barth√©lemy, Virgin Islands, U.S., Saint Kitts and Nevis, Guadeloupe, Puerto Rico, Antigua and Barbuda, Saint Martin (French part), United States	VG, MS, HT, BL, VI, KN, GP, PR, AG, MF, US	NA	NA	NA	NA	NA	NA	NA	NA	NA	NA	NA	0	NA	NA	NA	NA	0	NA	NA	NA
Galeus arae	Elasmobranchii	Carcharhiniformes	Scyliorhinidae	Galeus	Roughtail catshark	271355	accepted	Galeus arae	Froese, R. and D. Pauly. Editors. (2020). FishBase. Galeus arae (Nichols, 1927). Accessed through: World Register of Marine Species at: http://www.marinespecies.org/aphia.php?p=taxdetails&id=271355 on 2020-09-06	NA	NA	NA	NA	NA	0	NA	NA	0	0	0	NA	0	161479	Least Concern	NA	2009	Unknown	Mexico, United States, Honduras, Cuba, Nicaragua, Costa Rica	MX, US, HN, CU, NI, CR	NA	NA	NA	NA	NA	NA	NA	NA	NA	NA	NA	0	NA	NA	NA	NA	0	NA	NA	NA
Galeus atlanticus	Elasmobranchii	Carcharhiniformes	Scyliorhinidae	Galeus	Atlantic sawtail cat shark	105811	accepted	Galeus atlanticus	Froese, R. and D. Pauly. Editors. (2020). FishBase. Galeus atlanticus (Vaillant, 1888). Accessed through: World Register of Marine Species at: http://www.marinespecies.org/aphia.php?p=taxdetails&id=105811 on 2020-09-06	NA	NA	NA	NA	NA	0	NA	NA	0	0	0	NA	0	63149	Near Threatened	NA	2007	Unknown	Morocco, Mauritania, Spain, Portugal	MA, MR, ES, PT	NA	NA	Unintentional effects: (large scale) [harvest], Unintentional effects: (subsistence/small scale) [harvest]	5.4.4, 5.4.3	NA	NA	NA	NA	NA	NA	NA	0	NA	NA	NA	NA	0	NA	NA	NA
Galeus cadenati	Elasmobranchii	Carcharhiniformes	Scyliorhinidae	Galeus	Longfin sawtail cat shark	271357	accepted	Galeus cadenati	Froese, R. and D. Pauly. Editors. (2020). FishBase. Galeus cadenati Springer, 1966. Accessed through: World Register of Marine Species at: http://www.marinespecies.org/aphia.php?p=taxdetails&id=271357 on 2020-09-06	NA	NA	NA	NA	NA	0	NA	NA	0	0	0	NA	0	161460	Data Deficient	NA	2009	Unknown	Panama, Colombia	PA, CO	NA	NA	NA	NA	NA	NA	NA	NA	NA	NA	NA	0	NA	NA	NA	NA	0	NA	NA	NA
Galeus corriganae	Elasmobranchii	Carcharhiniformes	Scyliorhinidae	Galeus	NA	1385040	accepted	Galeus corriganae	Froese, R. and D. Pauly. Editors. (2020). FishBase. Galeus corriganae White, Mana & Naylor, 2016. Accessed through: World Register of Marine Species at: http://www.marinespecies.org/aphia.php?p=taxdetails&id=1385040 on 2020-09-06	NA	NA	NA	NA	NA	0	NA	NA	0	0	0	NA	0	NA	NA	NA	NA	NA	NA	NA	NA	NA	NA	NA	NA	NA	NA	NA	NA	NA	NA	0	NA	NA	NA	NA	0	NA	NA	NA
Galeus eastmani	Elasmobranchii	Carcharhiniformes	Scyliorhinidae	Galeus	Gecko catshark	271358	accepted	Galeus eastmani	Froese, R. and D. Pauly. Editors. (2020). FishBase. Galeus eastmani (Jordan & Snyder, 1904). Accessed through: World Register of Marine Species at: http://www.marinespecies.org/aphia.php?p=taxdetails&id=271358 on 2020-09-06	NA	NA	NA	NA	NA	0	NA	NA	0	0	0	NA	0	161364	Least Concern	NA	2009	Unknown	Taiwan, Province of China, Viet Nam, Japan	TW, VN, JP	Food - animal	2	Unintentional effects: (large scale) [harvest]	05:04:04	Species mortality	2.1	NA	NA	NA	NA	NA	0	NA	NA	NA	NA	0	NA	NA	NA
Galeus gracilis	Elasmobranchii	Carcharhiniformes	Scyliorhinidae	Galeus	Slender sawtail catshark	271359	accepted	Galeus gracilis	Froese, R. and D. Pauly. Editors. (2020). FishBase. Galeus gracilis Compagno & Stevens, 1993. Accessed through: World Register of Marine Species at: http://www.marinespecies.org/aphia.php?p=taxdetails&id=271359 on 2020-09-06	NA	NA	NA	NA	NA	0	NA	NA	0	0	0	NA	0	41812	Data Deficient	NA	2016	Unknown	Australia, Indonesia	AU, ID	NA	NA	Unintentional effects: (large scale) [harvest]	05:04:04	Species mortality	2.1	NA	NA	No	Unknown	NA	0	NA	NA	NA	NA	0	NA	NA	NA
Galeus longirostris	Elasmobranchii	Carcharhiniformes	Scyliorhinidae	Galeus	Longnose sawtail cat shark	271360	accepted	Galeus longirostris	Froese, R. and D. Pauly. Editors. (2020). FishBase. Galeus longirostris Tachikawa & Taniuchi, 1987. Accessed through: World Register of Marine Species at: http://www.marinespecies.org/aphia.php?p=taxdetails&id=271360 on 2020-09-06	NA	NA	NA	NA	NA	0	NA	NA	0	0	0	NA	0	161473	Data Deficient	NA	2009	Unknown	Japan	JP	NA	NA	Unintentional effects: (large scale) [harvest]	05:04:04	Species mortality	2.1	NA	NA	NA	NA	NA	0	NA	NA	NA	NA	0	NA	NA	NA
Galeus melastomus	Elasmobranchii	Carcharhiniformes	Scyliorhinidae	Galeus	Blackmouth catshark	105812	accepted	Galeus melastomus	Froese, R. and D. Pauly. Editors. (2020). FishBase. Galeus melastomus Rafinesque, 1810. Accessed through: World Register of Marine Species at: http://www.marinespecies.org/aphia.php?p=taxdetails&id=105812 on 2020-09-06	NA	NA	NA	NA	NA	0	NA	NA	0	0	0	NA	0	161398	Least Concern	NA	2009	Stable	Albania, Egypt, Western Sahara, Denmark, Germany, Belgium, Syrian Arab Republic, Montenegro, France, Norway, Algeria, Turkey, Tunisia, Croatia, United Kingdom, Libya, Morocco, Israel, Sweden, Slovenia, Senegal, Italy, Bosnia and Herzegovina, Mauritania, Portugal, Greece, Spain, Netherlands	AL, EG, EH, DK, DE, BE, SY, ME, FR, NO, DZ, TR, TN, HR, GB, LY, MA, IL, SE, SI, SN, IT, BA, MR, PT, GR, ES, NL	Wearing apparel, accessories, Food - human	10, 1	Unintentional effects: (large scale) [harvest]	05:04:04	Species mortality	2.1	NA	NA	NA	NA	NA	0	NA	NA	NA	NA	0	NA	NA	NA
Galeus mincaronei	Elasmobranchii	Carcharhiniformes	Scyliorhinidae	Galeus	Southern sawtail catshark	271361	accepted	Galeus mincaronei	Froese, R. and D. Pauly. Editors. (2020). FishBase. Galeus mincaronei Soto, 2001. Accessed through: World Register of Marine Species at: http://www.marinespecies.org/aphia.php?p=taxdetails&id=271361 on 2020-09-06	NA	NA	NA	NA	NA	0	NA	NA	0	0	0	NA	0	44578	Vulnerable	B1ab(v)	2004	Decreasing	Brazil	BR	NA	NA	Unintentional effects: (large scale) [harvest]	05:04:04	NA	NA	NA	NA	NA	NA	NA	0	NA	NA	NA	NA	0	NA	NA	NA
Galeus murinus	Elasmobranchii	Carcharhiniformes	Scyliorhinidae	Galeus	Mouse catshark	105813	accepted	Galeus murinus	Froese, R. and D. Pauly. Editors. (2020). FishBase. Galeus murinus (Collett, 1904). Accessed through: World Register of Marine Species at: http://www.marinespecies.org/aphia.php?p=taxdetails&id=105813 on 2020-09-06	NA	NA	NA	NA	NA	0	NA	NA	0	0	0	NA	0	161705	Least Concern	NA	2015	Stable	Faroe Islands, United Kingdom, France, Iceland, Ireland, Spain, Portugal, Morocco	FO, GB, FR, IS, IE, ES, PT, MA	NA	NA	Unintentional effects: (large scale) [harvest]	05:04:04	Species mortality|Species disturbance	2.1|2.2	NA	NA	NA	NA	NA	0	NA	NA	NA	NA	0	NA	NA	NA
Galeus nipponensis	Elasmobranchii	Carcharhiniformes	Scyliorhinidae	Galeus	Broadfin sawtail catshark	271362	accepted	Galeus nipponensis	Froese, R. and D. Pauly. Editors. (2020). FishBase. Galeus nipponensis Nakaya, 1975. Accessed through: World Register of Marine Species at: http://www.marinespecies.org/aphia.php?p=taxdetails&id=271362 on 2020-09-06	NA	NA	NA	NA	NA	0	NA	NA	0	0	0	NA	0	161567	Data Deficient	NA	2009	Unknown	Japan	JP	Food - human	1	Unintentional effects: (large scale) [harvest]	05:04:04	Species mortality	2.1	NA	NA	NA	NA	NA	0	NA	NA	NA	NA	0	NA	NA	NA
Galeus piperatus	Elasmobranchii	Carcharhiniformes	Scyliorhinidae	Galeus	Peppered catshark	271363	accepted	Galeus piperatus	Froese, R. and D. Pauly. Editors. (2020). FishBase. Galeus piperatus Springer & Wagner, 1966. Accessed through: World Register of Marine Species at: http://www.marinespecies.org/aphia.php?p=taxdetails&id=271363 on 2020-09-06	NA	NA	NA	NA	NA	0	NA	NA	0	0	0	NA	0	60228	Least Concern	NA	2006	Unknown	Mexico	MX	NA	NA	NA	NA	NA	NA	NA	NA	NA	NA	NA	0	NA	NA	NA	NA	0	NA	NA	NA
Galeus polli	Elasmobranchii	Carcharhiniformes	Scyliorhinidae	Galeus	African sawtail catshark	271364	accepted	Galeus polli	Froese, R. and D. Pauly. Editors. (2020). FishBase. Galeus polli Cadenat, 1959. Accessed through: World Register of Marine Species at: http://www.marinespecies.org/aphia.php?p=taxdetails&id=271364 on 2020-09-06	NA	NA	NA	NA	NA	0	NA	NA	0	0	0	NA	0	44649	Least Concern	NA	2004	Stable	Morocco, Ghana, Angola, Cameroon, Benin, Namibia, Gambia, Guinea, Congo, The Democratic Republic of the, Equatorial Guinea, Togo, South Africa, Gabon, Sierra Leone, Senegal, Mauritania, Liberia, Guinea-Bissau, C√¥te d'Ivoire, Nigeria, Congo, Ethiopia	MA, GH, AO, CM, BJ, NA, GM, GN, CD, GQ, TG, ZA, GA, SL, SN, MR, LR, GW, CI, NG, CG, ET	NA	NA	NA	NA	NA	NA	NA	NA	NA	NA	NA	0	NA	NA	NA	NA	0	NA	NA	NA
Galeus priapus	Elasmobranchii	Carcharhiniformes	Scyliorhinidae	Galeus	NA	398252	accepted	Galeus priapus	Froese, R. and D. Pauly. Editors. (2020). FishBase. Galeus priapus SÈret & Last, 2008. Accessed through: World Register of Marine Species at: http://www.marinespecies.org/aphia.php?p=taxdetails&id=398252 on 2020-09-06	NA	NA	NA	NA	NA	0	NA	NA	0	0	0	NA	0	195425	Least Concern	NA	2018	Unknown	Vanuatu, New Caledonia	VU, NC	NA	NA	NA	NA	NA	NA	NA	Unknown	No	Yes	NA	0	NA	NA	NA	NA	0	NA	NA	NA
Galeus sauteri	Elasmobranchii	Carcharhiniformes	Scyliorhinidae	Galeus	Blacktip sawtail catshark	271365	accepted	Galeus sauteri	Froese, R. and D. Pauly. Editors. (2020). FishBase. Galeus sauteri (Jordan & Richardson, 1909). Accessed through: World Register of Marine Species at: http://www.marinespecies.org/aphia.php?p=taxdetails&id=271365 on 2020-09-06	NA	NA	NA	NA	NA	0	NA	NA	0	0	0	NA	0	161406	Data Deficient	NA	2009	Unknown	Taiwan, Province of China, Philippines	TW, PH	Food - animal	2	Unintentional effects: (large scale) [harvest]	05:04:04	Species mortality	2.1	NA	NA	NA	NA	NA	0	NA	NA	NA	NA	0	NA	NA	NA
Galeus schultzi	Elasmobranchii	Carcharhiniformes	Scyliorhinidae	Galeus	Dwarf sawtail catshark	271366	accepted	Galeus schultzi	Froese, R. and D. Pauly. Editors. (2020). FishBase. Galeus schultzi Springer, 1979. Accessed through: World Register of Marine Species at: http://www.marinespecies.org/aphia.php?p=taxdetails&id=271366 on 2020-09-06	NA	NA	NA	NA	NA	0	NA	NA	0	0	0	NA	0	161333	Data Deficient	NA	2009	Unknown	Philippines	PH	NA	NA	Unintentional effects: (large scale) [harvest]	05:04:04	Species mortality	2.1	NA	NA	NA	NA	NA	0	NA	NA	NA	NA	0	NA	NA	NA
Galeus springeri	Elasmobranchii	Carcharhiniformes	Scyliorhinidae	Galeus	Springer's sawtail cat shark	271367	accepted	Galeus springeri	Froese, R. and D. Pauly. Editors. (2020). FishBase. Galeus springeri Konstantinou & Cozzi, 1998. Accessed through: World Register of Marine Species at: http://www.marinespecies.org/aphia.php?p=taxdetails&id=271367 on 2020-09-06	NA	NA	NA	NA	NA	0	NA	NA	0	0	0	NA	0	161498	Data Deficient	NA	2009	Unknown	Virgin Islands, British, Montserrat, Haiti, Virgin Islands, U.S., Anguilla, Saint Kitts and Nevis, Guadeloupe, Puerto Rico, Cuba, Jamaica, Antigua and Barbuda, Dominican Republic	VG, MS, HT, VI, AI, KN, GP, PR, CU, JM, AG, DO	NA	NA	NA	NA	NA	NA	NA	NA	NA	NA	NA	0	NA	NA	NA	NA	0	NA	NA	NA
Ginglymostoma cirratum	Elasmobranchii	Orectolobiformes	Ginglymostomatidae	Ginglymostoma	Nurse shark	105846	accepted	Ginglymostoma cirratum	Froese, R. and D. Pauly. Editors. (2020). FishBase. Ginglymostoma cirratum (Bonnaterre, 1788). Accessed through: World Register of Marine Species at: http://www.marinespecies.org/aphia.php?p=taxdetails&id=105846 on 2020-09-06	NA	NA	NA	NA	NA	0	NA	NA	0	0	0	NA	0	60223	Data Deficient	NA	2006	Unknown	Panama, Trinidad and Tobago, Cameroon, Anguilla, Costa Rica, Peru, Guadeloupe, Puerto Rico, Equatorial Guinea, Antigua and Barbuda, Saint Lucia, Montserrat, Martinique, Guyana, Senegal, Saint Kitts and Nevis, Cuba, Aruba, Dominica, Virgin Islands, British, Haiti, Virgin Islands, U.S., Belize, Gabon, Ecuador, Brazil, Jamaica, Honduras, Bahamas, French Guiana, Grenada, Venezuela, Bolivarian Republi…	PA, TT, CM, AI, CR, PE, GP, PR, GQ, AG, LC, MS, MQ, GY, SN, KN, CU, AW, DM, VG, HT, VI, BZ, GA, EC, BR, JM, HN, BS, GF, GD, VE, FR, VC, BB, TC, BM, MX, US, CV, BQ, SX, MF	NA	NA	Unintentional effects: (large scale) [harvest], Unintentional effects: (subsistence/small scale) [harvest], Intentional use: (subsistence/small scale) [harvest]	5.4.4, 5.4.3, 5.4.1	NA	NA	NA	NA	NA	NA	124	1	52	58	14	Europe, North America	1	NA	NA	NA
Ginglymostoma unami	Elasmobranchii	Orectolobiformes	Ginglymostomatidae	Ginglymostoma	NA	1006832	accepted	Ginglymostoma unami	Froese, R. and D. Pauly. Editors. (2020). FishBase. Ginglymostoma unami Del Moral-Flores, RamÌz-Antonio, Angulo & PÈrez-Ponce de LeÛn, 2015. Accessed through: World Register of Marine Species at: http://www.marinespecies.org/aphia.php?p=taxdetails&id=1006832 on 2020-09-06	NA	NA	NA	NA	NA	0	NA	NA	0	0	0	NA	0	NA	NA	NA	NA	NA	NA	NA	NA	NA	NA	NA	NA	NA	NA	NA	NA	NA	NA	0	NA	NA	NA	NA	1	NA	NA	NA
Glaucostegus cemiculus	Elasmobranchii	Rhinopristiformes	Glaucostegidae	Glaucostegus	Blackchin guitarfish	1016062	accepted	Glaucostegus cemiculus	Froese, R. and D. Pauly. Editors. (2020). FishBase. Glaucostegus cemiculus (Geoffroy Saint-Hilaire, 1817). Accessed through: World Register of Marine Species at: http://www.marinespecies.org/aphia.php?p=taxdetails&id=1016062 on 2020-09-06	II	2019	B	NA	NA	0	NA	II	0	0	0	NA	0	104050689	Critically Endangered	A2d	2019	Decreasing	Turkey, Syrian Arab Republic, Lebanon, Israel, Cyprus, Togo, Sierra Leone, Senegal, Nigeria, Mauritania, Liberia, Guinea-Bissau, Guinea, Ghana, Algeria, Spain, Slovenia, Montenegro, Monaco, Malta, Italy, Greece, France, Croatia, Bosnia and Herzegovina, Albania, Egypt, Libya, Morocco, Tunisia, Western Sahara, Angola, Cameroon, Cabo Verde, Congo, C√¥te d'Ivoire, Gabon, Gambia, Benin, Congo, The Dem…	TR, SY, LB, IL, CY, TG, SL, SN, NG, MR, LR, GW, GN, GH, DZ, ES, SI, ME, MC, MT, IT, GR, FR, HR, BA, AL, EG, LY, MA, TN, EH, AO, CM, CV, CG, CI, GA, GM, BJ, CD, GQ, PT	Food - human	1	Unintentional effects: (large scale) [harvest], Unintentional effects: (subsistence/small scale) [harvest], Intentional use: (subsistence/small scale) [harvest], Intentional use: (large scale) [harvest]	5.4.4, 5.4.3, 5.4.1, 5.4.2	Species mortality	2.1	15	NA	No	Yes	26	1	3	5	18	Europe	1	NA	NA	NA
Glaucostegus granulatus	Elasmobranchii	Rhinopristiformes	Glaucostegidae	Glaucostegus	Granulated guitarfish	280873	accepted	Glaucostegus granulatus	Froese, R. and D. Pauly. Editors. (2020). FishBase. Glaucostegus granulatus (Cuvier, 1829). Accessed through: World Register of Marine Species at: http://www.marinespecies.org/aphia.php?p=taxdetails&id=280873 on 2020-09-06	II	2019	B	NA	NA	0	NA	NA	0	0	0	NA	0	60166	Critically Endangered	A2bd	2019	Decreasing	Pakistan, Oman, India, Sri Lanka, Kuwait, Myanmar, Saudi Arabia, Iraq, Iran, Islamic Republic of, Bahrain, Bangladesh, United Arab Emirates, Qatar	PK, OM, IN, LK, KW, MM, SA, IQ, IR, BH, BD, AE, QA	Food - human	1	Unintentional effects: (large scale) [harvest], Unintentional effects: (subsistence/small scale) [harvest], Intentional use: (subsistence/small scale) [harvest], Intentional use: (large scale) [harvest]	5.4.4, 5.4.3, 5.4.1, 5.4.2	Species mortality	2.1	15	NA	No	Unknown	NA	0	NA	NA	NA	NA	1	NA	NA	NA
Glaucostegus halavi	Elasmobranchii	Rhinopristiformes	Glaucostegidae	Glaucostegus	Halavi ray	280874	accepted	Glaucostegus halavi	Froese, R. and D. Pauly. Editors. (2020). FishBase. Glaucostegus halavi (ForsskÂl, 1775). Accessed through: World Register of Marine Species at: http://www.marinespecies.org/aphia.php?p=taxdetails&id=280874 on 2020-09-06	II	2019	B	NA	NA	0	NA	NA	0	0	0	NA	0	161408	Critically Endangered	A2bd	2019	Decreasing	Qatar, Pakistan, Oman, Iran, Islamic Republic of, Bahrain, Eritrea, Djibouti, India, Egypt, Saudi Arabia, Sudan, Yemen, United Arab Emirates, Kenya, Israel	QA, PK, OM, IR, BH, ER, DJ, IN, EG, SA, SD, YE, AE, KE, IL	Food - human	1	Intentional use: (subsistence/small scale) [harvest], Unintentional effects: (large scale) [harvest], Unintentional effects: (subsistence/small scale) [harvest], Intentional use: (large scale) [harvest]	5.4.1, 5.4.4, 5.4.3, 5.4.2	Species mortality	2.1	10	NA	No	Unknown	NA	0	NA	NA	NA	NA	1	NA	NA	NA
Glaucostegus obtusus	Elasmobranchii	Rhinopristiformes	Glaucostegidae	Glaucostegus	Widenose guitarfish	1022265	accepted	Glaucostegus obtusus	Froese, R. and D. Pauly. Editors. (2020). FishBase. Glaucostegus obtusus (M¸ller & Henle, 1841). Accessed through: World Register of Marine Species at: http://www.marinespecies.org/aphia.php?p=taxdetails&id=1022265 on 2020-09-06	II	2019	B	NA	NA	0	NA	NA	0	0	0	NA	0	60170	Critically Endangered	A2bd	2019	Decreasing	Thailand, Malaysia, Bangladesh, Pakistan, Myanmar, India, Sri Lanka, Indonesia, Singapore	TH, MY, BD, PK, MM, IN, LK, ID, SG	Food - human	1	Unintentional effects: (large scale) [harvest], Unintentional effects: (subsistence/small scale) [harvest], Intentional use: (subsistence/small scale) [harvest], Intentional use: (large scale) [harvest]	5.4.4, 5.4.3, 5.4.1, 5.4.2	Species mortality	2.1	10	NA	No	Unknown	NA	0	NA	NA	NA	NA	1	NA	NA	NA
Glaucostegus petiti	Elasmobranchii	Rhinopristiformes	Glaucostegidae	Glaucostegus	Madagascar guitarfish	1042842	accepted	Glaucostegus petiti	Froese, R. and D. Pauly. Editors. (2020). FishBase. Glaucostegus petiti (Chabanaud, 1929). Accessed through: World Register of Marine Species at: http://www.marinespecies.org/aphia.php?p=taxdetails&id=1042842 on 2020-09-06	NA	NA	NA	NA	NA	0	NA	NA	0	0	0	NA	0	NA	NA	NA	NA	NA	NA	NA	NA	NA	NA	NA	NA	NA	NA	NA	NA	NA	NA	0	NA	NA	NA	NA	1	NA	NA	NA
Glaucostegus thouin	Elasmobranchii	Rhinopristiformes	Glaucostegidae	Glaucostegus	Thouin ray	712954	accepted	Glaucostegus thouin	Froese, R. and D. Pauly. Editors. (2020). FishBase. Glaucostegus thouin (Anonymous [LacepËde], 1798). Accessed through: World Register of Marine Species at: http://www.marinespecies.org/aphia.php?p=taxdetails&id=712954 on 2020-09-06	II	2019	B	NA	NA	0	NA	NA	0	0	0	NA	0	60175	Critically Endangered	A2bd	2019	Unknown	Bangladesh, India, Indonesia, Singapore, Myanmar, Sri Lanka, Thailand, Viet Nam, Malaysia, Cambodia, Brunei Darussalam	BD, IN, ID, SG, MM, LK, TH, VN, MY, KH, BN	Food - human	1	Intentional use: (subsistence/small scale) [harvest], Unintentional effects: (large scale) [harvest], Unintentional effects: (subsistence/small scale) [harvest], Intentional use: (large scale) [harvest]	5.4.1, 5.4.4, 5.4.3, 5.4.2	Species mortality	2.1	15	NA	No	Unknown	NA	0	NA	NA	NA	NA	1	NA	NA	NA
Glaucostegus typus	Elasmobranchii	Rhinopristiformes	Glaucostegidae	Glaucostegus	Giant shovelnose ray	280875	accepted	Glaucostegus typus	Froese, R. and D. Pauly. Editors. (2020). FishBase. Glaucostegus typus (Anonymous [Bennett], 1830). Accessed through: World Register of Marine Species at: http://www.marinespecies.org/aphia.php?p=taxdetails&id=280875 on 2020-09-06	II	2019	B	NA	NA	0	NA	NA	0	0	0	NA	0	104061138	Critically Endangered	A2bd	2019	Decreasing	India, Bangladesh, Singapore, Sri Lanka, Australia, Viet Nam, Indonesia, Malaysia, Thailand, Myanmar, Papua New Guinea, Solomon Islands, China, Cambodia, Brunei Darussalam, Taiwan, Province of China, Timor-Leste	IN, BD, SG, LK, AU, VN, ID, MY, TH, MM, PG, SB, CN, KH, BN, TW, TL	Food - human	1	Unintentional effects: (large scale) [harvest], Unintentional effects: (subsistence/small scale) [harvest], Intentional use: (subsistence/small scale) [harvest], Intentional use: (large scale) [harvest]	5.4.4, 5.4.3, 5.4.1, 5.4.2	Species mortality	2.1	15	NA	No	Yes	19	1	8	8	3	Europe, North America	1	NA	NA	NA
Glyphis fowlerae	Elasmobranchii	Carcharhiniformes	Carcharhinidae	Glyphis	Borneo river shark	835225	accepted	Glyphis fowlerae	Froese, R. and D. Pauly. Editors. (2020). FishBase. Glyphis fowlerae Compagno, White & Cavanagh, 2010. Accessed through: World Register of Marine Species at: http://www.marinespecies.org/aphia.php?p=taxdetails&id=835225 on 2020-09-06	NA	NA	NA	NA	NA	1	NA	NA	0	0	0	NA	0	NA	NA	NA	NA	NA	NA	NA	NA	NA	NA	NA	NA	NA	NA	NA	NA	NA	NA	0	NA	NA	NA	NA	0	NA	NA	NA
Glyphis gangeticus	Elasmobranchii	Carcharhiniformes	Carcharhinidae	Glyphis	Ganges shark	277183	accepted	Glyphis gangeticus	Froese, R. and D. Pauly. Editors. (2020). FishBase. Glyphis gangeticus (M¸ller & Henle, 1839). Accessed through: World Register of Marine Species at: http://www.marinespecies.org/aphia.php?p=taxdetails&id=277183 on 2020-09-06	NA	NA	NA	NA	NA	1	NA	NA	0	0	0	NA	0	9281	Critically Endangered	A2cde	NA		Pakistan, India	PK, IN	NA	NA	Unintentional effects: (large scale) [harvest], Commercial & industrial areas, Unintentional effects: (subsistence/small scale) [harvest], Dams (size unknown)	5.4.4, 1.2, 5.4.3, 7.2.11	Ecosystem conversion|Ecosystem degradation	1.1|1.2	NA	NA	No	No	NA	0	NA	NA	NA	NA	0	NA	NA	NA
Glyphis garricki	Elasmobranchii	Carcharhiniformes	Carcharhinidae	Glyphis	Northern river shark	398263	accepted	Glyphis garricki	Froese, R. and D. Pauly. Editors. (2020). FishBase. Glyphis garricki Compagno, White & Last, 2008. Accessed through: World Register of Marine Species at: http://www.marinespecies.org/aphia.php?p=taxdetails&id=398263 on 2020-09-06	NA	NA	NA	NA	NA	1	NA	NA	0	0	0	NA	0	42712	Critically Endangered	C2a(i)	2003	Decreasing	Australia	AU	NA	NA	Unintentional effects: (large scale) [harvest], Unintentional effects: (subsistence/small scale) [harvest], Housing & urban areas	5.4.4, 5.4.3, 1.1	Ecosystem degradation	1.2	NA	NA	No	No	NA	0	NA	NA	NA	NA	0	NA	NA	NA
Glyphis glyphis	Elasmobranchii	Carcharhiniformes	Carcharhinidae	Glyphis	Speartooth shark	277184	accepted	Glyphis glyphis	Froese, R. and D. Pauly. Editors. (2020). FishBase. Glyphis glyphis (M¸ller & Henle, 1839). Accessed through: World Register of Marine Species at: http://www.marinespecies.org/aphia.php?p=taxdetails&id=277184 on 2020-09-06	NA	NA	NA	NA	NA	1	NA	NA	0	0	0	NA	0	39379	Endangered	C2a(i)	2009	Decreasing	Papua New Guinea, Australia	PG, AU	NA	NA	Unintentional effects: (large scale) [harvest], Seepage from mining, Unintentional effects: (subsistence/small scale) [harvest], Housing & urban areas	5.4.4, 9.2.2, 5.4.3, 1.1	Species mortality, Ecosystem degradation	2.1, 1.2	NA	NA	NA	NA	NA	0	NA	NA	NA	NA	0	NA	NA	NA
Glyphis siamensis	Elasmobranchii	Carcharhiniformes	Carcharhinidae	Glyphis	Irrawaddy river shark	277185	accepted	Glyphis siamensis	Froese, R. and D. Pauly. Editors. (2020). FishBase. Glyphis siamensis (Steindachner, 1896). Accessed through: World Register of Marine Species at: http://www.marinespecies.org/aphia.php?p=taxdetails&id=277185 on 2020-09-06	NA	NA	NA	NA	NA	1	NA	NA	0	0	0	NA	0	161611	Critically Endangered	B1ab(iii,v)	2009	Unknown	Myanmar	MM	NA	NA	Unintentional effects: (large scale) [harvest], Soil erosion, sedimentation, Unintentional effects: (subsistence/small scale) [harvest], Type Unknown/Unrecorded	5.4.4, 5.3.4, 9.3.2, 5.4.3, 9.3.4, 9.1.3	Species mortality, Ecosystem degradation	2.1, 1.2	NA	NA	No	Yes	NA	0	NA	NA	NA	NA	0	NA	NA	NA
Gogolia filewoodi	Elasmobranchii	Carcharhiniformes	Triakidae	Gogolia	Sailback houndshark	280911	accepted	Gogolia filewoodi	Froese, R. and D. Pauly. Editors. (2020). FishBase. Gogolia filewoodi Compagno, 1973. Accessed through: World Register of Marine Species at: http://www.marinespecies.org/aphia.php?p=taxdetails&id=280911 on 2020-09-06	NA	NA	NA	NA	NA	0	NA	NA	0	0	0	NA	0	41813	Data Deficient	NA	2003	Unknown	Papua New Guinea, Indonesia	PG, ID	NA	NA	Unintentional effects: (subsistence/small scale) [harvest]	05:04:03	NA	NA	NA	NA	NA	NA	NA	0	NA	NA	NA	NA	0	NA	NA	NA
Gollum attenuatus	Elasmobranchii	Carcharhiniformes	Pseudotriakidae	Gollum	Slender smooth-hound	280912	accepted	Gollum attenuatus	Froese, R. and D. Pauly. Editors. (2020). FishBase. Gollum attenuatus (Garrick, 1954). Accessed through: World Register of Marine Species at: http://www.marinespecies.org/aphia.php?p=taxdetails&id=280912 on 2020-09-06	NA	NA	NA	NA	NA	0	NA	NA	0	0	0	NA	0	41814	Least Concern	NA	2018	Unknown	New Zealand	NZ	NA	NA	Unintentional effects: (large scale) [harvest]	05:04:04	Species mortality	2.1	NA	Unknown	No	Unknown	NA	0	NA	NA	NA	NA	0	NA	NA	NA
Gollum suluensis	Elasmobranchii	Carcharhiniformes	Pseudotriakidae	Gollum	Sulu Gollumshark	712376	accepted	Gollum suluensis	Froese, R. and D. Pauly. Editors. (2020). FishBase. Gollum suluensis Last & Gaudiano, 2011. Accessed through: World Register of Marine Species at: http://www.marinespecies.org/aphia.php?p=taxdetails&id=712376 on 2020-09-06	NA	NA	NA	NA	NA	0	NA	NA	0	0	0	NA	0	NA	NA	NA	NA	NA	NA	NA	NA	NA	NA	NA	NA	NA	NA	NA	NA	NA	NA	0	NA	NA	NA	NA	0	NA	NA	NA
Gurgesiella atlantica	Elasmobranchii	Rajiformes	Rajidae	Gurgesiella	Atlantic pygmy skate	280949	accepted	Gurgesiella atlantica	Froese, R. and D. Pauly. Editors. (2020). FishBase. Gurgesiella atlantica (Bigelow & Schroeder, 1962). Accessed through: World Register of Marine Species at: http://www.marinespecies.org/aphia.php?p=taxdetails&id=280949 on 2020-09-06	NA	NA	NA	NA	NA	0	NA	NA	0	0	0	NA	0	63161	Data Deficient	NA	2007	Unknown	Panama, Colombia, Costa Rica, Brazil, Nicaragua, Venezuela, Bolivarian Republic of	PA, CO, CR, BR, NI, VE	NA	NA	NA	NA	NA	NA	NA	NA	NA	NA	NA	0	NA	NA	NA	NA	0	NA	NA	NA
Gurgesiella dorsalifera	Elasmobranchii	Rajiformes	Rajidae	Gurgesiella	Onefin skate	280950	accepted	Gurgesiella dorsalifera	Froese, R. and D. Pauly. Editors. (2020). FishBase. Gurgesiella dorsalifera McEachran & Compagno, 1980. Accessed through: World Register of Marine Species at: http://www.marinespecies.org/aphia.php?p=taxdetails&id=280950 on 2020-09-06	NA	NA	NA	NA	NA	0	NA	NA	0	0	0	NA	0	44656	Vulnerable	B1ab(v)	2004	Decreasing	Brazil	BR	NA	NA	Unintentional effects: (large scale) [harvest]	05:04:04	NA	NA	NA	NA	NA	NA	NA	0	NA	NA	NA	NA	0	NA	NA	NA
Gurgesiella furvescens	Elasmobranchii	Rajiformes	Rajidae	Gurgesiella	Dusky finless skate	280951	accepted	Gurgesiella furvescens	Froese, R. and D. Pauly. Editors. (2020). FishBase. Gurgesiella furvescens de Buen, 1959. Accessed through: World Register of Marine Species at: http://www.marinespecies.org/aphia.php?p=taxdetails&id=280951 on 2020-09-06	NA	NA	NA	NA	NA	0	NA	NA	0	0	0	NA	0	44654	Least Concern	NA	2004	Unknown	Chile, Peru, Ecuador	CL, PE, EC	NA	NA	Unintentional effects: (large scale) [harvest]	05:04:04	NA	NA	NA	NA	NA	NA	NA	0	NA	NA	NA	NA	0	NA	NA	NA
Gymnura afuerae	Elasmobranchii	Myliobatiformes	Gymnuridae	Gymnura	NA	271473	accepted	Gymnura afuerae	Froese, R. and D. Pauly. Editors. (2020). FishBase. Gymnura afuerae (Hildebrand, 1946). Accessed through: World Register of Marine Species at: http://www.marinespecies.org/aphia.php?p=taxdetails&id=271473 on 2020-09-06	NA	NA	NA	NA	NA	0	NA	NA	0	0	0	NA	0	NA	NA	NA	NA	NA	NA	NA	NA	NA	NA	NA	NA	NA	NA	NA	NA	NA	NA	0	NA	NA	NA	NA	1	NA	NA	NA
Gymnura altavela	Elasmobranchii	Myliobatiformes	Gymnuridae	Gymnura	Spiny butterfly ray	105856	accepted	Gymnura altavela	Froese, R. and D. Pauly. Editors. (2020). FishBase. Gymnura altavela (Linnaeus, 1758). Accessed through: World Register of Marine Species at: http://www.marinespecies.org/aphia.php?p=taxdetails&id=105856 on 2020-09-06	NA	NA	NA	NA	NA	0	NA	II	0	0	0	NA	0	63153	Vulnerable	A2bd+4bd	2007	Decreasing	Ghana, Panama, Cameroon, Colombia, Egypt, Albania, Western Sahara, Spain, Nicaragua, Nigeria, Portugal, Malta, Mauritania, Bosnia and Herzegovina, Italy, Israel, Honduras, Libya, Croatia, Liberia, Algeria, Venezuela, Bolivarian Republic of, Uruguay, Monaco, Morocco, Argentina, United States, Mexico, Angola, Togo, French Guiana, Brazil, Gabon, Tunisia, Belize, Turkey, France, Syrian Arab Republic,…	GH, PA, CM, CO, EG, AL, EH, ES, NI, NG, PT, MT, MR, BA, IT, IL, HN, LY, HR, LR, DZ, VE, UY, MC, MA, AR, US, MX, AO, TG, GF, BR, GA, TN, BZ, TR, FR, SY, BJ, CY, SI, SL, SN, GY, SR, GW, CI, LB, GR, GQ, CR, GM	NA	NA	Unintentional effects: (large scale) [harvest], Unintentional effects: (subsistence/small scale) [harvest], Intentional use: (subsistence/small scale) [harvest]	5.4.4, 5.4.3, 5.4.1	NA	NA	NA	NA	NA	NA	NA	0	NA	NA	NA	NA	1	NA	NA	NA
Gymnura australis	Elasmobranchii	Myliobatiformes	Gymnuridae	Gymnura	Australian butterfly ray	271474	accepted	Gymnura australis	Froese, R. and D. Pauly. Editors. (2020). FishBase. Gymnura australis (Ramsay & Ogilby, 1886). Accessed through: World Register of Marine Species at: http://www.marinespecies.org/aphia.php?p=taxdetails&id=271474 on 2020-09-06	NA	NA	NA	NA	NA	0	NA	NA	0	0	0	NA	0	161342	Least Concern	NA	2015	Unknown	Papua New Guinea, Australia, Indonesia	PG, AU, ID	NA	NA	Unintentional effects: (large scale) [harvest]	05:04:04	Species mortality	2.1	NA	NA	No	Yes	NA	0	NA	NA	NA	NA	1	NA	NA	NA
Gymnura bimaculata	Elasmobranchii	Myliobatiformes	Gymnuridae	Gymnura	Twin-spot butterfly ray	271475	accepted	Gymnura bimaculata	Froese, R. and D. Pauly. Editors. (2020). FishBase. Gymnura bimaculata (Norman, 1925). Accessed through: World Register of Marine Species at: http://www.marinespecies.org/aphia.php?p=taxdetails&id=271475 on 2020-09-06	NA	NA	NA	NA	NA	0	NA	NA	0	0	0	NA	0	NA	NA	NA	NA	NA	NA	NA	NA	NA	NA	NA	NA	NA	NA	NA	NA	NA	NA	0	NA	NA	NA	NA	1	NA	NA	NA
Gymnura crebripunctata	Elasmobranchii	Myliobatiformes	Gymnuridae	Gymnura	Longsnout butterfly ray	271476	accepted	Gymnura crebripunctata	Froese, R. and D. Pauly. Editors. (2020). FishBase. Gymnura crebripunctata (Peters, 1869). Accessed through: World Register of Marine Species at: http://www.marinespecies.org/aphia.php?p=taxdetails&id=271476 on 2020-09-06	NA	NA	NA	NA	NA	0	NA	NA	0	0	0	NA	0	14134431	Data Deficient	NA	2012	Unknown	Peru, Ecuador, Colombia, Panama, Costa Rica, El Salvador, Guatemala, Honduras, Mexico, Nicaragua	PE, EC, CO, PA, CR, SV, GT, HN, MX, NI	Food - human	1	Industrial aquaculture, Unintentional effects: (subsistence/small scale) [harvest], Sewage, Run-off	2.4.2, 5.4.3, 9.1.1, 9.1.2	Ecosystem conversion, Species mortality, Ecosystem degradation	1.1, 2.1, 1.2	NA	NA	NA	NA	NA	0	NA	NA	NA	NA	1	NA	NA	NA
Gymnura crooki	Elasmobranchii	Myliobatiformes	Gymnuridae	Gymnura	NA	271477	accepted	Gymnura crooki	Froese, R. and D. Pauly. Editors. (2020). FishBase. Gymnura crooki Fowler, 1934. Accessed through: World Register of Marine Species at: http://www.marinespecies.org/aphia.php?p=taxdetails&id=271477 on 2020-09-06	NA	NA	NA	NA	NA	0	NA	NA	0	0	0	NA	0	NA	NA	NA	NA	NA	NA	NA	NA	NA	NA	NA	NA	NA	NA	NA	NA	NA	NA	0	NA	NA	NA	NA	1	NA	NA	NA
Gymnura hirundo	Elasmobranchii	Myliobatiformes	Gymnuridae	Gymnura	Madeira butterfly ray	271478	accepted	Gymnura hirundo	Froese, R. and D. Pauly. Editors. (2020). FishBase. Gymnura hirundo (Lowe, 1843). Accessed through: World Register of Marine Species at: http://www.marinespecies.org/aphia.php?p=taxdetails&id=271478 on 2020-09-06	NA	NA	NA	NA	NA	0	NA	NA	0	0	0	NA	0	NA	NA	NA	NA	NA	NA	NA	NA	NA	NA	NA	NA	NA	NA	NA	NA	NA	NA	0	NA	NA	NA	NA	1	NA	NA	NA
Gymnura japonica	Elasmobranchii	Myliobatiformes	Gymnuridae	Gymnura	Japanese butterflyray	215609	accepted	Gymnura japonica	Froese, R. and D. Pauly. Editors. (2020). FishBase. Gymnura japonica (Temminck & Schlegel, 1850). Accessed through: World Register of Marine Species at: https://www.marinespecies.org/aphia.php?p=taxdetails&id=215609 on 2020-09-06	NA	NA	NA	NA	NA	0	NA	NA	0	0	0	NA	0	161630	Data Deficient	NA	2009	Unknown	Taiwan, Province of China, China, Japan, Korea, Democratic People's Republic of, Korea, Republic of, Malaysia, Thailand, Philippines, Indonesia, Cambodia	TW, CN, JP, KP, KR, MY, TH, PH, ID, KH	Food - human	1	Unintentional effects: (large scale) [harvest], Unintentional effects: (subsistence/small scale) [harvest]	5.4.4, 5.4.3	Species mortality	2.1	NA	NA	NA	NA	NA	0	NA	NA	NA	NA	1	NA	NA	NA
Gymnura lessae	Elasmobranchii	Myliobatiformes	Gymnuridae	Gymnura	NA	1385198	accepted	Gymnura lessae	Froese, R. and D. Pauly. Editors. (2020). FishBase. Gymnura lessae Yokota & Carvalho, 2017. Accessed through: World Register of Marine Species at: http://www.marinespecies.org/aphia.php?p=taxdetails&id=1385198 on 2020-09-06	NA	NA	NA	NA	NA	0	NA	NA	0	0	0	NA	0	NA	NA	NA	NA	NA	NA	NA	NA	NA	NA	NA	NA	NA	NA	NA	NA	NA	NA	0	NA	NA	NA	NA	1	NA	NA	NA
Gymnura marmorata	Elasmobranchii	Myliobatiformes	Gymnuridae	Gymnura	California butterfly ray	271479	accepted	Gymnura marmorata	Froese, R. and D. Pauly. Editors. (2020). FishBase. Gymnura marmorata (Cooper, 1864). Accessed through: World Register of Marine Species at: http://www.marinespecies.org/aphia.php?p=taxdetails&id=271479 on 2020-09-06	NA	NA	NA	NA	NA	0	NA	NA	0	0	0	NA	0	14134429	Least Concern	NA	2012	Unknown	Peru, Ecuador, United States, Panama, Costa Rica, El Salvador, Guatemala, Honduras, Mexico, Nicaragua	PE, EC, US, PA, CR, SV, GT, HN, MX, NI	Food - human	1	Industrial aquaculture, Run-off, Sewage, Unintentional effects: (subsistence/small scale) [harvest]	2.4.2, 9.1.2, 9.1.1, 5.4.3	Ecosystem conversion, Ecosystem degradation, Species mortality	1.1, 1.2, 2.1	NA	NA	NA	NA	1	1	0	0	1	North America	1	NA	NA	NA
Gymnura micrura	Elasmobranchii	Myliobatiformes	Gymnuridae	Gymnura	Smooth butterfly ray	158529	accepted	Gymnura micrura	Froese, R. and D. Pauly. Editors. (2020). FishBase. Gymnura micrura (Bloch & Schneider, 1801). Accessed through: World Register of Marine Species at: http://www.marinespecies.org/aphia.php?p=taxdetails&id=158529 on 2020-09-06	NA	NA	NA	NA	NA	0	NA	NA	0	0	0	NA	0	60115	Data Deficient	NA	2006	Unknown	Panama, Trinidad and Tobago, Cameroon, Colombia, Sierra Leone, United States, Mexico, Venezuela, Bolivarian Republic of, Belize, Brazil, Honduras, French Guiana, Senegal, Guyana, Suriname, Guatemala, Nicaragua, Congo, The Democratic Republic of the, Costa Rica, Gambia	PA, TT, CM, CO, SL, US, MX, VE, BZ, BR, HN, GF, SN, GY, SR, GT, NI, CD, CR, GM	NA	NA	Unintentional effects: (large scale) [harvest], Unintentional effects: (subsistence/small scale) [harvest]	5.4.4, 5.4.3	NA	NA	NA	NA	NA	NA	NA	0	NA	NA	NA	NA	1	NA	NA	NA
Gymnura natalensis	Elasmobranchii	Myliobatiformes	Gymnuridae	Gymnura	Butterfly ray	215610	accepted	Gymnura natalensis	Froese, R. and D. Pauly. Editors. (2020). FishBase. Gymnura natalensis (Gilchrist & Thompson, 1911). Accessed through: World Register of Marine Species at: http://www.marinespecies.org/aphia.php?p=taxdetails&id=215610 on 2020-09-06	NA	NA	NA	NA	NA	0	NA	NA	0	0	0	NA	0	60116	Least Concern	NA	2019	Stable	South Africa, Mozambique, Namibia	ZA, MZ, NA	NA	NA	Unintentional effects: (subsistence/small scale) [harvest], Unintentional effects: (large scale) [harvest]	5.4.3, 5.4.4	Species mortality	2.1	NA	NA	No	Yes	NA	0	NA	NA	NA	NA	1	NA	NA	NA
Gymnura poecilura	Elasmobranchii	Myliobatiformes	Gymnuridae	Gymnura	Long-tailed butterfly ray	215611	accepted	Gymnura poecilura	Froese, R. and D. Pauly. Editors. (2020). FishBase. Gymnura poecilura (Shaw, 1804). Accessed through: World Register of Marine Species at: http://www.marinespecies.org/aphia.php?p=taxdetails&id=215611 on 2020-09-06	NA	NA	NA	NA	NA	0	NA	NA	0	0	0	NA	0	60117	Near Threatened	NA	2006	Decreasing	Djibouti, Saudi Arabia, China, Sri Lanka, French Polynesia, Egypt, Indonesia, Pakistan, Japan, Sudan, Malaysia, India, Viet Nam, Thailand, Yemen, Somalia, Oman, Philippines, Eritrea	DJ, SA, CN, LK, PF, EG, ID, PK, JP, SD, MY, IN, VN, TH, YE, SO, OM, PH, ER	NA	NA	Intentional use: (large scale) [harvest], Unintentional effects: (large scale) [harvest], Unintentional effects: (subsistence/small scale) [harvest], Intentional use: (subsistence/small scale) [harvest]	5.4.2, 5.4.4, 5.4.3, 5.4.1	NA	NA	NA	NA	NA	NA	NA	0	NA	NA	NA	NA	1	NA	NA	NA
Gymnura sereti	Elasmobranchii	Myliobatiformes	Gymnuridae	Gymnura	NA	1456340	accepted	Gymnura sereti	WoRMS (2020). Gymnura sereti Yokota & Carvalho, 2017. Accessed at: http://www.marinespecies.org/aphia.php?p=taxdetails&id=1456340 on 2020-09-06	NA	NA	NA	NA	NA	0	NA	NA	0	0	0	NA	0	NA	NA	NA	NA	NA	NA	NA	NA	NA	NA	NA	NA	NA	NA	NA	NA	NA	NA	0	NA	NA	NA	NA	1	NA	NA	NA
Gymnura tentaculata	Elasmobranchii	Myliobatiformes	Gymnuridae	Gymnura	Tentacled butterfly ray	298791	accepted	Gymnura tentaculata	Froese, R. and D. Pauly. Editors. (2020). FishBase. Gymnura tentaculata (M¸ller & Henle, 1841). Accessed through: World Register of Marine Species at: http://www.marinespecies.org/aphia.php?p=taxdetails&id=298791 on 2020-09-06	NA	NA	NA	NA	NA	0	NA	NA	0	0	0	NA	0	161516	Data Deficient	NA	2009	Unknown	Papua New Guinea, India	PG, IN	NA	NA	Unintentional effects: (large scale) [harvest]	05:04:04	Species mortality	2.1	NA	NA	NA	NA	NA	0	NA	NA	NA	NA	1	NA	NA	NA
Gymnura zonura	Elasmobranchii	Myliobatiformes	Gymnuridae	Gymnura	Zonetail butterfly ray	298792	accepted	Gymnura zonura	Froese, R. and D. Pauly. Editors. (2020). FishBase. Gymnura zonura (Bleeker, 1852). Accessed through: World Register of Marine Species at: http://www.marinespecies.org/aphia.php?p=taxdetails&id=298792 on 2020-09-06	NA	NA	NA	NA	NA	0	NA	NA	0	0	0	NA	0	60113	Vulnerable	A2d+3d+4d	2006	Decreasing	Indonesia, Thailand, India, Singapore	ID, TH, IN, SG	NA	NA	Unintentional effects: (large scale) [harvest], Unintentional effects: (subsistence/small scale) [harvest]	5.4.4, 5.4.3	NA	NA	NA	NA	NA	NA	NA	0	NA	NA	NA	NA	1	NA	NA	NA
Halaelurus boesemani	Elasmobranchii	Carcharhiniformes	Scyliorhinidae	Halaelurus	Speckled catshark	217638	accepted	Halaelurus boesemani	Froese, R. and D. Pauly. Editors. (2020). FishBase. Halaelurus boesemani Springer & D'Aubrey, 1972. Accessed through: World Register of Marine Species at: http://www.marinespecies.org/aphia.php?p=taxdetails&id=217638 on 2020-09-06	NA	NA	NA	NA	NA	0	NA	NA	0	0	0	NA	0	161488	Vulnerable	A2d	2017	Decreasing	Somalia	SO	NA	NA	Unintentional effects: (large scale) [harvest], Unintentional effects: (subsistence/small scale) [harvest], Intentional use: (large scale) [harvest], Intentional use: (subsistence/small scale) [harvest]	5.4.4, 5.4.3, 5.4.2, 5.4.1	Ecosystem degradation|Species mortality, Species mortality	1.2|2.1, 2.1	NA	Unknown	No	Unknown	NA	0	NA	NA	NA	NA	0	NA	NA	NA
Halaelurus buergeri	Elasmobranchii	Carcharhiniformes	Scyliorhinidae	Halaelurus	Blackspotted catshark	278697	accepted	Halaelurus buergeri	Froese, R. and D. Pauly. Editors. (2020). FishBase. Halaelurus buergeri (M¸ller & Henle, 1838). Accessed through: World Register of Marine Species at: http://www.marinespecies.org/aphia.php?p=taxdetails&id=278697 on 2020-09-06	NA	NA	NA	NA	NA	0	NA	NA	0	0	0	NA	0	161680	Data Deficient	NA	2009	Unknown	Taiwan, Province of China, China, Philippines, Korea, Republic of, Korea, Democratic People's Republic of, Japan	TW, CN, PH, KR, KP, JP	NA	NA	Unintentional effects: (large scale) [harvest]	05:04:04	Species mortality	2.1	NA	NA	NA	NA	NA	0	NA	NA	NA	NA	0	NA	NA	NA
Halaelurus lineatus	Elasmobranchii	Carcharhiniformes	Scyliorhinidae	Halaelurus	Lined catshark	217641	accepted	Halaelurus lineatus	Froese, R. and D. Pauly. Editors. (2020). FishBase. Halaelurus lineatus Bass, D'Aubrey & Kistnasamy, 1975. Accessed through: World Register of Marine Species at: http://www.marinespecies.org/aphia.php?p=taxdetails&id=217641 on 2020-09-06	NA	NA	NA	NA	NA	0	NA	NA	0	0	0	NA	0	44612	Least Concern	NA	2019	Stable	Mozambique, South Africa	MZ, ZA	NA	NA	Unintentional effects: (large scale) [harvest]	05:04:04	Species mortality	2.1	NA	NA	No	Unknown	NA	0	NA	NA	NA	NA	0	NA	NA	NA
Halaelurus maculosus	Elasmobranchii	Carcharhiniformes	Scyliorhinidae	Halaelurus	Indonesian Speckled Catshark	398253	accepted	Halaelurus maculosus	Froese, R. and D. Pauly. Editors. (2020). FishBase. Halaelurus maculosus White, Last & Stevens, 2007. Accessed through: World Register of Marine Species at: http://www.marinespecies.org/aphia.php?p=taxdetails&id=398253 on 2020-09-06	NA	NA	NA	NA	NA	0	NA	NA	0	0	0	NA	0	161644	Least Concern	NA	2009	Unknown	Indonesia, Malaysia, Philippines	ID, MY, PH	NA	NA	Unintentional effects: (large scale) [harvest]	05:04:04	Species mortality	2.1	NA	NA	NA	NA	NA	0	NA	NA	NA	NA	0	NA	NA	NA
Halaelurus natalensis	Elasmobranchii	Carcharhiniformes	Scyliorhinidae	Halaelurus	Tiger catshark	217643	accepted	Halaelurus natalensis	Froese, R. and D. Pauly. Editors. (2020). FishBase. Halaelurus natalensis (Regan, 1904). Accessed through: World Register of Marine Species at: http://www.marinespecies.org/aphia.php?p=taxdetails&id=217643 on 2020-09-06	NA	NA	NA	NA	NA	0	NA	NA	0	0	0	NA	0	44613	Data Deficient	NA	2004	Unknown	Mozambique, South Africa	MZ, ZA	NA	NA	Unintentional effects: (large scale) [harvest], Unintentional effects: (subsistence/small scale) [harvest]	5.4.4, 5.4.3	Species mortality	2.1	15	NA	No	Yes	NA	0	NA	NA	NA	NA	0	NA	NA	NA
Halaelurus quagga	Elasmobranchii	Carcharhiniformes	Scyliorhinidae	Halaelurus	Quagga catshark	217640	accepted	Halaelurus quagga	Froese, R. and D. Pauly. Editors. (2020). FishBase. Halaelurus quagga (Alcock, 1899). Accessed through: World Register of Marine Species at: http://www.marinespecies.org/aphia.php?p=taxdetails&id=217640 on 2020-09-06	NA	NA	NA	NA	NA	0	NA	NA	0	0	0	NA	0	161625	Data Deficient	NA	2017	Unknown	Somalia, India	SO, IN	NA	NA	Unintentional effects: (large scale) [harvest], Unintentional effects: (subsistence/small scale) [harvest]	5.4.4, 5.4.3	Species mortality	2.1	NA	Unknown	No	Unknown	NA	0	NA	NA	NA	NA	0	NA	NA	NA
Halaelurus sellus	Elasmobranchii	Carcharhiniformes	Scyliorhinidae	Halaelurus	Rusty Catshark	398254	accepted	Halaelurus sellus	Froese, R. and D. Pauly. Editors. (2020). FishBase. Halaelurus sellus White, Last & Stevens, 2007. Accessed through: World Register of Marine Species at: http://www.marinespecies.org/aphia.php?p=taxdetails&id=398254 on 2020-09-06	NA	NA	NA	NA	NA	0	NA	NA	0	0	0	NA	0	42713	Least Concern	NA	2016	Unknown	Australia	AU	NA	NA	Unintentional effects: (large scale) [harvest]	05:04:04	Species mortality	2.1	NA	NA	NA	NA	NA	0	NA	NA	NA	NA	0	NA	NA	NA
Haploblepharus edwardsii	Elasmobranchii	Carcharhiniformes	Scyliorhinidae	Haploblepharus	Puffadder shyshark	217646	accepted	Haploblepharus edwardsii	Froese, R. and D. Pauly. Editors. (2020). FishBase. Haploblepharus edwardsii (Schinz, 1822). Accessed through: World Register of Marine Species at: http://www.marinespecies.org/aphia.php?p=taxdetails&id=217646 on 2020-09-06	NA	NA	NA	NA	NA	0	NA	NA	0	0	0	NA	0	39345	Near Threatened	NA	2009	Unknown	South Africa	ZA	NA	NA	Unintentional effects: (subsistence/small scale) [harvest], Unintentional effects: (large scale) [harvest]	5.4.3, 5.4.4	Species mortality	2.1	20	NA	No	Unknown	39	1	1	3	35	Africa, North America, Europe	1	NA	NA	NA
Haploblepharus fuscus	Elasmobranchii	Carcharhiniformes	Scyliorhinidae	Haploblepharus	Brown shyshark	217644	accepted	Haploblepharus fuscus	Froese, R. and D. Pauly. Editors. (2020). FishBase. Haploblepharus fuscus Smith, 1950. Accessed through: World Register of Marine Species at: http://www.marinespecies.org/aphia.php?p=taxdetails&id=217644 on 2020-09-06	NA	NA	NA	NA	NA	0	NA	NA	0	0	0	NA	0	39346	Vulnerable	B2ab(iii)	2009	Unknown	South Africa	ZA	Pets/display animals, horticulture	13	Unintentional effects: (subsistence/small scale) [harvest], Housing & urban areas, Unintentional effects: (large scale) [harvest]	5.4.3, 1.1, 5.4.4	Species mortality, Species disturbance	2.1, 2.2	20	NA	No	Unknown	NA	0	NA	NA	NA	NA	1	NA	NA	NA
Haploblepharus kistnasamyi	Elasmobranchii	Carcharhiniformes	Scyliorhinidae	Haploblepharus	NA	295747	accepted	Haploblepharus kistnasamyi	Froese, R. and D. Pauly. Editors. (2020). FishBase. Haploblepharus kistnasamyi Human & Compagno, 2006. Accessed through: World Register of Marine Species at: http://www.marinespecies.org/aphia.php?p=taxdetails&id=295747 on 2020-09-06	NA	NA	NA	NA	NA	0	NA	NA	0	0	1	South Africa	0	161667	Vulnerable	B2ab(v)	2019	Decreasing	South Africa	ZA	NA	NA	Commercial & industrial areas, Tourism & recreation areas, Unintentional effects: (subsistence/small scale) [harvest], Type Unknown/Unrecorded, Unintentional effects: (large scale) [harvest]	1.2, 1.3, 5.4.3, 9.1.3, 5.4.4	Ecosystem degradation, Species mortality	1.2, 2.1	NA	NA	No	Unknown	NA	0	NA	NA	NA	NA	1	NA	NA	NA
Haploblepharus pictus	Elasmobranchii	Carcharhiniformes	Scyliorhinidae	Haploblepharus	Dark shyshark	217645	accepted	Haploblepharus pictus	Froese, R. and D. Pauly. Editors. (2020). FishBase. Haploblepharus pictus (M¸ller & Henle, 1838). Accessed through: World Register of Marine Species at: http://www.marinespecies.org/aphia.php?p=taxdetails&id=217645 on 2020-09-06	NA	NA	NA	NA	NA	0	NA	NA	0	0	0	NA	0	161650	Least Concern	NA	2019	Stable	South Africa, Namibia	ZA, NA	NA	NA	Unintentional effects: (subsistence/small scale) [harvest], Unintentional effects: (large scale) [harvest]	5.4.3, 5.4.4	Species mortality	2.1	20	NA	No	Yes	6	1	0	0	6	Africa, Europe	1	NA	NA	NA
Heliotrygon gomesi	Elasmobranchii	Myliobatiformes	Potamotrygonidae	Heliotrygon	Gomes's round ray	835223	accepted	Heliotrygon gomesi	Froese, R. and D. Pauly. Editors. (2020). FishBase. Heliotrygon gomesi Carvalho & Lovejoy, 2011. Accessed through: World Register of Marine Species at: http://www.marinespecies.org/aphia.php?p=taxdetails&id=835223 on 2020-09-06	NA	NA	NA	NA	NA	0	NA	NA	0	0	0	NA	0	NA	NA	NA	NA	NA	NA	NA	NA	NA	NA	NA	NA	NA	NA	NA	NA	NA	NA	0	NA	NA	NA	NA	0	NA	NA	NA
Heliotrygon rosai	Elasmobranchii	Myliobatiformes	Potamotrygonidae	Heliotrygon	Rosa's round ray	835224	accepted	Heliotrygon rosai	Froese, R. and D. Pauly. Editors. (2020). FishBase. Heliotrygon rosai Carvalho & Lovejoy, 2011. Accessed through: World Register of Marine Species at: http://www.marinespecies.org/aphia.php?p=taxdetails&id=835224 on 2020-09-06	NA	NA	NA	NA	NA	0	NA	NA	0	0	0	NA	0	NA	NA	NA	NA	NA	NA	NA	NA	NA	NA	NA	NA	NA	NA	NA	NA	NA	NA	0	NA	NA	NA	NA	0	NA	NA	NA
Hemigaleus australiensis	Elasmobranchii	Carcharhiniformes	Hemigaleidae	Hemigaleus	Australian weasel shark	281023	accepted	Hemigaleus australiensis	Froese, R. and D. Pauly. Editors. (2020). FishBase. Hemigaleus australiensis White, Last & Compagno, 2005. Accessed through: World Register of Marine Species at: http://www.marinespecies.org/aphia.php?p=taxdetails&id=281023 on 2020-09-06	NA	NA	NA	NA	NA	0	NA	NA	0	0	0	NA	0	161539	Least Concern	NA	2016	Unknown	Papua New Guinea, Australia	PG, AU	NA	NA	Unintentional effects: (large scale) [harvest], Intentional use: (large scale) [harvest]	5.4.4, 5.4.2	Species mortality	2.1	NA	NA	No	Yes	NA	0	NA	NA	NA	NA	0	NA	NA	NA
Hemigaleus microstoma	Elasmobranchii	Carcharhiniformes	Hemigaleidae	Hemigaleus	Sicklefin weasel shark	281024	accepted	Hemigaleus microstoma	Froese, R. and D. Pauly. Editors. (2020). FishBase. Hemigaleus microstoma Bleeker, 1852. Accessed through: World Register of Marine Species at: http://www.marinespecies.org/aphia.php?p=taxdetails&id=281024 on 2020-09-06	NA	NA	NA	NA	NA	0	NA	NA	0	0	0	NA	0	41816	Vulnerable	A2d+3d+4d	2009	Decreasing	Taiwan, Province of China, China, Sri Lanka, Myanmar, Indonesia, Thailand, India, Malaysia, Philippines	TW, CN, LK, MM, ID, TH, IN, MY, PH	Food - animal, Food - human	2, 1	Unintentional effects: (large scale) [harvest], Unintentional effects: (subsistence/small scale) [harvest]	5.4.4, 5.4.3	Species mortality	2.1	NA	NA	NA	NA	NA	0	NA	NA	NA	NA	0	NA	NA	NA
Hemipristis elongata	Elasmobranchii	Carcharhiniformes	Hemigaleidae	Hemipristis	Snaggletooth shark	277427	accepted	Hemipristis elongata	Froese, R. and D. Pauly. Editors. (2020). FishBase. Hemipristis elongata (Klunzinger, 1871). Accessed through: World Register of Marine Species at: http://www.marinespecies.org/aphia.php?p=taxdetails&id=277427 on 2020-09-06	NA	NA	NA	NA	NA	0	NA	NA	0	0	0	NA	0	41874	Vulnerable	A2bd+3bd	2016	Decreasing	Viet Nam, Saudi Arabia, South Africa, Australia, Djibouti, Indonesia, Egypt, Philippines, Qatar, Somalia, India, Yemen, Mozambique, Iran, Islamic Republic of, Sudan, United Arab Emirates, Eritrea, Thailand, Pakistan, Madagascar, Oman, Bahrain, China, Kuwait, Tanzania, United Republic of, Papua New Guinea, Malaysia, Sri Lanka	VN, SA, ZA, AU, DJ, ID, EG, PH, QA, SO, IN, YE, MZ, IR, SD, AE, ER, TH, PK, MG, OM, BH, CN, KW, TZ, PG, MY, LK	Food - human	1	Unintentional effects: (large scale) [harvest], Unintentional effects: (subsistence/small scale) [harvest], Intentional use: (subsistence/small scale) [harvest], Intentional use: (large scale) [harvest]	5.4.4, 5.4.3, 5.4.1, 5.4.2	Species mortality	2.1	9	NA	No	Yes	NA	0	NA	NA	NA	NA	0	NA	NA	NA
Hemiscyllium freycineti	Elasmobranchii	Orectolobiformes	Hemiscylliidae	Hemiscyllium	Indonesia speckled carpetshark	281035	accepted	Hemiscyllium freycineti	Froese, R. and D. Pauly. Editors. (2020). FishBase. Hemiscyllium freycineti (Quoy & Gaimard, 1824). Accessed through: World Register of Marine Species at: http://www.marinespecies.org/aphia.php?p=taxdetails&id=281035 on 2020-09-06	NA	NA	NA	NA	NA	0	NA	NA	0	0	0	NA	0	199932	Near Threatened	NA	2011	Unknown	Indonesia	ID	NA	NA	NA	NA	NA	NA	NA	NA	NA	NA	NA	0	NA	NA	NA	NA	1	NA	NA	NA
Hemiscyllium galei	Elasmobranchii	Orectolobiformes	Hemiscylliidae	Hemiscyllium	Cenderwasih Epaulette shark	398233	accepted	Hemiscyllium galei	Froese, R. and D. Pauly. Editors. (2020). FishBase. Hemiscyllium galei Allen & Erdmann, 2008. Accessed through: World Register of Marine Species at: http://www.marinespecies.org/aphia.php?p=taxdetails&id=398233 on 2020-09-06	NA	NA	NA	NA	NA	0	NA	NA	0	0	0	NA	0	195436	Data Deficient	NA	2012	Unknown	Indonesia	ID	NA	NA	NA	NA	NA	NA	NA	NA	NA	NA	NA	0	NA	NA	NA	NA	1	NA	NA	NA
Hemiscyllium hallstromi	Elasmobranchii	Orectolobiformes	Hemiscylliidae	Hemiscyllium	Papuan epaulette shark	281036	accepted	Hemiscyllium hallstromi	Froese, R. and D. Pauly. Editors. (2020). FishBase. Hemiscyllium hallstromi Whitley, 1967. Accessed through: World Register of Marine Species at: http://www.marinespecies.org/aphia.php?p=taxdetails&id=281036 on 2020-09-06	NA	NA	NA	NA	NA	0	NA	NA	0	0	0	NA	0	41875	Vulnerable	B1ab(iii)	2016	Unknown	Papua New Guinea	PG	NA	NA	Seepage from mining, Unintentional effects: (subsistence/small scale) [harvest], Intentional use: (subsistence/small scale) [harvest], Sewage	9.2.2, 5.4.3, 5.4.1, 9.1.1	Ecosystem degradation, Species mortality	1.2, 2.1	NA	NA	No	Unknown	3	1	2	1	0	North America	1	NA	NA	NA
Hemiscyllium halmahera	Elasmobranchii	Orectolobiformes	Hemiscylliidae	Hemiscyllium	Halmahera Epaulette Shark	739293	accepted	Hemiscyllium halmahera	WoRMS (2020). Hemiscyllium halmahera Allen & Erdmann, 2013. Accessed at: https://www.marinespecies.org/aphia.php?p=taxdetails&id=739293 on 2020-09-06	NA	NA	NA	NA	NA	0	NA	NA	0	0	0	NA	0	NA	NA	NA	NA	NA	NA	NA	NA	NA	NA	NA	NA	NA	NA	NA	NA	NA	1	1	1	0	0	North America	1	NA	NA	NA
Hemiscyllium henryi	Elasmobranchii	Orectolobiformes	Hemiscylliidae	Hemiscyllium	Triton Epaulette shark	398234	accepted	Hemiscyllium henryi	Froese, R. and D. Pauly. Editors. (2020). FishBase. Hemiscyllium henryi Allen & Erdmann, 2008. Accessed through: World Register of Marine Species at: http://www.marinespecies.org/aphia.php?p=taxdetails&id=398234 on 2020-09-06	NA	NA	NA	NA	NA	0	NA	NA	0	0	0	NA	0	195437	Data Deficient	NA	2012	Unknown	Indonesia	ID	NA	NA	NA	NA	NA	NA	NA	NA	NA	NA	NA	0	NA	NA	NA	NA	1	NA	NA	NA
Hemiscyllium michaeli	Elasmobranchii	Orectolobiformes	Hemiscylliidae	Hemiscyllium	Leopard Epaulette shark	474888	accepted	Hemiscyllium michaeli	Froese, R. and D. Pauly. Editors. (2020). FishBase. Hemiscyllium michaeli Allen & Dudgeon, 2010. Accessed through: World Register of Marine Species at: http://www.marinespecies.org/aphia.php?p=taxdetails&id=474888 on 2020-09-06	NA	NA	NA	NA	NA	0	NA	NA	0	0	0	NA	0	195438	Near Threatened	NA	2012	Unknown	Papua New Guinea	PG	NA	NA	Mining & quarrying, Soil erosion, sedimentation	3.2, 9.3.2	Ecosystem degradation|Species disturbance	1.2|2.2	5.75	NA	NA	NA	NA	0	NA	NA	NA	NA	1	NA	NA	NA
Hemiscyllium ocellatum	Elasmobranchii	Orectolobiformes	Hemiscylliidae	Hemiscyllium	Epaulette shark	281037	accepted	Hemiscyllium ocellatum	Froese, R. and D. Pauly. Editors. (2020). FishBase. Hemiscyllium ocellatum (Bonnaterre, 1788). Accessed through: World Register of Marine Species at: http://www.marinespecies.org/aphia.php?p=taxdetails&id=281037 on 2020-09-06	NA	NA	NA	NA	NA	0	NA	NA	0	0	0	NA	0	41818	Least Concern	NA	2015	Stable	Australia, Papua New Guinea, Indonesia	AU, PG, ID	NA	NA	Intentional use: (subsistence/small scale) [harvest], Unintentional effects: (subsistence/small scale) [harvest]	5.4.1, 5.4.3	Species mortality	2.1	NA	Not a Migrant	No	Yes	149	1	39	34	76	Europe, North America	1	NA	NA	NA
Hemiscyllium strahani	Elasmobranchii	Orectolobiformes	Hemiscylliidae	Hemiscyllium	Hooded carpetshark	281038	accepted	Hemiscyllium strahani	Froese, R. and D. Pauly. Editors. (2020). FishBase. Hemiscyllium strahani Whitley, 1967. Accessed through: World Register of Marine Species at: http://www.marinespecies.org/aphia.php?p=taxdetails&id=281038 on 2020-09-06	NA	NA	NA	NA	NA	0	NA	NA	0	0	0	NA	0	41819	Vulnerable	B1ab(iii)	2003	Unknown	Papua New Guinea	PG	NA	NA	Seepage from mining, Unintentional effects: (subsistence/small scale) [harvest], Intentional use: (subsistence/small scale) [harvest]	9.2.2, 5.4.3, 5.4.1	Ecosystem degradation, Species mortality	1.2, 2.1	NA	NA	NA	NA	NA	0	NA	NA	NA	NA	1	NA	NA	NA
Hemiscyllium trispeculare	Elasmobranchii	Orectolobiformes	Hemiscylliidae	Hemiscyllium	Speckled carpetshark	281039	accepted	Hemiscyllium trispeculare	Froese, R. and D. Pauly. Editors. (2020). FishBase. Hemiscyllium trispeculare Richardson, 1843. Accessed through: World Register of Marine Species at: http://www.marinespecies.org/aphia.php?p=taxdetails&id=281039 on 2020-09-06	NA	NA	NA	NA	NA	0	NA	NA	0	0	0	NA	0	41820	Least Concern	NA	2015	Unknown	Australia, Indonesia	AU, ID	NA	NA	Unintentional effects: (large scale) [harvest], Intentional use: (subsistence/small scale) [harvest]	5.4.4, 5.4.1	Species mortality	2.1	NA	NA	No	Yes	1	1	1	0	0	North America	1	NA	NA	NA
Hemitriakis abdita	Elasmobranchii	Carcharhiniformes	Triakidae	Hemitriakis	Deepwater sicklefin hound shark	281040	accepted	Hemitriakis abdita	Froese, R. and D. Pauly. Editors. (2020). FishBase. Hemitriakis abdita Compagno & Stevens, 1993. Accessed through: World Register of Marine Species at: http://www.marinespecies.org/aphia.php?p=taxdetails&id=281040 on 2020-09-06	NA	NA	NA	NA	NA	0	NA	NA	0	0	0	NA	0	41821	Data Deficient	NA	2016	Unknown	Australia, New Caledonia	AU, NC	NA	NA	Unintentional effects: (large scale) [harvest]	05:03:04	Species disturbance	2.2	NA	NA	No	Yes	NA	0	NA	NA	NA	NA	0	NA	NA	NA
Hemitriakis complicofasciata	Elasmobranchii	Carcharhiniformes	Triakidae	Hemitriakis	NA	389060	accepted	Hemitriakis complicofasciata	Froese, R. and D. Pauly. Editors. (2020). FishBase. Hemitriakis complicofasciata Takahashi & Nakaya, 2004. Accessed through: World Register of Marine Species at: http://www.marinespecies.org/aphia.php?p=taxdetails&id=389060 on 2020-09-06	NA	NA	NA	NA	NA	0	NA	NA	0	0	0	NA	0	161368	Data Deficient	NA	2009	Unknown	Taiwan, Province of China, Philippines, Japan	TW, PH, JP	NA	NA	Unintentional effects: (subsistence/small scale) [harvest]	05:04:03	Species mortality	2.1	NA	NA	NA	NA	NA	0	NA	NA	NA	NA	0	NA	NA	NA
Hemitriakis falcata	Elasmobranchii	Carcharhiniformes	Triakidae	Hemitriakis	Sicklefin hound shark	281041	accepted	Hemitriakis falcata	Froese, R. and D. Pauly. Editors. (2020). FishBase. Hemitriakis falcata Compagno & Stevens, 1993. Accessed through: World Register of Marine Species at: http://www.marinespecies.org/aphia.php?p=taxdetails&id=281041 on 2020-09-06	NA	NA	NA	NA	NA	0	NA	NA	0	0	0	NA	0	41822	Least Concern	NA	2016	Unknown	Australia	AU	NA	NA	Unintentional effects: (large scale) [harvest]	05:04:04	Species mortality	2.1	NA	NA	No	Yes	NA	0	NA	NA	NA	NA	0	NA	NA	NA
Hemitriakis indroyonoi	Elasmobranchii	Carcharhiniformes	Triakidae	Hemitriakis	Indonesian Houndshark	712377	accepted	Hemitriakis indroyonoi	Froese, R. and D. Pauly. Editors. (2020). FishBase. Hemitriakis indroyonoi White, Compagno & Dharmadi, 2009. Accessed through: World Register of Marine Species at: http://www.marinespecies.org/aphia.php?p=taxdetails&id=712377 on 2020-09-06	NA	NA	NA	NA	NA	0	NA	NA	0	0	0	NA	0	NA	NA	NA	NA	NA	NA	NA	NA	NA	NA	NA	NA	NA	NA	NA	NA	NA	NA	0	NA	NA	NA	NA	0	NA	NA	NA
Hemitriakis japanica	Elasmobranchii	Carcharhiniformes	Triakidae	Hemitriakis	Japanese topeshark	281042	accepted	Hemitriakis japanica	Froese, R. and D. Pauly. Editors. (2020). FishBase. Hemitriakis japanica (M¸ller & Henle, 1839). Accessed through: World Register of Marine Species at: http://www.marinespecies.org/aphia.php?p=taxdetails&id=281042 on 2020-09-06	NA	NA	NA	NA	NA	0	NA	NA	0	0	0	NA	0	161507	Least Concern	NA	2009	Unknown	Taiwan, Province of China, China, New Caledonia, Indonesia, Korea, Republic of, Japan	TW, CN, NC, ID, KR, JP	Food - human	1	Unintentional effects: (large scale) [harvest], Unintentional effects: (subsistence/small scale) [harvest]	5.4.4, 5.4.3	Species mortality	2.1	NA	NA	NA	NA	NA	0	NA	NA	NA	NA	0	NA	NA	NA
Hemitriakis leucoperiptera	Elasmobranchii	Carcharhiniformes	Triakidae	Hemitriakis	Whitefin topeshark	281043	accepted	Hemitriakis leucoperiptera	Froese, R. and D. Pauly. Editors. (2020). FishBase. Hemitriakis leucoperiptera Herre, 1923. Accessed through: World Register of Marine Species at: http://www.marinespecies.org/aphia.php?p=taxdetails&id=281043 on 2020-09-06	NA	NA	NA	NA	NA	0	NA	NA	0	0	0	NA	0	39353	Endangered	B1ab(iii,v)	NA		Philippines	PH	Food - human	1	Unintentional effects: (subsistence/small scale) [harvest]	05:04:03	Ecosystem degradation|Species mortality	1.2|2.1	NA	NA	NA	NA	NA	0	NA	NA	NA	NA	0	NA	NA	NA
Hemitrygon akajei	Elasmobranchii	Myliobatiformes	Dasyatidae	Hemitrygon	Whip stingray	1042845	accepted	Hemitrygon akajei	Froese, R. and D. Pauly. Editors. (2020). FishBase. Hemitrygon akajei (M¸ller & Henle, 1841). Accessed through: World Register of Marine Species at: http://www.marinespecies.org/aphia.php?p=taxdetails&id=1042845 on 2020-09-06	NA	NA	NA	NA	NA	0	NA	NA	0	0	0	NA	1	60148	Near Threatened	NA	2016	Unknown	Taiwan, Province of China, Japan, Philippines, China	TW, JP, PH, CN	NA	NA	Unintentional effects: (large scale) [harvest]	05:04:04	NA	NA	NA	NA	NA	NA	1	1	0	1	0	Asia	1	NA	NA	NA
Hemitrygon bennettii	Elasmobranchii	Myliobatiformes	Dasyatidae	Hemitrygon	Bennett's stingray	1042846	accepted	Hemitrygon bennettii	Froese, R. and D. Pauly. Editors. (2020). FishBase. Hemitrygon bennettii (M¸ller & Henle, 1841). Accessed through: World Register of Marine Species at: http://www.marinespecies.org/aphia.php?p=taxdetails&id=1042846 on 2020-09-06	NA	NA	NA	NA	NA	0	NA	NA	0	0	0	NA	0	161533	Data Deficient	NA	2016	Unknown	Japan, Viet Nam, Thailand, Myanmar, China, India, Cambodia, Philippines	JP, VN, TH, MM, CN, IN, KH, PH	NA	NA	Unintentional effects: (large scale) [harvest], Unintentional effects: (subsistence/small scale) [harvest]	5.4.4, 5.4.3	Species mortality	2.1	NA	NA	NA	NA	NA	0	NA	NA	NA	NA	1	NA	NA	NA
Hemitrygon fluviorum	Elasmobranchii	Myliobatiformes	Dasyatidae	Hemitrygon	Estuary stingray	1042847	accepted	Hemitrygon fluviorum	Froese, R. and D. Pauly. Editors. (2020). FishBase. Hemitrygon fluviorum (Ogilby, 1908). Accessed through: World Register of Marine Species at: http://www.marinespecies.org/aphia.php?p=taxdetails&id=1042847 on 2020-09-06	NA	NA	NA	NA	NA	0	NA	NA	0	0	0	NA	0	41797	Vulnerable	A2bcd+3cd+4bcd	2016	Decreasing	Indonesia, Papua New Guinea, Australia	ID, PG, AU	NA	NA	Persecution/control, Unintentional effects: (large scale) [harvest], Unintentional effects: (subsistence/small scale) [harvest], Housing & urban areas, Seepage from mining	5.4.5, 5.4.4, 5.4.3, 1.1, 9.2.2	NA	NA	NA	NA	NA	Yes	NA	0	NA	NA	NA	NA	1	NA	NA	NA
Hemitrygon izuensis	Elasmobranchii	Myliobatiformes	Dasyatidae	Hemitrygon	Izu stingray	1042848	accepted	Hemitrygon izuensis	Froese, R. and D. Pauly. Editors. (2020). FishBase. Hemitrygon izuensis (Nishida & Nakaya, 1988). Accessed through: World Register of Marine Species at: https://www.marinespecies.org/aphia.php?p=taxdetails&id=1042848 on 2020-09-06	NA	NA	NA	NA	NA	0	NA	NA	0	0	0	NA	0	60155	Near Threatened	NA	2016	Unknown	Japan	JP	NA	NA	Unintentional effects: (large scale) [harvest], Unintentional effects: (subsistence/small scale) [harvest]	5.4.4, 5.4.3	NA	NA	NA	NA	NA	NA	NA	0	NA	NA	NA	NA	1	NA	NA	NA
Hemitrygon laevigata	Elasmobranchii	Myliobatiformes	Dasyatidae	Hemitrygon	Yantai stingray	1042850	accepted	Hemitrygon laevigata	Froese, R. and D. Pauly. Editors. (2020). FishBase. Hemitrygon laevigata (Chu, 1960). Accessed through: World Register of Marine Species at: https://www.marinespecies.org/aphia.php?p=taxdetails&id=1042850 on 2020-09-06	NA	NA	NA	NA	NA	0	NA	NA	0	0	0	NA	0	161618	Near Threatened	NA	2016	Unknown	Taiwan, Province of China, Japan	TW, JP	Food - human	1	Unintentional effects: (large scale) [harvest], Unintentional effects: (subsistence/small scale) [harvest], Housing & urban areas, Type Unknown/Unrecorded	5.4.4, 5.4.3, 1.1, 9.1.3	Species mortality, Ecosystem degradation	2.1, 1.2	NA	NA	NA	NA	NA	0	NA	NA	NA	NA	1	NA	NA	NA
Hemitrygon laosensis	Elasmobranchii	Myliobatiformes	Dasyatidae	Hemitrygon	Mekong stingray	NA	NA	NA	NA	NA	NA	NA	NA	NA	0	NA	NA	0	0	0	NA	1	39407	Endangered	A2acde	2016	Decreasing	Thailand, Lao People's Democratic Republic	TH, LA	Research, Pets/display animals, horticulture, Food - human	14, 13, 1	Dams (size unknown), Large dams, Unintentional effects: (large scale) [harvest]	7.2.11, 7.2.10, 5.4.4	Ecosystem conversion|Ecosystem degradation|Species disturbance|Other, Ecosystem degradation|Species disturbance|Other, Species mortality	1.1|1.2|2.2|2.3.8, 1.2|2.2|2.3.8, 2.1	15	Full Migrant	NA	NA	NA	0	NA	NA	NA	NA	1	NA	NA	NA
Hemitrygon longicauda	Elasmobranchii	Myliobatiformes	Dasyatidae	Hemitrygon	Merauke stingray	1042851	accepted	Hemitrygon longicauda	Froese, R. and D. Pauly. Editors. (2020). FishBase. Hemitrygon longicauda (Last & White, 2013). Accessed through: World Register of Marine Species at: http://www.marinespecies.org/aphia.php?p=taxdetails&id=1042851 on 2020-09-06	NA	NA	NA	NA	NA	0	NA	NA	0	0	0	NA	0	NA	NA	NA	NA	NA	NA	NA	NA	NA	NA	NA	NA	NA	NA	NA	NA	NA	NA	0	NA	NA	NA	NA	1	NA	NA	NA
Hemitrygon navarrae	Elasmobranchii	Myliobatiformes	Dasyatidae	Hemitrygon	Blackish stingray	1042852	accepted	Hemitrygon navarrae	Froese, R. and D. Pauly. Editors. (2020). FishBase. Hemitrygon navarrae (Steindachner, 1892). Accessed through: World Register of Marine Species at: http://www.marinespecies.org/aphia.php?p=taxdetails&id=1042852 on 2020-09-06	NA	NA	NA	NA	NA	0	NA	NA	0	0	0	NA	0	161741	Data Deficient	NA	2016	Unknown	Taiwan, Province of China, China	TW, CN	NA	NA	Unintentional effects: (subsistence/small scale) [harvest], Commercial & industrial areas, Unintentional effects: (large scale) [harvest]	5.4.3, 1.2, 5.4.4	Species mortality, Ecosystem degradation	2.1, 1.2	NA	NA	NA	NA	NA	0	NA	NA	NA	NA	1	NA	NA	NA
Hemitrygon parvonigra	Elasmobranchii	Myliobatiformes	Dasyatidae	Hemitrygon	Dwarf black stingray	1042853	accepted	Hemitrygon parvonigra	Froese, R. and D. Pauly. Editors. (2020). FishBase. Hemitrygon parvonigra (Last & White, 2008). Accessed through: World Register of Marine Species at: http://www.marinespecies.org/aphia.php?p=taxdetails&id=1042853 on 2020-09-06	NA	NA	NA	NA	NA	0	NA	NA	0	0	0	NA	0	195442	Data Deficient	NA	2016	Unknown	Philippines, Malaysia, Indonesia, Australia	PH, MY, ID, AU	Food - human	1	Unintentional effects: (large scale) [harvest], Intentional use: (subsistence/small scale) [harvest]	5.4.4, 5.4.1	Species mortality	2.1	NA	NA	No	Unknown	NA	0	NA	NA	NA	NA	1	NA	NA	NA
Hemitrygon sinensis	Elasmobranchii	Myliobatiformes	Dasyatidae	Hemitrygon	Chinese stingray	1042854	accepted	Hemitrygon sinensis	Froese, R. and D. Pauly. Editors. (2020). FishBase. Hemitrygon sinensis (Steindachner, 1892). Accessed through: World Register of Marine Species at: http://www.marinespecies.org/aphia.php?p=taxdetails&id=1042854 on 2020-09-06	NA	NA	NA	NA	NA	0	NA	NA	0	0	0	NA	0	161576	Data Deficient	NA	2016	Unknown	Korea, Republic of, Korea, Democratic People's Republic of, China	KR, KP, CN	Unknown	18	Unintentional effects: (large scale) [harvest]	05:04:04	Species mortality	2.1	NA	NA	NA	NA	NA	0	NA	NA	NA	NA	1	NA	NA	NA
Heptranchias perlo	Elasmobranchii	Hexanchiformes	Hexanchidae	Heptranchias	Sharpnose sevengill shark	105832	accepted	Heptranchias perlo	Froese, R. and D. Pauly. Editors. (2020). FishBase. Heptranchias perlo (Bonnaterre, 1788). Accessed through: World Register of Marine Species at: http://www.marinespecies.org/aphia.php?p=taxdetails&id=105832 on 2020-09-06	NA	NA	NA	NA	NA	0	NA	III	0	0	0	NA	0	41823	Near Threatened	NA	2003	Unknown	Chile, Ghana, China, Cameroon, New Zealand, Japan, Togo, Angola, Egypt, Western Sahara, Spain, Nigeria, Mauritania, Italy, Australia, South Africa, Libya, Liberia, Algeria, Indonesia, Morocco, United States, Mexico, Argentina, Mozambique, India, Brazil, Gabon, Tunisia, Turkey, France, Benin, Seychelles, Sierra Leone, Senegal, Guinea-Bissau, C√¥te d'Ivoire, Congo, Greece, Equatorial Guinea, Guinea…	CL, GH, CN, CM, NZ, JP, TG, AO, EG, EH, ES, NG, MR, IT, AU, ZA, LY, LR, DZ, ID, MA, US, MX, AR, MZ, IN, BR, GA, TN, TR, FR, BJ, SC, SL, SN, GW, CI, CG, GR, GQ, GN, GM	NA	NA	Unintentional effects: (large scale) [harvest], Intentional use: (subsistence/small scale) [harvest]	5.4.4, 5.4.1	NA	NA	NA	NA	NA	NA	NA	0	NA	NA	NA	NA	0	NA	NA	NA
Heterodontus francisci	Elasmobranchii	Heterodontiformes	Heterodontidae	Heterodontus	Horn shark	276694	accepted	Heterodontus francisci	Froese, R. and D. Pauly. Editors. (2020). FishBase. Heterodontus francisci (Girard, 1855). Accessed through: World Register of Marine Species at: http://www.marinespecies.org/aphia.php?p=taxdetails&id=276694 on 2020-09-06	NA	NA	NA	NA	NA	0	NA	NA	0	0	0	NA	0	39333	Data Deficient	NA	2015	Unknown	Ecuador, Mexico, Peru, United States	EC, MX, PE, US	Food - animal, Pets/display animals, horticulture, Wearing apparel, accessories, Food - human	2, 13, 10, 1	Intentional use: (subsistence/small scale) [harvest], Unintentional effects: (large scale) [harvest]	5.4.1, 5.4.4	Species mortality|Species disturbance	2.1|2.2	NA	NA	No	NA	74	1	24	27	23	Europe, North America	1	1	0	0
Heterodontus galeatus	Elasmobranchii	Heterodontiformes	Heterodontidae	Heterodontus	Crested hornshark	276695	accepted	Heterodontus galeatus	Froese, R. and D. Pauly. Editors. (2020). FishBase. Heterodontus galeatus (G¸nther, 1870). Accessed through: World Register of Marine Species at: http://www.marinespecies.org/aphia.php?p=taxdetails&id=276695 on 2020-09-06	NA	NA	NA	NA	NA	0	NA	NA	0	0	0	NA	0	41824	Least Concern	NA	2016	Unknown	Australia	AU	NA	NA	Intentional use: (subsistence/small scale) [harvest], Unintentional effects: (subsistence/small scale) [harvest], Unintentional effects: (large scale) [harvest]	5.4.1, 5.4.3, 5.4.4	Species mortality	2.1	NA	NA	No	Yes	NA	0	NA	NA	NA	NA	1	NA	NA	NA
Heterodontus japonicus	Elasmobranchii	Heterodontiformes	Heterodontidae	Heterodontus	Japanese bullhead shark	276696	accepted	Heterodontus japonicus	Froese, R. and D. Pauly. Editors. (2020). FishBase. Heterodontus japonicus Miklouho-Maclay & MacLeay, 1884. Accessed through: World Register of Marine Species at: https://www.marinespecies.org/aphia.php?p=taxdetails&id=276696 on 2020-09-06	NA	NA	NA	NA	NA	0	NA	NA	0	0	0	NA	0	161714	Least Concern	NA	2009	Stable	Taiwan, Province of China, China, Korea, Democratic People's Republic of, Japan	TW, CN, KP, JP	Pets/display animals, horticulture	13	Unintentional effects: (large scale) [harvest]	05:04:04	Species mortality	2.1	NA	NA	NA	NA	10	1	4	3	3	North America, Asia	1	NA	NA	NA
Heterodontus mexicanus	Elasmobranchii	Heterodontiformes	Heterodontidae	Heterodontus	Mexican hornshark	276697	accepted	Heterodontus mexicanus	Froese, R. and D. Pauly. Editors. (2020). FishBase. Heterodontus mexicanus Taylor & Castro-Aguirre, 1972. Accessed through: World Register of Marine Species at: http://www.marinespecies.org/aphia.php?p=taxdetails&id=276697 on 2020-09-06	NA	NA	NA	NA	NA	0	NA	NA	0	0	0	NA	0	60235	Data Deficient	NA	2006	Unknown	Panama, Colombia, Peru, Ecuador, Mexico, Guatemala	PA, CO, PE, EC, MX, GT	NA	NA	Unintentional effects: (large scale) [harvest], Unintentional effects: (subsistence/small scale) [harvest]	5.4.4, 5.4.3	NA	NA	NA	NA	NA	NA	NA	0	NA	NA	NA	NA	1	NA	NA	NA
Heterodontus omanensis	Elasmobranchii	Heterodontiformes	Heterodontidae	Heterodontus	Oman bullhead shark	276698	accepted	Heterodontus omanensis	Froese, R. and D. Pauly. Editors. (2020). FishBase. Heterodontus omanensis Baldwin, 2005. Accessed through: World Register of Marine Species at: http://www.marinespecies.org/aphia.php?p=taxdetails&id=276698 on 2020-09-06	NA	NA	NA	NA	NA	0	NA	NA	0	0	0	NA	0	161720	Data Deficient	NA	2017	Unknown	Oman, Pakistan	OM, PK	NA	NA	Unintentional effects: (subsistence/small scale) [harvest], Oil & gas drilling, Intentional use: (subsistence/small scale) [harvest], Intentional use: (large scale) [harvest]	5.4.3, 3.1, 5.4.1, 5.4.2	Species mortality	2.1	NA	Unknown	No	Unknown	NA	0	NA	NA	NA	NA	1	NA	NA	NA
Heterodontus portusjacksoni	Elasmobranchii	Heterodontiformes	Heterodontidae	Heterodontus	Port Jackson shark	276699	accepted	Heterodontus portusjacksoni	Froese, R. and D. Pauly. Editors. (2020). FishBase. Heterodontus portusjacksoni (Meyer, 1793). Accessed through: World Register of Marine Species at: http://www.marinespecies.org/aphia.php?p=taxdetails&id=276699 on 2020-09-06	NA	NA	NA	NA	NA	0	NA	NA	0	0	0	NA	1	39334	Least Concern	NA	2015	Stable	Australia, New Zealand	AU, NZ	Pets/display animals, horticulture	13	Persecution/control, Intentional use: (subsistence/small scale) [harvest], Unintentional effects: (large scale) [harvest], Unintentional effects: (subsistence/small scale) [harvest]	5.4.5, 5.4.1, 5.4.4, 5.4.3	Species mortality	2.1	NA	NA	No	Yes	17	1	6	8	3	Australia (Oceania), Europe, North America	1	NA	NA	NA
Heterodontus quoyi	Elasmobranchii	Heterodontiformes	Heterodontidae	Heterodontus	Galapagos bullhead shark	276700	accepted	Heterodontus quoyi	Froese, R. and D. Pauly. Editors. (2020). FishBase. Heterodontus quoyi (FrÈminville, 1840). Accessed through: World Register of Marine Species at: http://www.marinespecies.org/aphia.php?p=taxdetails&id=276700 on 2020-09-06	NA	NA	NA	NA	NA	0	NA	NA	0	0	0	NA	0	44579	Data Deficient	NA	2004	Unknown	Peru, Ecuador	PE, EC	NA	NA	Unintentional effects: (subsistence/small scale) [harvest]	05:04:03	NA	NA	NA	NA	NA	Yes	NA	0	NA	NA	NA	NA	1	NA	NA	NA
Heterodontus ramalheira	Elasmobranchii	Heterodontiformes	Heterodontidae	Heterodontus	Whitespotted bullhead shark	217626	accepted	Heterodontus ramalheira	Froese, R. and D. Pauly. Editors. (2020). FishBase. Heterodontus ramalheira (Smith, 1949). Accessed through: World Register of Marine Species at: http://www.marinespecies.org/aphia.php?p=taxdetails&id=217626 on 2020-09-06	NA	NA	NA	NA	NA	0	NA	NA	0	0	0	NA	0	44614	Data Deficient	NA	2019	Unknown	Yemen, Oman, Somalia, Kenya, Mozambique, South Africa, Tanzania, United Republic of	YE, OM, SO, KE, MZ, ZA, TZ	NA	NA	Unintentional effects: (large scale) [harvest], Unintentional effects: (subsistence/small scale) [harvest]	5.4.4, 5.4.3	Species mortality	2.1	NA	Unknown	No	Unknown	1	1	0	1	0	Europe	1	NA	NA	NA
Heterodontus zebra	Elasmobranchii	Heterodontiformes	Heterodontidae	Heterodontus	Zebra bullhead shark	276701	accepted	Heterodontus zebra	Froese, R. and D. Pauly. Editors. (2020). FishBase. Heterodontus zebra (Gray, 1831). Accessed through: World Register of Marine Species at: http://www.marinespecies.org/aphia.php?p=taxdetails&id=276701 on 2020-09-06	NA	NA	NA	NA	NA	0	NA	NA	0	0	0	NA	0	41825	Least Concern	NA	2003	Unknown	China, Indonesia, Australia, Viet Nam, Korea, Republic of, Japan	CN, ID, AU, VN, KR, JP	NA	NA	Unintentional effects: (large scale) [harvest], Unintentional effects: (subsistence/small scale) [harvest]	5.4.4, 5.4.3	Ecosystem degradation|Species mortality|Species disturbance	1.2|2.1|2.2	NA	NA	NA	NA	4	1	1	3	0	Europe	1	NA	NA	NA
Heteronarce bentuviai	Elasmobranchii	Torpediniformes	Narkidae	Heteronarce	Elat electric ray	278300	accepted	Heteronarce bentuviai	Froese, R. and D. Pauly. Editors. (2020). FishBase. Heteronarce bentuviai (Baranes & Randall, 1989). Accessed through: World Register of Marine Species at: http://www.marinespecies.org/aphia.php?p=taxdetails&id=278300 on 2020-09-06	NA	NA	NA	NA	NA	0	NA	NA	0	0	0	NA	0	161632	Data Deficient	NA	2017	Unknown	Saudi Arabia, Egypt, Jordan, Israel, Yemen	SA, EG, JO, IL, YE	NA	NA	Unintentional effects: (large scale) [harvest], Unintentional effects: (subsistence/small scale) [harvest]	5.4.4, 5.4.3	Species mortality	2.1	NA	Unknown	No	Unknown	NA	0	NA	NA	NA	NA	0	NA	NA	NA
Heteronarce garmani	Elasmobranchii	Torpediniformes	Narkidae	Heteronarce	Natal electric ray	220971	accepted	Heteronarce garmani	Froese, R. and D. Pauly. Editors. (2020). FishBase. Heteronarce garmani Regan, 1921. Accessed through: World Register of Marine Species at: http://www.marinespecies.org/aphia.php?p=taxdetails&id=220971 on 2020-09-06	NA	NA	NA	NA	NA	0	NA	NA	0	0	0	NA	0	161746	Vulnerable	A2d+4d	2009	Unknown	Mozambique, South Africa, Madagascar	MZ, ZA, MG	NA	NA	Unintentional effects: (subsistence/small scale) [harvest], Unintentional effects: (large scale) [harvest]	5.4.3, 5.4.4	Species mortality	2.1	5	NA	No	Yes	NA	0	NA	NA	NA	NA	0	NA	NA	NA
Heteronarce mollis	Elasmobranchii	Torpediniformes	Narkidae	Heteronarce	Soft electric ray	278301	accepted	Heteronarce mollis	Froese, R. and D. Pauly. Editors. (2020). FishBase. Heteronarce mollis (Lloyd, 1907). Accessed through: World Register of Marine Species at: http://www.marinespecies.org/aphia.php?p=taxdetails&id=278301 on 2020-09-06	NA	NA	NA	NA	NA	0	NA	NA	0	0	0	NA	0	161663	Data Deficient	NA	2017	Unknown	Yemen, India, Somalia	YE, IN, SO	NA	NA	Unintentional effects: (subsistence/small scale) [harvest], Unintentional effects: (large scale) [harvest]	5.4.3, 5.4.4	Species mortality	2.1	NA	Unknown	No	Unknown	NA	0	NA	NA	NA	NA	0	NA	NA	NA
Heteronarce prabhui	Elasmobranchii	Torpediniformes	Narkidae	Heteronarce	Quilon electric ray	278302	accepted	Heteronarce prabhui	Froese, R. and D. Pauly. Editors. (2020). FishBase. Heteronarce prabhui Talwar, 1981. Accessed through: World Register of Marine Species at: http://www.marinespecies.org/aphia.php?p=taxdetails&id=278302 on 2020-09-06	NA	NA	NA	NA	NA	0	NA	NA	0	0	0	NA	0	161593	Data Deficient	NA	2009	Unknown	India	IN	NA	NA	Unintentional effects: (large scale) [harvest], Unintentional effects: (subsistence/small scale) [harvest]	5.4.4, 5.4.3	Species mortality	2.1	NA	NA	NA	NA	NA	0	NA	NA	NA	NA	0	NA	NA	NA
Heteroscymnoides marleyi	Elasmobranchii	Squaliformes	Dalatiidae	Heteroscymnoides	Longnose pygmy shark	221458	accepted	Heteroscymnoides marleyi	Froese, R. and D. Pauly. Editors. (2020). FishBase. Heteroscymnoides marleyi Fowler, 1934. Accessed through: World Register of Marine Species at: http://www.marinespecies.org/aphia.php?p=taxdetails&id=221458 on 2020-09-06	NA	NA	NA	NA	NA	0	NA	NA	0	0	0	NA	0	60211	Least Concern	NA	2019	Stable	South Africa, Chile	ZA, CL	NA	NA	NA	NA	NA	NA	NA	NA	No	Unknown	NA	0	NA	NA	NA	NA	0	NA	NA	NA
Hexanchus griseus	Elasmobranchii	Hexanchiformes	Hexanchidae	Hexanchus	Bluntnose sixgill shark	105833	accepted	Hexanchus griseus	Froese, R. and D. Pauly. Editors. (2020). FishBase. Hexanchus griseus (Bonnaterre, 1788). Accessed through: World Register of Marine Species at: http://www.marinespecies.org/aphia.php?p=taxdetails&id=105833 on 2020-09-06	NA	NA	NA	NA	NA	1	NA	NA	0	0	0	NA	1	10030	Near Threatened	NA	2009	Unknown	Bermuda, Canada, United States	BM, CA, US	Food - human, Food - animal	1, 2	Intentional use: (large scale) [harvest], Unintentional effects: (large scale) [harvest], Intentional use: (subsistence/small scale) [harvest]	5.4.2, 5.4.4, 5.4.1	NA	NA	NA	NA	NA	NA	NA	0	NA	NA	NA	NA	0	NA	NA	NA
Hexanchus nakamurai	Elasmobranchii	Hexanchiformes	Hexanchidae	Hexanchus	Bigeyed sixgill shark	105834	accepted	Hexanchus nakamurai	Froese, R. and D. Pauly. Editors. (2020). FishBase. Hexanchus nakamurai Teng, 1962. Accessed through: World Register of Marine Species at: http://www.marinespecies.org/aphia.php?p=taxdetails&id=105834 on 2020-09-06	NA	NA	NA	NA	NA	0	NA	NA	0	0	0	NA	0	161352	Data Deficient	NA	2009	Unknown	Taiwan, Province of China, New Caledonia, Gibraltar, French Polynesia, Costa Rica, Spain, Philippines, Nicaragua, Nigeria, C√¥te d'Ivoire, Guyana, Italy, Cayman Islands, Kenya, France, Madagascar, Venezuela, Bolivarian Republic of, Virgin Islands, British, Virgin Islands, U.S., Bahamas, South Africa, Japan, Morocco, Seychelles, Mauritius, Mexico, United States, Mozambique, Cuba, Australia	TW, NC, GI, PF, CR, ES, PH, NI, NG, CI, GY, IT, KY, KE, FR, MG, VE, VG, VI, BS, ZA, JP, MA, SC, MU, MX, US, MZ, CU, AU	NA	NA	Unintentional effects: (large scale) [harvest], Unintentional effects: (subsistence/small scale) [harvest]	5.4.4, 5.4.3	Species mortality	2.1	NA	NA	NA	NA	NA	0	NA	NA	NA	NA	0	NA	NA	NA
Hexatrygon bickelli	Elasmobranchii	Myliobatiformes	Hexatrygonidae	Hexatrygon	Sixgill stingray	221455	accepted	Hexatrygon bickelli	Froese, R. and D. Pauly. Editors. (2020). FishBase. Hexatrygon bickelli Heemstra & Smith, 1980. Accessed through: World Register of Marine Species at: http://www.marinespecies.org/aphia.php?p=taxdetails&id=221455 on 2020-09-06	NA	NA	NA	NA	NA	0	NA	NA	0	0	0	NA	0	161674	Least Concern	NA	2015	Unknown	Indonesia, Australia, Taiwan, Province of China, China, United States, Philippines, South Africa, India, Japan, New Caledonia	ID, AU, TW, CN, US, PH, ZA, IN, JP, NC	NA	NA	Unintentional effects: (large scale) [harvest]	05:04:04	Species mortality	2.1	NA	NA	No	No	NA	0	NA	NA	NA	NA	0	NA	NA	NA
Himantura alcockii	Elasmobranchii	Myliobatiformes	Dasyatidae	Himantura	Pale-spot whip ray	271455	accepted	Himantura alcockii	Froese, R. and D. Pauly. Editors. (2020). FishBase. Himantura alcockii (Annandale, 1909). Accessed through: World Register of Marine Species at: http://www.marinespecies.org/aphia.php?p=taxdetails&id=271455 on 2020-09-06	NA	NA	NA	NA	NA	0	NA	NA	0	0	0	NA	0	NA	NA	NA	NA	NA	NA	NA	NA	NA	NA	NA	NA	NA	NA	NA	NA	NA	NA	0	NA	NA	NA	NA	1	NA	NA	NA
Himantura australis	Elasmobranchii	Myliobatiformes	Dasyatidae	Himantura	Australian whipray	1006795	accepted	Himantura australis	Froese, R. and D. Pauly. Editors. (2020). FishBase. Himantura australis Last, White & Naylor, 2016. Accessed through: World Register of Marine Species at: http://www.marinespecies.org/aphia.php?p=taxdetails&id=1006795 on 2020-09-06	NA	NA	NA	NA	NA	0	NA	NA	0	0	0	NA	0	NA	NA	NA	NA	NA	NA	NA	NA	NA	NA	NA	NA	NA	NA	NA	NA	NA	NA	0	NA	NA	NA	NA	1	NA	NA	NA
Himantura fava	Elasmobranchii	Myliobatiformes	Dasyatidae	Himantura	honeycomb whipray	298783	accepted	Himantura fava	Froese, R. and D. Pauly. Editors. (2020). FishBase. Himantura fava (Annandale, 1909). Accessed through: World Register of Marine Species at: http://www.marinespecies.org/aphia.php?p=taxdetails&id=298783 on 2020-09-06	NA	NA	NA	NA	NA	0	NA	NA	0	0	0	NA	0	NA	NA	NA	NA	NA	NA	NA	NA	NA	NA	NA	NA	NA	NA	NA	NA	NA	NA	0	NA	NA	NA	NA	1	NA	NA	NA
Himantura fluviatilis	Elasmobranchii	Myliobatiformes	Dasyatidae	Himantura	Ganges stingray	271458	accepted	Himantura fluviatilis	Froese, R. and D. Pauly. Editors. (2020). FishBase. Himantura fluviatilis (Hamilton, 1822). Accessed through: World Register of Marine Species at: http://www.marinespecies.org/aphia.php?p=taxdetails&id=271458 on 2020-09-06	NA	NA	NA	NA	NA	0	NA	NA	0	0	0	NA	1	NA	NA	NA	NA	NA	NA	NA	NA	NA	NA	NA	NA	NA	NA	NA	NA	NA	NA	0	NA	NA	NA	NA	1	NA	NA	NA
Himantura krempfi	Elasmobranchii	Myliobatiformes	Dasyatidae	Himantura	Marbled freshwater whip ray	271460	accepted	Himantura krempfi	Froese, R. and D. Pauly. Editors. (2020). FishBase. Himantura krempfi (Chabanaud, 1923). Accessed through: World Register of Marine Species at: http://www.marinespecies.org/aphia.php?p=taxdetails&id=271460 on 2020-09-06	NA	NA	NA	NA	NA	0	NA	NA	0	0	0	NA	0	NA	NA	NA	NA	NA	NA	NA	NA	NA	NA	NA	NA	NA	NA	NA	NA	NA	NA	0	NA	NA	NA	NA	1	NA	NA	NA
Himantura leoparda	Elasmobranchii	Myliobatiformes	Dasyatidae	Himantura	NA	398328	accepted	Himantura leoparda	Froese, R. and D. Pauly. Editors. (2020). FishBase. Himantura leoparda Manjaji-Matsumoto & Last, 2008. Accessed through: World Register of Marine Species at: http://www.marinespecies.org/aphia.php?p=taxdetails&id=398328 on 2020-09-06	NA	NA	NA	NA	NA	0	NA	NA	0	0	0	NA	0	195456	Vulnerable	A2bd	2016	Decreasing	Indonesia, Thailand, Malaysia, Japan, Papua New Guinea, Viet Nam, Cambodia, China, Australia, Taiwan, Province of China	ID, TH, MY, JP, PG, VN, KH, CN, AU, TW	Food - human	1	Unintentional effects: (large scale) [harvest], Intentional use: (subsistence/small scale) [harvest], Intentional use: (large scale) [harvest], Unintentional effects: (subsistence/small scale) [harvest]	5.4.4, 5.4.1, 5.4.2, 5.4.3	Species mortality|Species disturbance, Species mortality	2.1|2.2, 2.1	19	NA	No	Yes	2	1	0	0	2	Europe	1	NA	NA	NA
Himantura marginata	Elasmobranchii	Myliobatiformes	Dasyatidae	Himantura	Blackedge whipray	298785	accepted	Himantura marginata	Froese, R. and D. Pauly. Editors. (2020). FishBase. Himantura marginata (Blyth, 1860). Accessed through: World Register of Marine Species at: http://www.marinespecies.org/aphia.php?p=taxdetails&id=298785 on 2020-09-06	NA	NA	NA	NA	NA	0	NA	NA	0	0	0	NA	1	NA	NA	NA	NA	NA	NA	NA	NA	NA	NA	NA	NA	NA	NA	NA	NA	NA	NA	0	NA	NA	NA	NA	1	NA	NA	NA
Himantura microphthalma	Elasmobranchii	Myliobatiformes	Dasyatidae	Himantura	Smalleye whip ray	271463	accepted	Himantura microphthalma	Froese, R. and D. Pauly. Editors. (2020). FishBase. Himantura microphthalma (Chen, 1948). Accessed through: World Register of Marine Species at: http://www.marinespecies.org/aphia.php?p=taxdetails&id=271463 on 2020-09-06	NA	NA	NA	NA	NA	0	NA	NA	0	0	0	NA	0	NA	NA	NA	NA	NA	NA	NA	NA	NA	NA	NA	NA	NA	NA	NA	NA	NA	NA	0	NA	NA	NA	NA	1	NA	NA	NA
Himantura pacifica	Elasmobranchii	Myliobatiformes	Dasyatidae	Himantura	Pacific chupare	271465	unaccepted	Himantura pacifica	Froese, R. and D. Pauly. Editors. (2020). FishBase. Himantura pacifica (Beebe & Tee-Van, 1941). Accessed through: World Register of Marine Species at: http://www.marinespecies.org/aphia.php?p=taxdetails&id=271465 on 2020-09-06	NA	NA	NA	NA	NA	0	NA	NA	0	0	0	NA	0	NA	NA	NA	NA	NA	NA	NA	NA	NA	NA	NA	NA	NA	NA	NA	NA	NA	NA	0	NA	NA	NA	NA	1	NA	NA	NA
Himantura pareh	Elasmobranchii	Myliobatiformes	Dasyatidae	Himantura	NA	271466	accepted	Himantura pareh	Froese, R. and D. Pauly. Editors. (2020). FishBase. Himantura pareh (Bleeker, 1852). Accessed through: World Register of Marine Species at: http://www.marinespecies.org/aphia.php?p=taxdetails&id=271466 on 2020-09-06	NA	NA	NA	NA	NA	0	NA	NA	0	0	0	NA	0	NA	NA	NA	NA	NA	NA	NA	NA	NA	NA	NA	NA	NA	NA	NA	NA	NA	NA	0	NA	NA	NA	NA	1	NA	NA	NA
Himantura randalli	Elasmobranchii	Myliobatiformes	Dasyatidae	Himantura	Arabian banded whipray	712401	accepted	Himantura randalli	Froese, R. and D. Pauly. Editors. (2020). FishBase. Himantura randalli Last, Manjaji-Matsumoto & Moore, 2012. Accessed through: World Register of Marine Species at: http://www.marinespecies.org/aphia.php?p=taxdetails&id=712401 on 2020-09-06	NA	NA	NA	NA	NA	0	NA	NA	0	0	0	NA	0	47407786	Least Concern	NA	2017	Stable	United Arab Emirates, Saudi Arabia, Qatar, Oman, Kuwait, Iraq, Iran, Islamic Republic of, Bahrain	AE, SA, QA, OM, KW, IQ, IR, BH	Food - human	1	Unintentional effects: (large scale) [harvest], Intentional use: (subsistence/small scale) [harvest], Oil spills, Unintentional effects: (subsistence/small scale) [harvest], Housing & urban areas, Intentional use: (large scale) [harvest], Oil & gas drilling	5.4.4, 5.4.1, 9.2.1, 5.4.3, 1.1, 5.4.2, 3.1	Species mortality, Ecosystem conversion|Ecosystem degradation|Species mortality|Species disturbance, Ecosystem degradation|Species mortality, Ecosystem degradation|Species mortality|Species disturbance	2.1, 1.1|1.2|2.1|2.2, 1.2|2.1, 1.2|2.1|2.2	NA	Unknown	No	Yes	NA	0	NA	NA	NA	NA	1	NA	NA	NA
Himantura schmardae	Elasmobranchii	Myliobatiformes	Dasyatidae	Himantura	Chupare stingray	271468	unaccepted	Himantura schmardae	Froese, R. and D. Pauly. Editors. (2020). FishBase. Himantura schmardae (Werner, 1904). Accessed through: World Register of Marine Species at: http://www.marinespecies.org/aphia.php?p=taxdetails&id=271468 on 2020-09-06	NA	NA	NA	NA	NA	0	NA	NA	0	0	0	NA	0	60161	Data Deficient	NA	2006	Unknown	Panama, Trinidad and Tobago, Mexico, Barbados, Saint Vincent and the Grenadines, Dominican Republic, Dominica, Venezuela, Bolivarian Republic of, Haiti, Belize, Jamaica, Brazil, Honduras, French Guiana, Grenada, Cuba, Aruba, Saint Kitts and Nevis, Guyana, Suriname, Guatemala, Saint Lucia, Nicaragua, Antigua and Barbuda, Puerto Rico, Costa Rica, Colombia	PA, TT, MX, BB, VC, DO, DM, VE, HT, BZ, JM, BR, HN, GF, GD, CU, AW, KN, GY, SR, GT, LC, NI, AG, PR, CR, CO	NA	NA	Unintentional effects: (large scale) [harvest], Unintentional effects: (subsistence/small scale) [harvest], Intentional use: (subsistence/small scale) [harvest]	5.4.4, 5.4.3, 5.4.1	NA	NA	NA	NA	NA	NA	36	1	4	8	24	North America	1	NA	NA	NA
Himantura tutul	Elasmobranchii	Myliobatiformes	Dasyatidae	Himantura	Fine-spotted leopard whipray	835151	accepted	Himantura tutul	Froese, R. and D. Pauly. Editors. (2020). FishBase. Himantura tutul Borsa, Durand, Shen, Alyza, Solihin & Berrebi, 2013. Accessed through: World Register of Marine Species at: http://www.marinespecies.org/aphia.php?p=taxdetails&id=835151 on 2020-09-06	NA	NA	NA	NA	NA	0	NA	NA	0	0	0	NA	0	NA	NA	NA	NA	NA	NA	NA	NA	NA	NA	NA	NA	NA	NA	NA	NA	NA	NA	0	NA	NA	NA	NA	1	NA	NA	NA
Himantura uarnak	Elasmobranchii	Myliobatiformes	Dasyatidae	Himantura	Honeycomb stingray	105854	accepted	Himantura uarnak	Froese, R. and D. Pauly. Editors. (2020). FishBase. Himantura uarnak (Gmelin, 1789). Accessed through: World Register of Marine Species at: https://www.marinespecies.org/aphia.php?p=taxdetails&id=105854 on 2020-09-06	NA	NA	NA	NA	NA	0	NA	NA	0	0	0	NA	1	161692	Vulnerable	A2bd	2016	Decreasing	South Africa, Thailand, Indonesia, Japan, Malaysia, Taiwan, Province of China, Australia, Papua New Guinea, India, Mozambique, Madagascar, Kenya, Somalia, Tanzania, United Republic of, Yemen, Eritrea, Egypt, Sudan, Israel, Kuwait, Oman, Saudi Arabia, Iran, Islamic Republic of, United Arab Emirates, Bangladesh, Cambodia, Sri Lanka, Pakistan, Philippines, Myanmar, Brunei Darussalam, Lebanon	ZA, TH, ID, JP, MY, TW, AU, PG, IN, MZ, MG, KE, SO, TZ, YE, ER, EG, SD, IL, KW, OM, SA, IR, AE, BD, KH, LK, PK, PH, MM, BN, LB	Wearing apparel, accessories, Food - human	10, 1	Unintentional effects: (large scale) [harvest], Unintentional effects: (subsistence/small scale) [harvest], Industrial aquaculture, Intentional use: (large scale) [harvest], Intentional use: (subsistence/small scale) [harvest]	5.4.4, 5.4.3, 2.4.2, 5.4.2, 5.4.1	Species mortality, Ecosystem conversion	2.1, 1.1	20	NA	No	Yes	27	1	15	11	1	Africa, Europe, North America	1	NA	NA	NA
Himantura undulata	Elasmobranchii	Myliobatiformes	Dasyatidae	Himantura	Leopard whipray	217413	accepted	Himantura undulata	Froese, R. and D. Pauly. Editors. (2020). FishBase. Himantura undulata (Bleeker, 1852). Accessed through: World Register of Marine Species at: http://www.marinespecies.org/aphia.php?p=taxdetails&id=217413 on 2020-09-06	NA	NA	NA	NA	NA	0	NA	NA	0	0	0	NA	0	161621	Vulnerable	A2cd+3cd+4cd	2012	Decreasing	Viet Nam, Thailand, Myanmar, Malaysia, Indonesia, China, India, Cambodia	VN, TH, MM, MY, ID, CN, IN, KH	Food - human	1	Type Unknown/Unrecorded, Unintentional effects: (large scale) [harvest], Unintentional effects: (subsistence/small scale) [harvest], Intentional use: (large scale) [harvest], Commercial & industrial areas, Housing & urban areas, Soil erosion, sedimentation, Nutrient loads	9.1.3, 5.4.4, 5.4.3, 5.4.2, 1.2, 1.1, 9.3.2, 9.3.1	Ecosystem degradation, Species mortality|Species disturbance, Ecosystem degradation|Species mortality|Species disturbance	1.2, 2.1|2.2, 1.2|2.1|2.2	20	NA	NA	NA	5	1	0	5	0	Europe, North America	1	NA	NA	NA
Holohalaelurus favus	Elasmobranchii	Carcharhiniformes	Scyliorhinidae	Holohalaelurus	NA	390077	accepted	Holohalaelurus favus	Froese, R. and D. Pauly. Editors. (2020). FishBase. Holohalaelurus favus Human, 2006. Accessed through: World Register of Marine Species at: http://www.marinespecies.org/aphia.php?p=taxdetails&id=390077 on 2020-09-06	NA	NA	NA	NA	NA	0	NA	NA	0	0	0	NA	0	161652	Endangered	A2abcd+3bcd+4abcd	2009	Decreasing	Mozambique, South Africa	MZ, ZA	NA	NA	Unintentional effects: (large scale) [harvest]	05:04:04	Species mortality	2.1	15	NA	No	Yes	NA	0	NA	NA	NA	NA	0	NA	NA	NA
[truncated: 640 more rows]
[truncated: 85 more columns]

## Sheet: National and Regional Plans
National_or_Regional Plan_of_Action	Country	Year	Status	Title of National or Regional Plan of Action	Source	Link
Regional	Sweden	2009	Adopted	Communication from the commission to the European Parliament and the council on a European Community Action Plan for the Conservation and Management of Sharks.	FAO (2020): International Plan of Action for Conservation and Management of Sharks, National and Regional Plans of Action	http://www.fao.org/ipoa-sharks/national-and-regional-plans-of-action/en
[truncated: 204 more rows]

## Sheet: CITES Trade Database
Year	App.	CITES_Trade_januarry_2020.01.06.10.species	Class	Order	Family	Genus	Importer	Exporter	Origin	Importer.reported.quantity	Exporter.reported.quantity	Term	Unit	Purpose	Source	NewSpeciesName	check	kingdom	phylum	class	order	family	genus	species	TaxonSource
[truncated: 1,407 more rows]
