# Supplementary material for: Standardized data to support conservation prioritization for sharks and batoids (Elasmobranchii)
Source: Data Brief. 2020 Sep 24;33:106337. doi: 10.1016/j.dib.2020.106337 (PMC7554021; doi:10.1016/j.dib.2020.106337)
Supplement: Supplementary file 2 [file mmc2.xlsx]

## Sheet: For Elasmobranchs_DATA
Category	Column name	Description	Categories	Source	Link
Taxonomy	Species	Indicates the latin name of the species in accordance to Catalogue of Life	Text	Catalogue of Life. 2019	http://www.catalogueoflife.org/
Taxonomy	Genus	Indicates the latin name of the genus in accordance to Catalogue of Life	Text	Catalogue of Life. 2019	http://www.catalogueoflife.org/
Taxonomy	Family	Indicates the latin name of the family in accordance to Catalogue of Life	Text	Catalogue of Life. 2019	http://www.catalogueoflife.org/
Taxonomy	Order	Indicates the latin name of the order in accordance to Catalogue of Life	Text	Catalogue of Life. 2019	http://www.catalogueoflife.org/
Taxonomy	Class	Indicates the latin name of the class in accordance to Catalogue of Life	Elasmobranchii	Catalogue of Life. 2019	http://www.catalogueoflife.org/
Taxonomy	Common_name_FB	Indicates the species common name in english according to Fishbase	Text	Data: R. Froese, D. Pauly (Eds), FishBase. 2019. Data retrieved using: Boettiger. Carl, S. Chamberlain, Lang. D. T, Wainwright. P, rfishbase: R Interface to 'FishBase', 3.0.4 (2019). R. Froese, D. Pauly (Eds), FishBase. 2019	www.fishbase.org
Taxonomy	WORMS_internal_taxonID	Indicates the unique internal taxon ID from the World Register of Marine Species (WoRMS). The data is downloaded using the WoRMS Taxon Match Tool on 06.09.2020. Original column name 'AphiaID'	Number	R. Froese, D. Pauly (Eds), FishBase. 2020. Accessed through: World Register of Marine Species at: http://www.marinespecies.org/aphia.php?p=match.	http://www.marinespecies.org/index.php
Taxonomy	WORMS_taxon_status	Indicates the taxon status either as accepted, unaccepted, not available (NA) or ambigous according to the taxonomy of the World Register of Marine Species (WoRMS). Ambigous = another species name might as well be used for the species. The 'WORMS_internal_taxonID' refer to the accepted species, whereas the amigous species and its correspoding ID can be found at http://www.marinespecies.org/index.…	Accepted, unaccepted, ambigous, NA	R. Froese, D. Pauly (Eds), FishBase. 2020. Accessed through: World Register of Marine Species at: http://www.marinespecies.org/aphia.php?p=match.	http://www.marinespecies.org/index.php
Taxonomy	WORMS_species	Indicates the scientific name of the species according to the taxonomy of the World Register of Marine Species (WoRMS). The data is downloaded using the WoRMS Taxon Match Tool on 06.09.2020. Original column name 'ScientificName'. For reference see column 'WORMS_reference'	Text	R. Froese, D. Pauly (Eds), FishBase. 2020. Accessed through: World Register of Marine Species at: http://www.marinespecies.org/aphia.php?p=match.	http://www.marinespecies.org/index.php
Taxonomy	WORMS_reference	Indicates the reference for the columns 'WORMS_taxon_status' and 'WORMS_species'. The data is downloaded using the WoRMS Taxon Match Tool on 06.09.2020. Original column name 'Citation'.	Text	R. Froese, D. Pauly (Eds), FishBase. 2020. Accessed through: World Register of Marine Species at: http://www.marinespecies.org/aphia.php?p=match.	http://www.marinespecies.org/index.php
Conventions and treaties	CITES_appendix	Indicates which appendix the species is listed at in the Convention on International Trade in Endangered Species of Wild Fauna and Flora (CITES) in either appendix I, II or III.	I, II, III	Checklist of CITES Species. 2020	http://checklist.cites.org/#/en
Conventions and treaties	CITES_listing_year	Indicates the year of the CITES CoP (the Convention on International Trade in Endangered Species of Wild Fauna and Flora Conference of the Parties) meeting at which the proposal of including the species in the CITES appendixes was accepted	Year	Checklist of CITES Species. 2020	http://checklist.cites.org/#/en
Conventions and treaties	CITES_EU_Listing	Indicates which appendix the species is listed at by the Convention on International Trade in Endangered Species of Wild Fauna and Flora (CITES) within the European Union in either appendix A, B or C	A, B, C	Species+. 2019	https://speciesplus.net/
Conventions and treaties	CITES_Party	Indicates which country has made the proposal for amendment of the species in appendix C, where CO = Colombia, BR = Brazil	BR, CO	Species+. 2019	https://speciesplus.net/
Conventions and treaties	CMS_appendix	Indicates which appendix the species is listed at in the Conservation of Migratory Species of Wild Animals (CMS) in either appendix I or II.	I, II	CMS species. 2019	https://www.cms.int/en/species
Conventions and treaties	UNCLOS	Indicates if the species is listed by the Third Convention of the law of the sea (UNCLOS) where 0 = no or 1 = yes.	0.1	Original law from 1982 Article 64: Annex I: Highly migratory species	https://www.un.org/depts/los/convention_agreements/texts/unclos/unclos_e.pdf
Conventions and treaties	BERN_appendix	Indicates which appendix the species is listed at in the Convention on the Conservation of European Wildlife and Natural Habitat (BERN) in either appendix II or III.	II, III	Bern convention 1998 version, ETS No. 104. Appendix II: Strictly protected fauna species Appendix III: Protected fauna species	https://www.coe.int/en/web/conventions/full-list/-/conventions/treaty/104
Conventions and treaties	Barcelona_appendix	Indicates which appendix the species is listed at in the Barcelona Convention on Protecting species against pollution from ships, aircraft and land based sources in the Mediterranean Sea (Barcelona convention) in either Annex II or III.	II, III	The barcelona convention. Annex II: List of endangered or threatened species (February 2012 version). Annex III: List of species whose exploitation is regulated (December 2017 version)	1) http://www.rac-spa.org/sites/default/files/annex/annex_2_en_20182.pdf, 2) http://www.rac-spa.org/sites/default/files/annex/annex_3_en_2013.pdf.
Conventions and treaties	OSPAR	Indicates if the species is listed by the Convention for the Protection of the Marine Environment of the North-East Atlantic (OSPAR) where 0 = no or 1 = yes.	0.1	List of threatened and/or declining species and habitats. From agreement 2008–6	https://www.ospar.org/work-areas/bdc/species-habitats/list-of-threatened-declining-species-habitats
Conventions and treaties	Shark.MoU	Indicates species listed by the Memorandum of Understanding (Shark MoU) where 0 = no or 1 = yes.	0.1	CMS instrument: Sharks. 2019	https://www.cms.int/en/species
Conservation status	AZE	Indicates species listed by the Alliance for Zero Extinction (AZE Trigger species) where 0 = no or 1 = yes.	0.1	Alliance for Zero Extinction. 2019	https://zeroextinction.org/site-identification/2018-global-aze-map/
Conservation status	AZE_Country	Indicates the International Trigger Site (AZE Trigger site) / in which country the species is found accoring to the the Alliance for Zero Extinction. See column 'AZE'	Country names	Alliance for Zero Extinction. 2019	https://zeroextinction.org/site-identification/2018-global-aze-map/
Biological information	GROMS_migratory_sp	Indicates species listed at the Global Register Of Migratory Species (GROMS) where 0 = no or 1 = yes.	0.1	Global Register of Migratory Species. 2020	http://www.groms.de/
Taxonomy	IUCN_internal_taxonID	Indicate the species Internal TaxonID for the IUCN Red List	Number	IUCN Red List of Threatened Species™. Version 2020-1	https://www.iucnredlist.org/
Conservation status	IUCN_RedList_category	Indicates the IUCN Red List threat assessment, CR = Critically Endangered, EN = Endangered, Vu = Vulnerable, NT = Near Threatened, LC = Least Concern, DD = Data Deficient, NA = Not assessed	CR, EN, VU, NT, LC, DD or NA	IUCN Red List of Threatened Species™. Version 2020-1	https://www.iucnredlist.org/
Conservation status	IUCN_RedList_criteria	Indicates the criteria for the IUCN Red List assessment. For descriptions we refer to the IUCN Red List Categories and Criteria: Version 3.1 at https://www.iucnredlist.org/resources/categories-and-criteria	Categorical	IUCN Red List of Threatened Species™. Version 2020-1	https://www.iucnredlist.org/
Conservation status	IUCN_RedList_year_published	Indicated the year of which the IUCN Red List threat assessment was published	Year	IUCN Red List of Threatened Species™. Version 2020-1	https://www.iucnredlist.org/
Conservation status	IUCN_RedList_populationTrend	Indicates the population trend of the wild population according to the IUCN Red List	Decreasing, increasing, stable, unknown	IUCN Red List of Threatened Species™. Version 2020-1	https://www.iucnredlist.org/
Biological information	IUCN_RedList_country_distribution	Indicates the country distributions from the Geographic Range part of the IUCN Red List webpage. This data is downloaded from the advanced search in August 2020. The original column name is 'name' in the country datafile. Match the column 'IUCN_RedList_Country_Code'	Country names	IUCN Red List of Threatened Species™ advanced search. Version 2020-2	https://www.iucnredlist.org/
Biological information	IUCN_RedList_country_code	Indicates the country code from the Geographic Range part of the IUCN Red List webpage. This data is downloaded from the advanced search in August 2020. The original column name is 'code' in the country datafile. Match the column 'IUCN_RedList_Distribution_country'	Number	IUCN Red List of Threatened Species™ advanced search. Version 2020-2	https://www.iucnredlist.org/
Use	IUCN_RedList_trade_purpose	Indicates the purpose of the trade for the species. This data is downloaded from the advanced search in August 2020. The original column name is 'name' in the usetrade datafile. Match the column 'IUCN_RedList_trade_code'.	Text	IUCN Red List of Threatened Species™ advanced search. Version 2020-2	https://www.iucnredlist.org/
Use	IUCN_RedList_trade_code	Indicates the unique codes for the purpose of the trade. This data is downloaded from the advanced search in August 2020. The original column name is 'code' in the usetrade datafile. Match the column 'IUCN_RedList_trade_purpose'	Number	IUCN Red List of Threatened Species™ advanced search. Version 2020-2	https://www.iucnredlist.org/
Conservation status	IUCN_Redlist_threat	Indicates what threatens the wild populations as part of Threats and biological resource use part of IUCN Red List webpage. This data is downloaded from the advanced search in August 2020. The original column name is 'name' in the threats datafile. Match the colum 'IUCN_Redlist_threat_code'	Text	IUCN Red List of Threatened Species™ advanced search. Version 2020-2	https://www.iucnredlist.org/
Conservation status	IUCN_Redlist_threat_code	Indicates the unique code of the threat as part of Threats and biological resource use part of IUCN Red List webpage. This data is downloaded from the advanced search in August 2020. The original column name is 'code' in the threats datafile. Match the column 'IUCN_Redlist_threat'	Number	IUCN Red List of Threatened Species™ advanced search. Version 2020-2	https://www.iucnredlist.org/
Conservation status	IUCN_Redlist_stressor	Indicates the stressor that affects the species population as part of Threats and biological resource use part of IUCN Red List webpage.This data is downloaded from the advanced search in August 2020. The original column name is 'stressName' in the threats datafile. Match the column 'IUCN_Redlist_stresser_code'	Text	IUCN Red List of Threatened Species™ advanced search. Version 2020-2	https://www.iucnredlist.org/
Conservation status	IUCN_Redlist_stressor_code	Indicates the unique code of the stressor as part of Threats and biological resource use part of IUCN Red List webpage. This data is downloaded from the advanced search in August 2020. The original column name is 'stressCode' in the threats datafile. Match the column 'IUCN_Redlist_stresser'	Number	IUCN Red List of Threatened Species™ advanced search. Version 2020-2	https://www.iucnredlist.org/
Biological information	IUCN_RedList_generation_length_range	Indicates the range for the generation length as part of Habitat and Ecology part of IUCN Red List. This data is downloaded from the advanced search in August 2020. The original column name is 'GenerationLength.range' in the 'all_other_fields' datafile.	Categorical	IUCN Red List of Threatened Species™ advanced search. Version 2020-2	https://www.iucnredlist.org/
Biological information	IUCN_RedList_movement_pattern	Indicates the movement pattern as part of Habitat and Ecology part of IUCN Red List webpage. This data is downloaded from the advanced search in August 2020. The original column name is 'MovementPatterns.pattern' in the 'all_other_fields' datafile.	Full Migrant, not a Migrant, unknown	IUCN Red List of Threatened Species™ advanced search. Version 2020-2	https://www.iucnredlist.org/
Management opportunities	IUCN_RedList_recovery_plan	Action recovery plan in place for species. This data originates from the conservation actions in place from the IUCN Red List webpage. Data is downloaded through the advanced search in August 2020. The original column name is 'InPlaceResearchRecoveryPlan.value'. NA = not available.	Yes, no, unknown, NA	IUCN Red List of Threatened Species™ advanced search. Version 2020-2	https://www.iucnredlist.org/
Management opportunities	IUCN_RedList_water_protection_in_PA	Indicates if the habitat lies partly or completely within a protected area. This data originates from the conservation actions in place from the IUCN Red List webpage. Data is downloaded through the advanced search in August 2020. The original column name is 'InPlaceLandWaterProtectionInPA.value'. NA = not available.	Yes, no, unknown, NA	IUCN Red List of Threatened Species™ advanced search. Version 2020-2	https://www.iucnredlist.org/
Management opportunities	Species360_ZIMS_total_count	Indicates the total number of individuals across all institutions globally in Species360 Zoological Information Management System as of May 2019	0-731	Species360 Zoological Information Management System (ZIMS). 2019	https://www.species360.org/
Management opportunities	Species360_ZIMS	Indicates if the species is represented in aquariums in the Species360 Zoological Information Management System as of May 2019 where 0 = no or 1 = yes.	0.1	Species360 Zoological Information Management System (ZIMS). 2019	https://www.species360.org/
Management opportunities	Species360_ZIMS_Female	Indicates the total number of females across all institutions globally in Species360 Zoological Information Management System as of May 2019	0-193	Species360 Zoological Information Management System (ZIMS). 2019	https://www.species360.org/
Management opportunities	Species360_ZIMS_Male	Indicates the total number of males across all institutions globally in Species360 Zoological Information Management System as of May 2019	0-244	Species360 Zoological Information Management System (ZIMS). 2019	https://www.species360.org/
Management opportunities	Species360_ZIMS_Unsexed	Indicates the total number of unsexed individuals across all institutions globally in Species360 Zoological Information Management System as of May 2019. This column is calculated by substracting females and males from the total number of individuals given as: 'Species360_ZIMS_total_count' - 'Species360_ZIMS_Female' - ' Species360_ZIMS_Male'	0-25	Species360 Zoological Information Management System (ZIMS). 2019	https://www.species360.org/
Management opportunities	Species360_ZIMS_geographic_range	Indicates in which geographic ranges that the species are held in a zoo or aquarium in the Species360 Zoological Information Management System network as of May 2019	Africa, Asia Australia (Oceania), Europe, North America, South America	Species360 Zoological Information Management System (ZIMS). 2019	https://www.species360.org/
Management opportunities	Species360_ZIMS_genus_representation	Indicate that the species has its genus represented in aquariums in Species360 Zoological Information Management System as of May 2019 where 0 = no or 1 = yes.	0.1	Species360 Zoological Information Management System (ZIMS). 2019	https://www.species360.org/
Management opportunities	European_studbook_EAZA	Indicates if the species is managed either in a European Endangered species Program (EEP) or an a European Studbook (ESB) by the the European Association of Zoos and Aquaria (EAZA) where 1 = yes and 0 = no	0.1	European Association of Zoos and Aquaria (EAZA): EAZA Ex-situ Programme Overview. January 2020	https://www.eaza.net/assets/Uploads/CCC/January-2020.pdf
Management opportunities	American_studbook_AZA	Indicates if the species is managed either in the regional association American Association of Zoos and Aquariums (AZA) where 0 = no or 1 = yes.	0.1	American Association of Zoos and Aquariums (AZA): Animal Program Database. February 2020	https://ams.aza.org/eweb/DynamicPage.aspx?Site=AZA&WebKey=2b7e3aaf-dc68-49da-ab2e-0dc83ef91a5d&FromSearchControl=Yes
Management opportunities	Australasian_studbook_ZAA	Indicates if the species is managed in the regional association Zoo and Aquarium Association Australasia (ZAA) where 0 = no or 1 = yes.	0.1	Zoo and Aquarium Association Australasia (ZAA): ZAA-managed species. February 2020	https://www.zooaquarium.org.au/public/Conservation/Species-Programs/Public/Conservation/Species-Programs.aspx?hkey=c750d8b3-8493-4d92-994c-1bdcc976d23a
Management opportunities	IUCN_SSC_family	Indicates if the species is included in the families 'Devil and Manta rays' (Myliobatidae), 'Sawfish' (Pristis) and 'Angel sharks' (Squatina) managed by the IUCN Species Survival Commision where 0 = no or 1 = yes.	0.1	IUCN Species Survival Commission: IUCN SSC Shark Specialist Group, conservation strategies	https://www.iucnssg.org/conservation-strategies.html
Management opportunities	IUCN_SSC_class	Indicates species managed by the IUCN Species Survival Commission Shark Specialist Group, since the Shark Specialist Group covers all Elasmobranch, all species are assigned with 1 = yes	1	IUCN Species Survival Commision Shark Specialist Group	https://www.iucnssg.org/conservation-strategies.html
Management opportunities	Managementplan_sp_level	Indicates if the species is managed in-situ either in a recovery, management or action plan at the species level where 0 = no or 1 = yes.	0.1	1) Government of Canada: Action Plans: Species at Risk Public Registry. 2) Government of Australia: Species Profile and Threats Database: Recovery plans made or adopted under the EPBC Act, 3) The Shark Trust (Gordon, C.A., Hood, A.R., et al. 2019): Mediterranean Angel Sharks: Regional Action Plan, 4) Manta Trust (Ender, I., Stevens, G., Carter, R., Atkins, R. & Copeland, D. 2018): Conserving Mobu…	1) https://www.canada.ca/en/environment-climate-change/services/species-risk-public-registry.html, 2) http://www.environment.gov.au/cgi-bin/sprat/public/publicshowallrps.pl, 3) https://www.sharktrust.org/Handlers/Download.ashx?IDMF=e8928db3-6d77-455f-93f4-ad4afd1663ac%20, 4) https://static1.squarespace.com/static/5a196500914e6b09132e911f/t/5c126817562fa7d650d760b3/1544710219568/Global+Strategy+%2…
Biological information	Evolutionary_distinct_value	Indicates a species Evolutionary Distinctiveness score according to EDGE of Existence	0-188.58556	EDGE of Existence. 2020	https://www.edgeofexistence.org/ edge-lists/
Biological information	Ecology_FB	Indicates the information on the environment and the feeding habit of the species including the trophic levels. 0 = absence and 1 = presence. Definition is copy pasted from the Information Gaps part of Fishbase which means that they appear exactly as they do on the Fishbase webpage https://www.fishbase.se/tools/InformationGaps/RunBtn_Click.php?c_code=&genus=Alopias&Compiler=&ListOpt=8&environment…	0.1	FishBase, Information Gaps. 2018	https://www.fishbase.se/tools/InformationGaps/menu.php
Biological information	Food_FB	Indicates a lists of organisms that have been found in the stomach or are otherwise known to be ingested by a given species. 0 = absence and 1 = presence. Definition is copy pasted from the Information Gaps part of Fishbase which means that they appear exactly as they do on the Fishbase webpage https://www.fishbase.se/tools/InformationGaps/RunBtn_Click.php?c_code=&genus=Alopias&Compiler=&ListOpt=…	0.1	FishBase, Information Gaps. 2018	https://www.fishbase.se/tools/InformationGaps/menu.php
Biological information	Diet_FB	Indicates the percentages (of weight and volume) of the different types of food items reported from studies of stomach contents. 0 = absence and 1 = presence. Definition is copy pasted from the Information Gaps part of Fishbase which means that they appear exactly as they do on the Fishbase webpage https://www.fishbase.se/tools/InformationGaps/RunBtn_Click.php?c_code=&genus=Alopias&Compiler=&List…	0.1	FishBase, Information Gaps. 2018	https://www.fishbase.se/tools/InformationGaps/menu.php
Biological information	Predator_FB	Indicates documented instances of a predator, not necessarily a fish, having consumed fish of a given species. 0 = absence and 1 = presence. Definition is copy pasted from the Information Gaps part of Fishbase which means that they appear exactly as they do on the Fishbase webpage https://www.fishbase.se/tools/InformationGaps/RunBtn_Click.php?c_code=&genus=Alopias&Compiler=&ListOpt=8&environment=1	0.1	FishBase, Information Gaps. 2018	https://www.fishbase.se/tools/InformationGaps/menu.php
Biological information	Reproduction_FB	Indicates information on reproductive mode, fertilization strategy, mating system, reproductive guild, and spawning frequency. 0 = absence and 1 = presence. Definition is copy pasted from the Information Gaps part of Fishbase which means that they appear exactly as they do on the Fishbase webpage https://www.fishbase.se/tools/InformationGaps/RunBtn_Click.php?c_code=&genus=Alopias&Compiler=&ListOp…	0.1	FishBase, Information Gaps. 2018	https://www.fishbase.se/tools/InformationGaps/menu.php
Biological information	Spawning_FB	Indicates information on spawning season, sex ratio, temperature at spawning, absolute and relative fecundity, fecundity-length relationship, daily spawning frequency of various stocks, gestation period and length of offspring for live-bearing taxa. 0 = absence and 1 = presence. Definition is copy pasted from the Information Gaps part of Fishbase which means that they appear exactly as they do on…	0.1	FishBase, Information Gaps. 2018	https://www.fishbase.se/tools/InformationGaps/menu.php
Biological information	Maturity_FB	Indicates information on length and age at first sexual maturity. 0 = absence and 1 = presence. Definition is copy pasted from the Information Gaps part of Fishbase which means that they appear exactly as they do on the Fishbase webpage https://www.fishbase.se/tools/InformationGaps/RunBtn_Click.php?c_code=&genus=Alopias&Compiler=&ListOpt=8&environment=1	0.1	FishBase, Information Gaps. 2018	https://www.fishbase.se/tools/InformationGaps/menu.php
Biological information	Eggs_FB	Indicates information on fish egg characteristics (descriptive, meristic and metric), and environmental parameters usually associated with occurrence of fish eggs. 0 = absence and 1 = presence. Definition is copy pasted from the Information Gaps part of Fishbase which means that they appear exactly as they do on the Fishbase webpage https://www.fishbase.se/tools/InformationGaps/RunBtn_Click.php?c…	0.1	FishBase, Information Gaps. 2018	https://www.fishbase.se/tools/InformationGaps/menu.php
Biological information	Hatchling_FB	Indicates detailed information on morphological characters of fish larvae as well as data on meristic characters from 'early' to 'late' stages; length at hatching, larval duration, length at first feeding, and typical water parameters are also important. This data refers to the 'larvae' data on Fishbase. 0 = absence and 1 = presence. Definition is copy pasted from the Information Gaps part of Fis…	0.1	FishBase, Information Gaps. 2018	https://www.fishbase.se/tools/InformationGaps/menu.php
Biological information	Growth_FB	Indicates the change over time of the body mass (approximately body weight) of the species which includes growth parameters in the von Bertalanffy Growth Function. 0 = absence and 1 = presence. Definition is copy pasted from the Information Gaps part of Fishbase which means that they appear exactly as they do on the Fishbase webpage https://www.fishbase.se/tools/InformationGaps/RunBtn_Click.php?c…	0.1	FishBase, Information Gaps. 2018	https://www.fishbase.se/tools/InformationGaps/menu.php
Biological information	Mortality_FB	Indicates the rate of deaths (usually on an annual basis in terms of proportion of the stock dying) from various causes. In population dynamics, the total mortality (Z) = fishing mortality (F) + natural mortality (M). 0 = absence and 1 = presence. Definition is copy pasted from the Information Gaps part of Fishbase which means that they appear exactly as they do on the Fishbase webpage https://ww…	0.1	FishBase, Information Gaps. 2018	https://www.fishbase.se/tools/InformationGaps/menu.php
Biological information	Length.weight_FB	Indicates the parameters which estimate the corresponding wet weight to any given length. Typically given as w=a*L^b, with weight in gram and length in centimeter. 0 = absence and 1 = presence. Definition is copy pasted from the Information Gaps part of Fishbase which means that they appear exactly as they do on the Fishbase webpage https://www.fishbase.se/tools/InformationGaps/RunBtn_Click.php?c…	0.1	FishBase, Information Gaps. 2018	https://www.fishbase.se/tools/InformationGaps/menu.php
Biological information	Max.Size_FB	Indicates the length of the largest fish caught/reported of the species. 0 = absence and 1 = presence. Definition is copy pasted from the Information Gaps part of Fishbase which means that they appear exactly as they do on the Fishbase webpage https://www.fishbase.se/tools/InformationGaps/RunBtn_Click.php?c_code=&genus=Alopias&Compiler=&ListOpt=8&environment=1	0.1	FishBase, Information Gaps. 2018	https://www.fishbase.se/tools/InformationGaps/menu.php
Biological information	Genetics_FB	Indicates chromosome information/mt DNA studies for the species. 0 = absence and 1 = presence. Definition is copy pasted from the Information Gaps part of Fishbase which means that they appear exactly as they do on the Fishbase webpage https://www.fishbase.se/tools/InformationGaps/RunBtn_Click.php?c_code=&genus=Alopias&Compiler=&ListOpt=8&environment=1	0.1	FishBase, Information Gaps. 2018	https://www.fishbase.se/tools/InformationGaps/menu.php
Biological information	Photos_FB	Indicates colored pictures of the species. 0 = absence and 1 = presence. . Definition is copy pasted from the Information Gaps part of Fishbase which means that they appear exactly as they do on the Fishbase webpage https://www.fishbase.se/tools/InformationGaps/RunBtn_Click.php?c_code=&genus=Alopias&Compiler=&ListOpt=8&environment=1	0.1	FishBase, Information Gaps. 2018	https://www.fishbase.se/tools/InformationGaps/menu.php
Taxonomy	Fishbase_Internal_ID	Indicates the species Internal TaxonID for Fishbase	Number	Data: R. Froese, D. Pauly (Eds), FishBase. 2019. Data accessed using: Boettiger. Carl, S. Chamberlain, Lang. D. T, Wainwright. P, rfishbase: R Interface to 'FishBase', 3.0.4 (2019). R. Froese, D. Pauly (Eds), FishBase. 2019	www.fishbase.org
Taxonomy	Fishbase_species	Indicates the scientific name of the species according to Fishbase	Text	Data: R. Froese, D. Pauly (Eds), FishBase. 2019. Data accessed using: Boettiger. Carl, S. Chamberlain, Lang. D. T, Wainwright. P, rfishbase: R Interface to 'FishBase', 3.0.4 (2019). R. Froese, D. Pauly (Eds), FishBase. 2019	www.fishbase.org
Biological information	Bodyshape	Indicates the body shape. Data is downloaded using the R Interface to Fishbase. The original column name is 'BodyShapeI'. Definition according to Fishbase System Glossary (https://www.fishbase.in/Glossary/Glossary.php?q=a&s=index): Elongated = Drawn out or extended in length relative to some other criterion (usually body depth). Fusiform = Spindle-shaped, a fish which is cylindrical or nearly so …	Elongated, fusiform/normal, other	Data: R. Froese, D. Pauly (Eds), FishBase. 2019. Data accessed using: Boettiger. Carl, S. Chamberlain, Lang. D. T, Wainwright. P, rfishbase: R Interface to 'FishBase', 3.0.4 (2019). R. Froese, D. Pauly (Eds), FishBase. 2019	www.fishbase.org
Biological information	Freshwater_habitat	Indicates that the species can be found in freshwater environments. 0 = no or 1 = yes. Data is downloaded using the R Interface to Fishbase. The original column name is 'Fresh'. Definition according to Fishbase System Glossary (https://www.fishbase.in/Glossary/Glossary.php?q=a&s=index): continental aquatic systems such as rivers and lakes. In a technical sense it refers to water with less than 0.…	0.1	Data: R. Froese, D. Pauly (Eds), FishBase. 2019. Data accessed using: Boettiger. Carl, S. Chamberlain, Lang. D. T, Wainwright. P, rfishbase: R Interface to 'FishBase', 3.0.4 (2019). R. Froese, D. Pauly (Eds), FishBase. 2019	www.fishbase.org
Biological information	Brackish_habitat	Indicates that the species can be found in brackish environments. 0 = no or 1 = yes. Data is downloaded using the R Interface to Fishbase. The original column name is 'Brack'. Definition according to Fishbase System Glossary (https://www.fishbase.in/Glossary/Glossary.php?q=a&s=index): Saline water whose salinity is not as high as in the sea; having a salt concentration between that of freshwater …	0.1	Data: R. Froese, D. Pauly (Eds), FishBase. 2019. Data accessed using: Boettiger. Carl, S. Chamberlain, Lang. D. T, Wainwright. P, rfishbase: R Interface to 'FishBase', 3.0.4 (2019). R. Froese, D. Pauly (Eds), FishBase. 2019	www.fishbase.org
Biological information	Marine_habitat	Indicates that the species can be found in marine environments. 0 = no or 1 = yes. Data is downloaded using the R Interface to Fishbase.The original column name is 'Saltwater'. Definition according to Fishbase System Glossary (https://www.fishbase.in/Glossary/Glossary.php?q=a&s=index): Water with a salinity of at least 30 ppt.	0.1	Data: R. Froese, D. Pauly (Eds), FishBase. 2019. Data accessed using: Boettiger. Carl, S. Chamberlain, Lang. D. T, Wainwright. P, rfishbase: R Interface to 'FishBase', 3.0.4 (2019). R. Froese, D. Pauly (Eds), FishBase. 2019	www.fishbase.org
Biological information	Water_zone	Indicates which part of the water column / zone the species is associated with. Data is downloaded using the R Interface to Fishbase. The original column name is 'DemersPelag'. • Bathydemersal = Living and feeding on the bottom below 200 m (Source: Fishbase System Glossary ). • Bathypelagic = Living in the region of the ocean that extends from 1,000-4,000 meters below the ocean surface (Source: N…	Bathydemersal, bathypelagic, benthopelagic, demersal, pelagic, pelagic-neritic, pelagic-oceanic, reef-associated	Data: R. Froese, D. Pauly (Eds), FishBase. 2019. Data accessed using: Boettiger. Carl, S. Chamberlain, Lang. D. T, Wainwright. P, rfishbase: R Interface to 'FishBase', 3.0.4 (2019). R. Froese, D. Pauly (Eds), FishBase. 2019. Glossaries; 1) National Marine Sanctuaries: Fisheries Glossary - Voices of the Bay. https://sanctuaries.noaa.gov/education/voicesofthebay/glossary.html#n on 06.09.2020 and 2)…	www.fishbase.org
Biological information	Migration_life_cycle	Indicates migration cycles. For reference we refer to Fishbase.org. Data is downloaded using the R Interface to Fishbase. The original column name is 'AnaCat'. Definition according to Fishbase System Glossary (https://www.fishbase.in/Glossary/Glossary.php?q=a&s=index): Oceanodromous = Migrating within oceans typically between spawning and different feeding areas. Migrations should be cyclical and…	Amphidromous, potamodromous, oceanodromous	Data: R. Froese, D. Pauly (Eds), FishBase. 2019. Data accessed using: Boettiger. Carl, S. Chamberlain, Lang. D. T, Wainwright. P, rfishbase: R Interface to 'FishBase', 3.0.4 (2019). R. Froese, D. Pauly (Eds), FishBase. 2019	www.fishbase.org
Biological information	Depth_range_min	Indicates the minimum depth range in meters (m). For reference we refer to Fishbase.org. Data is downloaded using the R Interface to Fishbase. The original column name is 'DepthRangeShallow'. Definition according to Fishbase System Glossary (https://www.fishbase.in/Glossary/Glossary.php?q=a&s=index): A vertical measurement, most often employed for the maximum height of the body excluding the fins…	1-4156 m	Data: R. Froese, D. Pauly (Eds), FishBase. 2019. Data accessed using: Boettiger. Carl, S. Chamberlain, Lang. D. T, Wainwright. P, rfishbase: R Interface to 'FishBase', 3.0.4 (2019). R. Froese, D. Pauly (Eds), FishBase. 2019	www.fishbase.org
Biological information	Depth_range_max	Indicates the maximum depth range in meters (m). For reference we refer to Fishbase.org. Data is downloaded using the R Interface to Fishbase. The original column name is 'DepthRangeDeep'. Definition according to Fishbase System Glossary (https://www.fishbase.in/Glossary/Glossary.php?q=a&s=index): A vertical measurement, most often employed for the maximum height of the body excluding the fins; a…	0-2400 m	Data: R. Froese, D. Pauly (Eds), FishBase. 2019. Data accessed using: Boettiger. Carl, S. Chamberlain, Lang. D. T, Wainwright. P, rfishbase: R Interface to 'FishBase', 3.0.4 (2019). R. Froese, D. Pauly (Eds), FishBase. 2019	www.fishbase.org
Biological information	Common_Depth_range_min	Indicates the usual minimum depth range in meters (m). For reference we refer to Fishbase.org. Data is downloaded using the R Interface to Fishbase. The original column name is 'DepthRangeComShallow'. Definition according to Fishbase System Glossary (https://www.fishbase.in/Glossary/Glossary.php?q=a&s=index): A vertical measurement, most often employed for the maximum height of the body excluding…	0-1500 m	Data: R. Froese, D. Pauly (Eds), FishBase. 2019. Data accessed using: Boettiger. Carl, S. Chamberlain, Lang. D. T, Wainwright. P, rfishbase: R Interface to 'FishBase', 3.0.4 (2019). R. Froese, D. Pauly (Eds), FishBase. 2019	www.fishbase.org
Biological information	Common_Depth_range_max	Indicates the usual maximum depth range in meters (m). For reference we refer to Fishbase.org. Data is downloaded using the R Interface to Fishbase. The original column name is 'DepthRangeComDeep'. Definition according to Fishbase System Glossary (https://www.fishbase.in/Glossary/Glossary.php?q=a&s=index): A vertical measurement, most often employed for the maximum height of the body excluding th…	4-2300 m	Data: R. Froese, D. Pauly (Eds), FishBase. 2019. Data accessed using: Boettiger. Carl, S. Chamberlain, Lang. D. T, Wainwright. P, rfishbase: R Interface to 'FishBase', 3.0.4 (2019). R. Froese, D. Pauly (Eds), FishBase. 2019	www.fishbase.org
Biological information	Longevity_wild	Indicates the maximum reported age in years for a wild individual. For reference we refer to the column 'Longevity_wild_reference' with the internal reference for Fishbase.org. Data is downloaded using the R Interface to Fishbase. The original column name is 'LongevityWild'. Definition according to Fishbase System Glossary (https://www.fishbase.in/Glossary/Glossary.php?q=a&s=index): Life span; ol…	6-392 years	Data: R. Froese, D. Pauly (Eds), FishBase. 2019. Data accessed using: Boettiger. Carl, S. Chamberlain, Lang. D. T, Wainwright. P, rfishbase: R Interface to 'FishBase', 3.0.4 (2019). R. Froese, D. Pauly (Eds), FishBase. 2019	www.fishbase.org
Biological information	Longevity_wild_reference	Indicates the internal reference number refering to the reference used on Fishbase.org. Data is downloaded using the R Interface to Fishbase. The original column name is 'LongevityWildRef'.	Categorical	Data: R. Froese, D. Pauly (Eds), FishBase. 2019. Data accessed using: Boettiger. Carl, S. Chamberlain, Lang. D. T, Wainwright. P, rfishbase: R Interface to 'FishBase', 3.0.4 (2019). R. Froese, D. Pauly (Eds), FishBase. 2019	www.fishbase.org
Conservation status	Vulnerability_to_fishery	Indicates an estimated intrinsic extinction vulnerabilities of marine fishes to fishing. For reference we refer to Fishbase.org and Cheung, W.W.L., T.J. Pitcher and D. Pauly, 2005. A fuzzy logic expert system to estimate intrinsic extinction vulnerabilities of marine fishes to fishing. Biol. Conserv. 124:97-111. Data is downloaded using the R Interface to Fishbase. The original column name is 'Vu…	10-100	Data: R. Froese, D. Pauly (Eds), FishBase. 2019. Data accessed using: Boettiger. Carl, S. Chamberlain, Lang. D. T, Wainwright. P, rfishbase: R Interface to 'FishBase', 3.0.4 (2019). R. Froese, D. Pauly (Eds), FishBase. 2019	www.fishbase.org
Biological information	Length_Male	Indicates the max reported length of the fish in centimers (cm). For reference we refer to Fishbase.org. Data is downloaded using the R Interface to Fishbase. The original column name is 'Length'. Definition according to Fishbase System Glossary (https://www.fishbase.in/Glossary/Glossary.php?q=a&s=index):	4.55-1700 cm	Data: R. Froese, D. Pauly (Eds), FishBase. 2019. Data accessed using: Boettiger. Carl, S. Chamberlain, Lang. D. T, Wainwright. P, rfishbase: R Interface to 'FishBase', 3.0.4 (2019). R. Froese, D. Pauly (Eds), FishBase. 2019	www.fishbase.org
Biological information	Length_type_max_Male	Indicates the type of measure for the column 'Length_Male'. For reference we refer to Fishbase.org. Data is downloaded using the R Interface to Fishbase. The original column name is 'LTypeMaxM'. Definition according to Fishbase System Glossary (https://www.fishbase.in/Glossary/Glossary.php?q=a&s=index) and List of Symbols and Abbreviations: SL = standard length which is the length of a fish, meas…	DL, NG, OT, SL, TL, WD	Data: R. Froese, D. Pauly (Eds), FishBase. 2019. Data accessed using: Boettiger. Carl, S. Chamberlain, Lang. D. T, Wainwright. P, rfishbase: R Interface to 'FishBase', 3.0.4 (2019). R. Froese, D. Pauly (Eds), FishBase. 2019, Explanations: Fishbase List of Symbols and Abbreviations and The LENGTH-LENGTH Table in FishBase	www.fishbase.org and https://www.fishbase.de/manual/english/PDF/FB_Book_CBinohlan_Length-Length_RF_JG.pdf and https://www.fishbase.in/manual/fishbaselist_of_symbols_and_abbreviation.htm
Biological information	Length_Female	Indicates the max reported length of the fish in centimeters (cm). For reference we refer to Fishbase.org. Data is downloaded using the R Interface to Fishbase. The original column name is 'LengthFemale'.	13.5-2000 cm	Data: R. Froese, D. Pauly (Eds), FishBase. 2019. Data accessed using: Boettiger. Carl, S. Chamberlain, Lang. D. T, Wainwright. P, rfishbase: R Interface to 'FishBase', 3.0.4 (2019). R. Froese, D. Pauly (Eds), FishBase. 2019	www.fishbase.org
Biological information	Length_type_max_Feale	Indicates the type of measure for the column 'Length_Female'. For reference we refer to Fishbase.org. Data is downloaded using the R Interface to Fishbase. The original column name is 'LTypeMaxF'. Definition according to Fishbase System Glossary (https://www.fishbase.in/Glossary/Glossary.php?q=a&s=index) and List of Symbols and Abbreviations: TL = total length which is the length of a fish, measu…	TL, OT, WD	Data: R. Froese, D. Pauly (Eds), FishBase. 2019. Data accessed using: Boettiger. Carl, S. Chamberlain, Lang. D. T, Wainwright. P, rfishbase: R Interface to 'FishBase', 3.0.4 (2019). R. Froese, D. Pauly (Eds), FishBase. 2019, Explanations: Fishbase List of Symbols and Abbreviations and The LENGTH-LENGTH Table in FishBase	www.fishbase.org and https://www.fishbase.de/manual/english/PDF/FB_Book_CBinohlan_Length-Length_RF_JG.pdf and https://www.fishbase.in/manual/fishbaselist_of_symbols_and_abbreviation.htm
Biological information	Common_length_Male	Indicates the common length for males in centimer(cm). For reference we refer to Fishbase.org. Data is downloaded using the R Interface to Fishbase. The original column name is 'Common_length_Male'.	15-1000 cm	Data: R. Froese, D. Pauly (Eds), FishBase. 2019. Data accessed using: Boettiger. Carl, S. Chamberlain, Lang. D. T, Wainwright. P, rfishbase: R Interface to 'FishBase', 3.0.4 (2019). R. Froese, D. Pauly (Eds), FishBase. 2019	www.fishbase.org
Biological information	Common_length_Female	Indicates the common length for females in centimer(cm). For reference we refer to Fishbase.org. Data is downloaded using the R Interface to Fishbase. The original column name is 'Common_length_Female'.	39-137 cm	Data: R. Froese, D. Pauly (Eds), FishBase. 2019. Data accessed using: Boettiger. Carl, S. Chamberlain, Lang. D. T, Wainwright. P, rfishbase: R Interface to 'FishBase', 3.0.4 (2019). R. Froese, D. Pauly (Eds), FishBase. 2019	www.fishbase.org
Biological information	Weight_max_reported	Indicates the maximum published bodyweight in grams (g). For reference we refer to Fishbase.org. Data is downloaded using the R Interface to Fishbase. The original column name is 'Weight'.	54.9 - 34000000.0 g	Data: R. Froese, D. Pauly (Eds), FishBase. 2019. Data accessed using: Boettiger. Carl, S. Chamberlain, Lang. D. T, Wainwright. P, rfishbase: R Interface to 'FishBase', 3.0.4 (2019). R. Froese, D. Pauly (Eds), FishBase. 2019	www.fishbase.org
Use	Importance	Indicates the importance for use in fishery. For reference we refer to Fishbase.org. Data is downloaded using the R Interface to Fishbase. The original column name is 'Importance'.	Commercial, highly commercial, minor commercial, of no interest, of potential interest, subsistence fisheries	Data: R. Froese, D. Pauly (Eds), FishBase. 2019. Data accessed using: Boettiger. Carl, S. Chamberlain, Lang. D. T, Wainwright. P, rfishbase: R Interface to 'FishBase', 3.0.4 (2019). R. Froese, D. Pauly (Eds), FishBase. 2019	www.fishbase.org
Biological information	Price_category	Indicates the price category for the species between . For reference we refer to Fishbase.org. Data is downloaded using the R Interface to Fishbase. The original column name is 'PriceCateg'.	High, medium, low, unknown	Data: R. Froese, D. Pauly (Eds), FishBase. 2019. Data accessed using: Boettiger. Carl, S. Chamberlain, Lang. D. T, Wainwright. P, rfishbase: R Interface to 'FishBase', 3.0.4 (2019). R. Froese, D. Pauly (Eds), FishBase. 2019	www.fishbase.org
Biological information	Price_reliability	Indicates how reliable the column 'Price_category' is. For reference we refer to Fishbase.org. Data is downloaded using the R Interface to Fishbase. The original column name is 'PriceReliability'.	Questionable: based on ex-vessel price for species in this genus, Reliable: based on ex-vessel price for this species, Unreliable: based on ex-vessel price for species in this order, Very questionable: based on ex-vessel price for species in this family	Data: R. Froese, D. Pauly (Eds), FishBase. 2019. Data accessed using: Boettiger. Carl, S. Chamberlain, Lang. D. T, Wainwright. P, rfishbase: R Interface to 'FishBase', 3.0.4 (2019). R. Froese, D. Pauly (Eds), FishBase. 2019	www.fishbase.org
Biological information	Comment_species_usage	Indicates how the species are used by humans. For reference we refer to Fishbase.org. Data is downloaded using the R Interface to Fishbase. The original column name is 'Remarks7'.	Various uses, valued as a source of liver oil, utilization unknown, utilized as fishmeal, utilized as a food fish, utilised as fishmeal, uses unknown, used as a food fish and fishmeal, unknown, trash fish, targeted and bycatch. Fully utilized, taken occasionally, taken occasionally as by-catch, taken as bycatch, taken as by-catch but not utilized, taken as a bycatch. Utilized as a food fish, some…	Data: R. Froese, D. Pauly (Eds), FishBase. 2019. Data accessed using: Boettiger. Carl, S. Chamberlain, Lang. D. T, Wainwright. P, rfishbase: R Interface to 'FishBase', 3.0.4 (2019). R. Froese, D. Pauly (Eds), FishBase. 2019	www.fishbase.org
Use	Main_catching_method	Indicates the main catching methods used in fisheries wither using gillnets, hooks and lines, seines, traps, trawls, various gears or other kinds of gear. For reference we refer to Fishbase.org. Data is downloaded using the R Interface to Fishbase. The original column name is 'MainCatchingMehod'.	Gillnets, hooks and lines, other, seines, traps, trawls, various gears	Data: R. Froese, D. Pauly (Eds), FishBase. 2019. Data accessed using: Boettiger. Carl, S. Chamberlain, Lang. D. T, Wainwright. P, rfishbase: R Interface to 'FishBase', 3.0.4 (2019). R. Froese, D. Pauly (Eds), FishBase. 2019	www.fishbase.org
Use	Specified_cathing_method	Indicatea in greater detail the colum 'Main_catching_method'. For reference we refer to Fishbase.org. Data is downloaded using the R Interface to Fishbase.The original column name is 'II'.	Unspecified traps (FIX), set gillnets (anchored) (GNS), unspecified bottom trawls (TB), unspecified longlines (LL), unspecified trawls (TX), unspecified seines (SX), unspecified gillnets (GN), trammel nets (GTr), bottom longlines (LLH), bottom otter trawls (OTB)	Data: R. Froese, D. Pauly (Eds), FishBase. 2019. Data accessed using: Boettiger. Carl, S. Chamberlain, Lang. D. T, Wainwright. P, rfishbase: R Interface to 'FishBase', 3.0.4 (2019). R. Froese, D. Pauly (Eds), FishBase. 2019	www.fishbase.org
Use	Seine_catching_method	Indicates that the species is caught using seines. 0 = no or 1 = yes. For reference we refer to Fishbase.org. Data is downloaded using the R Interface to Fishbase. The original column name is 'MSeines'. Definition according to Fishbase System Glossary (https://www.fishbase.in/Glossary/Glossary.php?q=a&s=index): A fishing net shaped like a curtain to hang vertically in the water, the ends being dr…	0.1	Data: R. Froese, D. Pauly (Eds), FishBase. 2019. Data accessed using: Boettiger. Carl, S. Chamberlain, Lang. D. T, Wainwright. P, rfishbase: R Interface to 'FishBase', 3.0.4 (2019). R. Froese, D. Pauly (Eds), FishBase. 2019	www.fishbase.org
Use	Gillnets_catching_method	Indicates that the species is caught using gillnet. 0 = no or 1 = yes. For reference we refer to Fishbase.org. Data is downloaded using the R Interface to Fishbase. The original column name is 'MGillnets'. Definition according to Fishbase System Glossary (https://www.fishbase.in/Glossary/Glossary.php?q=a&s=index): A net used to tangle or snare fishes	0.1	Data: R. Froese, D. Pauly (Eds), FishBase. 2019. Data accessed using: Boettiger. Carl, S. Chamberlain, Lang. D. T, Wainwright. P, rfishbase: R Interface to 'FishBase', 3.0.4 (2019). R. Froese, D. Pauly (Eds), FishBase. 2019	www.fishbase.org
Use	Castnets_catching_method	Indicates that the species is caught using castnets. 0 = no or 1 = yes. For reference we refer to Fishbase.org. Data is downloaded using the R Interface to Fishbase. The original column name is 'MCastnets'.	0.1	Data: R. Froese, D. Pauly (Eds), FishBase. 2019. Data accessed using: Boettiger. Carl, S. Chamberlain, Lang. D. T, Wainwright. P, rfishbase: R Interface to 'FishBase', 3.0.4 (2019). R. Froese, D. Pauly (Eds), FishBase. 2019	www.fishbase.org
Use	Traps_catching_method	Indicates that the species is caught using traps. 0 = no or 1 = yes. For reference we refer to Fishbase.org. Data is downloaded using the R Interface to Fishbase. The original column name is 'MTraps'.	0.1	Data: R. Froese, D. Pauly (Eds), FishBase. 2019. Data accessed using: Boettiger. Carl, S. Chamberlain, Lang. D. T, Wainwright. P, rfishbase: R Interface to 'FishBase', 3.0.4 (2019). R. Froese, D. Pauly (Eds), FishBase. 2019	www.fishbase.org
Use	Spears_catching_method	Indicates that the species is caught using spears. 0 = no or 1 = yes. For reference we refer to Fishbase.org. Data is downloaded using the R Interface to Fishbase. The original column name is 'MSpears'.	0.1	Data: R. Froese, D. Pauly (Eds), FishBase. 2019. Data accessed using: Boettiger. Carl, S. Chamberlain, Lang. D. T, Wainwright. P, rfishbase: R Interface to 'FishBase', 3.0.4 (2019). R. Froese, D. Pauly (Eds), FishBase. 2019	www.fishbase.org
Use	Trawls_catching_method	Indicates that the species is caught using trawls. 0 = no or 1 = yes. For reference we refer to Fishbase.org. Data is downloaded using the R Interface to Fishbase. The original column name is 'MTrawls'. Definition according to Fishbase System Glossary (https://www.fishbase.in/Glossary/Glossary.php?q=a&s=index): A fishing net that is dragged behind a boat. A wide range of demersal (bottom) or pela…	0.1	Data: R. Froese, D. Pauly (Eds), FishBase. 2019. Data accessed using: Boettiger. Carl, S. Chamberlain, Lang. D. T, Wainwright. P, rfishbase: R Interface to 'FishBase', 3.0.4 (2019). R. Froese, D. Pauly (Eds), FishBase. 2019	www.fishbase.org
Use	Dredges_catching_method	Indicates that the species is caught using dredges. 0 = no or 1 = yes. For reference we refer to Fishbase.org. Data is downloaded using the R Interface to Fishbase. The original column name is 'MDredges'. Definition according to National Marine Sanctuaries: Fisheries Glossary - Voices of the Bay. https://sanctuaries.noaa.gov/education/voicesofthebay/glossary.html#n: A device for scraping or sucki…	0.1	Data: R. Froese, D. Pauly (Eds), FishBase. 2019. Data accessed using: Boettiger. Carl, S. Chamberlain, Lang. D. T, Wainwright. P, rfishbase: R Interface to 'FishBase', 3.0.4 (2019). R. Froese, D. Pauly (Eds), FishBase. 2019	www.fishbase.org
Use	Liftnets_catching_method	Indicates that the species is caught using liftnets. 0 = no or 1 = yes. For reference we refer to Fishbase.org. Data is downloaded using the R Interface to Fishbase. The original column name is 'MLiftnets'.	0.1	Data: R. Froese, D. Pauly (Eds), FishBase. 2019. Data accessed using: Boettiger. Carl, S. Chamberlain, Lang. D. T, Wainwright. P, rfishbase: R Interface to 'FishBase', 3.0.4 (2019). R. Froese, D. Pauly (Eds), FishBase. 2019	www.fishbase.org
Use	Hooklines_catching_method	Indicates that the species is caught using hooklines. 0 = no or 1 = yes. For reference we refer to Fishbase.org. Data is downloaded using the R Interface to Fishbase. The original column name is 'MHookLines'.	0.1	Data: R. Froese, D. Pauly (Eds), FishBase. 2019. Data accessed using: Boettiger. Carl, S. Chamberlain, Lang. D. T, Wainwright. P, rfishbase: R Interface to 'FishBase', 3.0.4 (2019). R. Froese, D. Pauly (Eds), FishBase. 2019	www.fishbase.org
Use	Other_catching_method	Indicates that the species is caught using other methods than seine, gillnet, castnet, traps, spears, trawls, dredges, liftnets or hooklines. 0 = no or 1 = yes. For reference we refer to Fishbase.org. Data is downloaded using the R Interface to Fishbase. The original column name is 'MOther'.	0.1	Data: R. Froese, D. Pauly (Eds), FishBase. 2019. Data accessed using: Boettiger. Carl, S. Chamberlain, Lang. D. T, Wainwright. P, rfishbase: R Interface to 'FishBase', 3.0.4 (2019). R. Froese, D. Pauly (Eds), FishBase. 2019	www.fishbase.org
Use	Used_for_aquaculture	Indicates if the species are used by humans for aquaculture purposes. For reference we refer to Fishbase.org. Data is downloaded using the R Interface to Fishbase. The original column name is 'UsedForAquaculture'. Definition according to Fishbase System Glossary (https://www.fishbase.in/Glossary/Glossary.php?q=a&s=index): Commonly termed 'fish farming' but broadly the commercial growing of marine…	Experimental, never/rarely	Data: R. Froese, D. Pauly (Eds), FishBase. 2019. Data accessed using: Boettiger. Carl, S. Chamberlain, Lang. D. T, Wainwright. P, rfishbase: R Interface to 'FishBase', 3.0.4 (2019). R. Froese, D. Pauly (Eds), FishBase. 2019	www.fishbase.org
Use	Used_as_bait	Indicates if the species are used by humans as a bait. For reference we refer to Fishbase.org. Data is downloaded using the R Interface to Fishbase. The original column name is 'UsedasBait'. Definition according to Fishbase System Glossary (https://www.fishbase.in/Glossary/Glossary.php?q=a&s=index): An object or organism used to attract an animal; live fish are attached to hooks and used as bait …	Never/rarely, occasionally, usually	Data: R. Froese, D. Pauly (Eds), FishBase. 2019. Data accessed using: Boettiger. Carl, S. Chamberlain, Lang. D. T, Wainwright. P, rfishbase: R Interface to 'FishBase', 3.0.4 (2019). R. Froese, D. Pauly (Eds), FishBase. 2019	www.fishbase.org
Use	Used_in_aquariums	Indicates the human use of the species in aquariums either as commercial, public aquariums, show aquarium, as potential or never/rarely. For reference we refer to Fishbase.org. Data is downloaded using the R Interface to Fishbase. The original column name is 'Aquarium'. Be aware that Fishbase do not nessesarily agree with the data from the Species360 ZIMS columns	Commercial, never/rarely, potential, public aquariums, show aquarium	Data: R. Froese, D. Pauly (Eds), FishBase. 2019. Data accessed using: Boettiger. Carl, S. Chamberlain, Lang. D. T, Wainwright. P, rfishbase: R Interface to 'FishBase', 3.0.4 (2019). R. Froese, D. Pauly (Eds), FishBase. 2019	www.fishbase.org
Use	Aquarium_collection	Indicates if the aquarium collections are maintained based mainly on breedings or capture of wild individuals according to Fishbase. For reference we refer to Fishbase.org. Data is downloaded using the R Interface to Fishbase. The original column name is 'AquariumFishII'.	Based mainly on breeding, based mainly on capture	Data: R. Froese, D. Pauly (Eds), FishBase. 2019. Data accessed using: Boettiger. Carl, S. Chamberlain, Lang. D. T, Wainwright. P, rfishbase: R Interface to 'FishBase', 3.0.4 (2019). R. Froese, D. Pauly (Eds), FishBase. 2019	www.fishbase.org
Use	Used_as_Gamefish	Indicates if the species are used by humans as a gamefish in fisheries. 0 = no or 1 = yes. For reference we refer to Fishbase.org. Data is downloaded using the R Interface to Fishbase. The original column name is 'GameFish'.	0.1	Data: R. Froese, D. Pauly (Eds), FishBase. 2019. Data accessed using: Boettiger. Carl, S. Chamberlain, Lang. D. T, Wainwright. P, rfishbase: R Interface to 'FishBase', 3.0.4 (2019). R. Froese, D. Pauly (Eds), FishBase. 2019	www.fishbase.org
Value	Threat_to_humans	Indicates the threat towards humans. For reference we refer to Fishbase.org. Data is downloaded using the R Interface to Fishbase. The original column name is 'Dangerous'.	Harmless, other, poisonous to eat, traumatogenic, venomous	Data: R. Froese, D. Pauly (Eds), FishBase. 2019. Data accessed using: Boettiger. Carl, S. Chamberlain, Lang. D. T, Wainwright. P, rfishbase: R Interface to 'FishBase', 3.0.4 (2019). R. Froese, D. Pauly (Eds), FishBase. 2019	www.fishbase.org
Biological information	Electrogenic	Indicates if the species eletrogenic characteristics either strongly discharging , weakly discharging, electrosensing only or have no special ability. For reference we refer to Fishbase.org. Data is downloaded using the R Interface to Fishbase. The original column name is 'Electrogenic'.	Electrosensing only , no special ability, strongly discharging , weakly discharging	Data: R. Froese, D. Pauly (Eds), FishBase. 2019. Data accessed using: Boettiger. Carl, S. Chamberlain, Lang. D. T, Wainwright. P, rfishbase: R Interface to 'FishBase', 3.0.4 (2019). R. Froese, D. Pauly (Eds), FishBase. 2019	www.fishbase.org
Biological information	Phylogenetic_diversity_index	Indicates the phylogenetic diversity index. Uniqueness, from 0.5 = low to 2.0 = high. For reference we refer to Fishbase.org and Faith, D.P., C.A.M. Reid and J. Hunter, 2004. Integrating phylogenetic diversity, complementarity, and endemism for conservation assessment. Conserv. Biol. 18(1):255-261. Data is downloaded using the R Interface to Fishbase. The original column name is 'PD50'.	0.5-1.5	Data: R. Froese, D. Pauly (Eds), FishBase. 2019. Data accessed using: Boettiger. Carl, S. Chamberlain, Lang. D. T, Wainwright. P, rfishbase: R Interface to 'FishBase', 3.0.4 (2019). R. Froese, D. Pauly (Eds), FishBase. 2019	www.fishbase.org
Biological information	Resilience	Indicates a species resilience to fishery. For reference we refer to Fishbase.org and Froese, R., N. Demirel, G. Coro, K.M. Kleisner and H. Winker, 2017. Estimating fisheries reference points from catch and resilience. Fish and Fisheries 18(3):506-526. Data is downloaded using the R Interface to Fishbase. The original column name is 'Resilience'.	High, medium, low, very low	Data: R. Froese, D. Pauly (Eds), FishBase. 2019. Data accessed using: Boettiger. Carl, S. Chamberlain, Lang. D. T, Wainwright. P, rfishbase: R Interface to 'FishBase', 3.0.4 (2019). R. Froese, D. Pauly (Eds), FishBase. 2019	www.fishbase.org
Biological information	Trophic_level	Indicates a species trophic level based on food items or diet studies according to Fishbase. The value is a mean value calculated for each species based on the data downloaded using the R Interface to Fishbase. The original column name is 'Troph'. The standard variation was not downloaded or calculated, but can be found on fishbase.org.	2.61-4.695	Data: R. Froese, D. Pauly (Eds), FishBase. 2019. Data accessed using: Boettiger. Carl, S. Chamberlain, Lang. D. T, Wainwright. P, rfishbase: R Interface to 'FishBase', 3.0.4 (2019). R. Froese, D. Pauly (Eds), FishBase. 2019	www.fishbase.org
Biological information	GBIF_occurence	Indicates that data is available on GBIF (Global Biodiversity Information Facility) between 2000 and April 2020. 0= no and 1 = yes. The data was downloaded the 12 of April for the order Squatiniformes and 3 of April 2020 for the other orders. All kinds of records are included (e.g. Fossil specimen, Human observation, Living specimen, Machine observation, Material sample, Observation, Preserved sp…	0.1	GBIF, GBIF Occurence Records. 2020. Rhinopristiformes: https://doi.org/10.15468/dl.59ncfb, Rajiformes: https://doi.org/10.15468/dl.un0pej, Torpediniformes: https://doi.org/10.15468/dl.5uuncg, Myliobatiformes: https://doi.org/10.15468/dl.8phc9c, Pristiophoriformes: https://doi.org/10.15468/dl.slawae, Hexaniformes: https://doi.org/10.15468/dl.obnvcs, Heterodontiformes: https://doi.org/10.15468/dl.k…	https://www.gbif.org/
Biological information	GBIF_allobservations	Indicate the total number of occurrences recorded to GBIF (Global Biodiversity Information Facility) between 2009 and 2019. The data was downloaded the 12 of April for the order Squatiniformes and 3 of April 2020 for the other orders. All kinds of records are included (e.g. Fossil specimen, Human observation, Living specimen, Machine observation, Material sample, Observation, Preserved specimen a…	Number	GBIF, GBIF Occurence Records. 2020. Rhinopristiformes: https://doi.org/10.15468/dl.59ncfb, Rajiformes: https://doi.org/10.15468/dl.un0pej, Torpediniformes: https://doi.org/10.15468/dl.5uuncg, Myliobatiformes: https://doi.org/10.15468/dl.8phc9c, Pristiophoriformes: https://doi.org/10.15468/dl.slawae, Hexaniformes: https://doi.org/10.15468/dl.obnvcs, Heterodontiformes: https://doi.org/10.15468/dl.k…	https://www.gbif.org/
Biological information	GBIF_human_machine_observations	Indicates the total number of occurrences recorded to GBIF (Global Biodiversity Information Facility) between 2000 and 2019, with basis of record being either Observation, Human Observation or Machine Observation (see column 'GBIF_allobservations' for all record types). The data was downloaded the 12 of April for the order Squatiniformes and 3 of April 2020 for the other orders. Included is all c…	Number	GBIF, GBIF Occurence Records. 2020. Rhinopristiformes: https://doi.org/10.15468/dl.59ncfb, Rajiformes: https://doi.org/10.15468/dl.un0pej, Torpediniformes: https://doi.org/10.15468/dl.5uuncg, Myliobatiformes: https://doi.org/10.15468/dl.8phc9c, Pristiophoriformes: https://doi.org/10.15468/dl.slawae, Hexaniformes: https://doi.org/10.15468/dl.obnvcs, Heterodontiformes: https://doi.org/10.15468/dl.k…	https://www.gbif.org/
Biological information	VGP	Indicates if the species is included in the the Vertebrate Genome Project. 0 = no or 1 = yes.	0.1	VGP public ordinal list. February 2020	https://vertebrategenomesproject.org/
Biological information	VGP_status	Indicates the status of the process in the Vertebrate Genome Project V1, phase 1	Completed v1, Have sample + Have funds, Have sample + Need funds, Need sample + Need funds	VGP public ordinal list. February 2020	https://vertebrategenomesproject.org/
Biological information	GB_Gene sequence	Indicates how many times the words gene, partial cds, complete cds, complete sequence have been used in the gene description on Genbank. 0 = indicate that this sequence has not been recorded for the species	0-139	GenBank. 2019	https://www.ncbi.nlm.nih.gov/genbank/
Biological information	GB_Genomic_survey_sequence	Indicates how many times the words genomic survey sequence have been used in the gene description on Genbank. 0 = indicate that this sequence has not been recorded for the species	0-371	GenBank. 2019	https://www.ncbi.nlm.nih.gov/genbank/
Biological information	GB_Markers	Indicates how many times the words microsatellite, Microsatellite, single-copy nuclear DNA, marker or maker have been used in the gene description on Genbank. 0 = indicate that this sequence has not been recorded for the species	0-63	GenBank. 2019	https://www.ncbi.nlm.nih.gov/genbank/
Biological information	GB_Mitochondrial	Indicates how many times the word mitochondri have been used in the gene descroiption on Genbank. 0 = indicate that this sequence has not been recorded for the species	0-1268	GenBank. 2019	https://www.ncbi.nlm.nih.gov/genbank/
Biological information	GB_Other	Indicate how many times that any other words have been used in the gene description on Genbank apart from those listed in Gene sequence, Genomic survey sequence, Mitochondrial, pseudogene, RNA sequence, whole genome sequence. 0 = indicate that this sequence has not been recorded for the species	0-133	GenBank. 2019	https://www.ncbi.nlm.nih.gov/genbank/
Biological information	GB_Pseudogene	Indicates how many times the word pseudogene have been used in the gene description on Genbank. 0 = indicate that this sequence has not been recorded for the species	0-12	GenBank. 2019	https://www.ncbi.nlm.nih.gov/genbank/
Biological information	GB_RNA_sequence	Indicates how many times the words miRNA, mRNA, RNA have been used in the gene description on Genbank. 0 = indicate that this sequence has not been recorded for the species	0-14925	GenBank. 2019	https://www.ncbi.nlm.nih.gov/genbank/
Biological information	GB_Whole_genome_sequence	Indicates how many times the words whole genome have been used in the gene description on Genbank. 0 = indicate that this sequence has not been recorded for the species	0-14954	GenBank. 2019	https://www.ncbi.nlm.nih.gov/genbank/
Use	genus_catch_FAO_t	Indicates the quantity possibly caught (in tonnes) for each species within the genus. It is the global catch reported at genus level within Oceania, Africa, Asia, Europe, Americas in Inland waters or in marine areas between 2007-2017 . The genus quantity is divided into the number of species within that genus according to Catalogue of Life	0-42434.33333	Food and Agriculture Organization of the United Nations (FAO): Global capture production 1950–2017. As well Catalogue of Life.	http://www.fao.org/fishery/statistics/global-capture-production/query/en
Use	family_catch_FAO_t	Indicates the quantity possibly caught (in tonnes) for each species within the family. It is the global catch reported at family level within Oceania, Africa, Asia, Europe, Americas in Inland waters or in marine areas between 2007-2017 . The family quantity is divided into the number of species within that family according to Catalogue of Life	0-6893.200	Food and Agriculture Organization of the United Nations (FAO): Global capture production 1950–2017. As well Catalogue of Life.	http://www.fao.org/fishery/statistics/global-capture-production/query/en
Use	order_catch_FAO_t	Indicates the quantity possibly caught (in tonnes) for each species within the order. It is the global catch reported at order level within Oceania, Africa, Asia, Europe, Americas in Inland waters or in marine areas between 2007-2017 . The order quantity is divided into the number of species within that order according to Catalogue of Life	0-4806.263	Food and Agriculture Organization of the United Nations (FAO): Global capture production 1950–2017. As well Catalogue of Life.	http://www.fao.org/fishery/statistics/global-capture-production/query/en
Use	species_catch_FAO_2007.2017_t	Indicates the species-specific catch (in tonnes) reported by FAO within Oceania, Africa, Asia, Europe, Americas in Inland waters or in marine areas between 2007-2017	0-1195714	Food and Agriculture Organization of the United Nations (FAO): Global capture production 1950–2017	http://www.fao.org/fishery/statistics/global-capture-production/query/en
Use	FAO_total_catch_t	Indicates the possible catch (in tonnes) as a sum of the columns 'genus_catch_FAO_t' + 'family_catch_FAO_t' + 'order_catch_FAO_t' + 'species_catch_FAO_t'.	Number	Food and Agriculture Organization of the United Nations (FAO): Global capture production 1950–2017	http://www.fao.org/fishery/statistics/global-capture-production/query/en
CITES Trade Data
Taxonomy	CITES.species	Scientific name of the species according to CITES	Text	UNEP-WCMC CITES Trade Database, 2020	https://trade.cites.org/
Use	Trade.Year	Indicates the year of which the trade occured	2001-2019	UNEP-WCMC CITES Trade Database, 2020	https://trade.cites.org/
Use	CITES.App.	Indicates the CITES appendix that the species traded is listed at. This column corresponds to the 'CITES_Appendix' column	II, III	UNEP-WCMC CITES Trade Database, 2020	https://trade.cites.org/
Use	CITES_Importer	Indicates the country of import. For reference we refer to Annex 3: Country and territory codes: https://trade.cites.org/cites_trade_guidelines/en-CITES_Trade_Database_Guide.pdf	Country	UNEP-WCMC CITES Trade Database, 2020	https://trade.cites.org/
Use	CITES_Exporter	Indicates the country of export. For reference we refer to Annex 3: Country and territory codes: https://trade.cites.org/cites_trade_guidelines/en-CITES_Trade_Database_Guide.pdf	Country	UNEP-WCMC CITES Trade Database, 2020	https://trade.cites.org/
Use	CITES_Origin	Indicates the country of origin. The column is blank if country of export is the country of origin, or if the country of origin is unknown	Country	UNEP-WCMC CITES Trade Database, 2020	https://trade.cites.org/
Use	CITES_Importer.reported.quantity	Indicates the quantity traded reported by the importing country	Number	UNEP-WCMC CITES Trade Database, 2020	https://trade.cites.org/
Use	CITES_Exporter.reported.quantity	Indicates the quantity traded reported by the exporting country	Number	UNEP-WCMC CITES Trade Database, 2020	https://trade.cites.org/
Use	CITES_Term	Indicates the description code for the trade. For reference we refer to Annex 1: Term and unit codes https://trade.cites.org/cites_trade_guidelines/en-CITES_Trade_Database_Guide.pdf		UNEP-WCMC CITES Trade Database, 2020	https://trade.cites.org/
Use	CITES_Unit	Indicates the unit assosiated to the quantity reported of the specimen. For reference we refer to Annex 1: Term and unit codes https://trade.cites.org/cites_trade_guidelines/en-CITES_Trade_Database_Guide.pdf	Text	UNEP-WCMC CITES Trade Database, 2020	https://trade.cites.org/
Use	CITES_Purpose	Indicates the purpose of the transaction. T = commercial, P = personal, S = Scientific, E = Educational, NA = unknown, Q= traveling exhibition or circus, Z = Zoo, L = law enforcement , H = hunting trophy trophy	E, H, L, P, Q, S, T, Z	UNEP-WCMC CITES Trade Database, 2020	https://trade.cites.org/
Use	CITES_Source	Indicates the source of the specimen of concern W = wild, O = preconventional, U and NA = unknown, c = bred in captivity, I = confiskated or seized, F = born in captivity, D = Appendix I animals bred in captivirt for commercial purposes at a breeder registret af the CITES sekretariat and R = ranched specimens (egg or juveniles taken in the wild). For reference we refer to Annex 2: Purpose and sou…	C, D, F, I, O, R, U, W	UNEP-WCMC CITES Trade Database, 2020	https://trade.cites.org/
