# Supplementary material for: Standardized data to support conservation prioritization for sharks and batoids (Elasmobranchii)
Source: Data Brief. 2020 Sep 24;33:106337. doi: 10.1016/j.dib.2020.106337 (PMC7554021; doi:10.1016/j.dib.2020.106337)
Supplement: Supplementary file 3 [file mmc3.csv]

Catalogue.of.Life_species	Fishbase_species	IUCN.RedList_species	CITES_species	Species360.ZIMS_species
Acroteriobatus annulatus	Acroteriobatus annulatus	Acroteriobatus annulatus	NA	Acroteriobatus annulatus
Acroteriobatus blochii	Acroteriobatus blochii	Acroteriobatus blochii	NA	NA
Acroteriobatus leucospilus	Acroteriobatus leucospilus	Acroteriobatus leucospilus	NA	NA
Acroteriobatus ocellatus	Acroteriobatus ocellatus	Acroteriobatus ocellatus	NA	NA
Acroteriobatus omanensis	Acroteriobatus omanensis	Acroteriobatus omanensis	NA	NA
Acroteriobatus salalah	Acroteriobatus salalah	Acroteriobatus salalah	NA	NA
Acroteriobatus variegatus	Acroteriobatus variegatus	Acroteriobatus variegatus	NA	NA
Acroteriobatus zanzibarensis	Acroteriobatus zanzibarensis	Acroteriobatus zanzibarensis	NA	NA
Aculeola nigra	Aculeola nigra	Aculeola nigra	NA	NA
Aetobatus flagellum	Aetobatus flagellum	Aetobatus flagellum	NA	NA
Aetobatus narinari	Aetobatus narinari	Aetobatus narinari	NA	Aetobatus narinari
Aetobatus narutobiei	Aetobatus narutobiei	NA	NA	NA
Aetobatus ocellatus	Aetobatus ocellatus	Aetobatus ocellatus	NA	Aetobatus ocellatus
Aetomylaeus asperrimus	Aetomylaeus asperrimus	Aetomylaeus asperrimus	NA	NA
Aetomylaeus bovinus	Aetomylaeus bovinus	Aetomylaeus bovinus	NA	Pteromylaeus bovinus
Aetomylaeus caeruleofasciatus	Aetomylaeus caeruleofasciatus	Aetomylaeus caeruleofasciatus	NA	NA
Aetomylaeus maculatus	Aetomylaeus maculatus	Aetomylaeus maculatus	NA	NA
Aetomylaeus milvus	Aetomylaeus milvus	Aetomylaeus milvus	NA	NA
Aetomylaeus nichofii	Aetomylaeus nichofii	Aetomylaeus nichofii	NA	NA
Aetomylaeus vespertilio	Aetomylaeus vespertilio	Aetomylaeus vespertilio	NA	NA
Alopias pelagicus	Alopias pelagicus	Alopias pelagicus	Alopias pelagicus	NA
Alopias superciliosus	Alopias superciliosus	Alopias superciliosus	Alopias superciliosus	NA
Alopias vulpinus	Alopias vulpinus	Alopias vulpinus	Alopias vulpinus	NA
Amblyraja badia	Amblyraja badia	Amblyraja badia	NA	NA
Amblyraja doellojuradoi	Amblyraja doellojuradoi	Amblyraja doellojuradoi	NA	NA
Amblyraja frerichsi	Amblyraja frerichsi	Amblyraja frerichsi	NA	NA
Amblyraja georgiana	Amblyraja georgiana	Amblyraja georgiana	NA	NA
Amblyraja hyperborea	Amblyraja hyperborea	Amblyraja hyperborea	NA	NA
Amblyraja jenseni	Amblyraja jenseni	Amblyraja jenseni	NA	NA
Amblyraja radiata	Amblyraja radiata	Amblyraja radiata	NA	Raja radiata
Amblyraja reversa	Amblyraja reversa	Amblyraja reversa	NA	NA
Amblyraja robertsi	Amblyraja robertsi	Amblyraja robertsi	NA	NA
Amblyraja taaf	Amblyraja taaf	Amblyraja taaf	NA	NA
Anacanthobatis americana	Schroederobatis americana	Schroederobatis americana	NA	NA
Anacanthobatis donghaiensis	Anacanthobatis donghaiensis	Anacanthobatis donghaiensis	NA	NA
Anacanthobatis folirostris	Springeria folirostris	Springeria folirostris	NA	NA
Anacanthobatis longirostris	Springeria longirostris	Springeria longirostris	NA	NA
Anacanthobatis marmorata	Anacanthobatis marmorata	Anacanthobatis marmorata	NA	NA
Anacanthobatis nanhaiensis	Anacanthobatis nanhaiensis	Anacanthobatis nanhaiensis	NA	NA
Anoxypristis cuspidata	Anoxypristis cuspidata	Anoxypristis cuspidata	Anoxypristis cuspidata	NA
Apristurus albisoma	Apristurus albisoma	Apristurus albisoma	NA	NA
Apristurus ampliceps	Apristurus ampliceps	Apristurus ampliceps	NA	NA
Apristurus aphyodes	Apristurus aphyodes	Apristurus aphyodes	NA	NA
Apristurus australis	Apristurus australis	Apristurus australis	NA	NA
Apristurus breviventralis	Apristurus breviventralis	Apristurus breviventralis	NA	NA
Apristurus brunneus	Apristurus brunneus	Apristurus brunneus	NA	NA
Apristurus bucephalus	Apristurus bucephalus	Apristurus bucephalus	NA	NA
Apristurus canutus	Apristurus canutus	Apristurus canutus	NA	NA
Apristurus exsanguis	Apristurus exsanguis	Apristurus exsanguis	NA	NA
Apristurus fedorovi	Apristurus fedorovi	Apristurus fedorovi	NA	NA
Apristurus garricki	Apristurus garricki	Apristurus garricki	NA	NA
Apristurus gibbosus	Apristurus gibbosus	Apristurus gibbosus	NA	NA
Apristurus herklotsi	Apristurus herklotsi	Apristurus herklotsi	NA	NA
Apristurus indicus	Apristurus indicus	Apristurus indicus	NA	NA
Apristurus internatus	Apristurus internatus	Apristurus internatus	NA	NA
Apristurus investigatoris	Apristurus investigatoris	Apristurus investigatoris	NA	NA
Apristurus japonicus	Apristurus japonicus	Apristurus japonicus	NA	NA
Apristurus kampae	Apristurus kampae	Apristurus kampae	NA	NA
Apristurus laurussonii	Apristurus laurussonii	Apristurus laurussonii	NA	NA
Apristurus longicephalus	Apristurus longicephalus	Apristurus longicephalus	NA	NA
Apristurus macrorhynchus	Apristurus macrorhynchus	Apristurus macrorhynchus	NA	NA
Apristurus macrostomus	Apristurus macrostomus	Apristurus macrostomus	NA	NA
Apristurus manis	Apristurus manis	Apristurus manis	NA	NA
Apristurus melanoasper	Apristurus melanoasper	Apristurus melanoasper	NA	NA
Apristurus microps	Apristurus microps	Apristurus microps	NA	NA
Apristurus micropterygeus	Apristurus micropterygeus	Apristurus micropterygeus	NA	NA
Apristurus nakayai	Apristurus nakayai	NA	NA	NA
Apristurus nasutus	Apristurus nasutus	Apristurus nasutus	NA	NA
Apristurus parvipinnis	Apristurus parvipinnis	Apristurus parvipinnis	NA	NA
Apristurus pinguis	Apristurus pinguis	Apristurus pinguis	NA	NA
Apristurus platyrhynchus	Apristurus platyrhynchus	Apristurus platyrhynchus	NA	NA
Apristurus profundorum	Apristurus profundorum	Apristurus profundorum	NA	NA
Apristurus riveri	Apristurus riveri	Apristurus riveri	NA	NA
Apristurus saldanha	Apristurus saldanha	Apristurus saldanha	NA	NA
Apristurus sibogae	Apristurus sibogae	Apristurus sibogae	NA	NA
Apristurus sinensis	Apristurus sinensis	Apristurus sinensis	NA	NA
Apristurus spongiceps	Apristurus spongiceps	Apristurus spongiceps	NA	NA
Apristurus stenseni	Apristurus stenseni	Apristurus stenseni	NA	NA
Apristurus yangi	Apristurus yangi	NA	NA	NA
Aptychotrema rostrata	Aptychotrema rostrata	Aptychotrema rostrata	NA	NA
Aptychotrema timorensis	Aptychotrema timorensis	Aptychotrema timorensis	NA	NA
Aptychotrema vincentiana	Aptychotrema vincentiana	Aptychotrema vincentiana	NA	NA
Arhynchobatis asperrimus	Arhynchobatis asperrimus	Arhynchobatis asperrimus	NA	NA
Asymbolus analis	Asymbolus analis	Asymbolus analis	NA	NA
Asymbolus funebris	Asymbolus funebris	Asymbolus funebris	NA	NA
Asymbolus galacticus	Asymbolus galacticus	Asymbolus galacticus	NA	NA
Asymbolus occiduus	Asymbolus occiduus	Asymbolus occiduus	NA	NA
Asymbolus pallidus	Asymbolus pallidus	Asymbolus pallidus	NA	NA
Asymbolus parvus	Asymbolus parvus	Asymbolus parvus	NA	NA
Asymbolus rubiginosus	Asymbolus rubiginosus	Asymbolus rubiginosus	NA	NA
Asymbolus submaculatus	Asymbolus submaculatus	Asymbolus submaculatus	NA	NA
Asymbolus vincenti	Asymbolus vincenti	Asymbolus vincenti	NA	NA
Atelomycterus baliensis	Atelomycterus baliensis	Atelomycterus baliensis	NA	NA
Atelomycterus erdmanni	Atelomycterus erdmanni	NA	NA	NA
Atelomycterus fasciatus	Atelomycterus fasciatus	Atelomycterus fasciatus	NA	NA
Atelomycterus macleayi	Atelomycterus macleayi	Atelomycterus macleayi	NA	Atelomycterus macleayi
Atelomycterus marmoratus	Atelomycterus marmoratus	Atelomycterus marmoratus	NA	Atelomycterus marmoratus
Atelomycterus marnkalha	Atelomycterus marnkalha	Atelomycterus marnkalha	NA	NA
Atlantoraja castelnaui	Atlantoraja castelnaui	Atlantoraja castelnaui	NA	NA
Atlantoraja cyclophora	Atlantoraja cyclophora	Atlantoraja cyclophora	NA	NA
Atlantoraja platana	Atlantoraja platana	Atlantoraja platana	NA	NA
Aulohalaelurus kanakorum	Aulohalaelurus kanakorum	Aulohalaelurus kanakorum	NA	NA
Aulohalaelurus labiosus	Aulohalaelurus labiosus	Aulohalaelurus labiosus	NA	NA
Bathyraja abyssicola	Bathyraja abyssicola	Bathyraja abyssicola	NA	NA
Bathyraja aguja	Bathyraja aguja	Bathyraja aguja	NA	NA
Bathyraja albomaculata	Bathyraja albomaculata	Bathyraja albomaculata	NA	NA
Bathyraja aleutica	Bathyraja aleutica	Bathyraja aleutica	NA	NA
Bathyraja andriashevi	Bathyraja andriashevi	Bathyraja andriashevi	NA	NA
Bathyraja bergi	Bathyraja bergi	Bathyraja bergi	NA	NA
Bathyraja brachyurops	Bathyraja brachyurops	Bathyraja brachyurops	NA	NA
Bathyraja caeluronigricans	Bathyraja caeluronigricans	NA	NA	NA
Bathyraja cousseauae	Bathyraja cousseauae	Bathyraja cousseauae	NA	NA
Bathyraja diplotaenia	Bathyraja diplotaenia	Bathyraja diplotaenia	NA	NA
Bathyraja eatonii	Bathyraja eatonii	Bathyraja eatonii	NA	NA
Bathyraja fedorovi	Bathyraja fedorovi	Bathyraja fedorovi	NA	NA
Bathyraja griseocauda	Bathyraja griseocauda	Bathyraja griseocauda	NA	NA
Bathyraja hesperafricana	Bathyraja hesperafricana	Bathyraja hesperafricana	NA	NA
Bathyraja interrupta	Bathyraja interrupta	Bathyraja interrupta	NA	NA
Bathyraja irrasa	Bathyraja irrasa	Bathyraja irrasa	NA	NA
Bathyraja ishiharai	Bathyraja ishiharai	Bathyraja ishiharai	NA	NA
Bathyraja isotrachys	Bathyraja isotrachys	Bathyraja isotrachys	NA	NA
Bathyraja leucomelanos	Bathyraja leucomelanos	Bathyraja leucomelanos	NA	NA
Bathyraja lindbergi	Bathyraja lindbergi	Bathyraja lindbergi	NA	NA
Bathyraja longicauda	Bathyraja longicauda	Bathyraja longicauda	NA	NA
Bathyraja maccaini	Bathyraja maccaini	Bathyraja maccaini	NA	NA
Bathyraja macloviana	Bathyraja macloviana	Bathyraja macloviana	NA	NA
Bathyraja maculata	Bathyraja maculata	Bathyraja maculata	NA	NA
Bathyraja magellanica	Bathyraja magellanica	Bathyraja magellanica	NA	NA
Bathyraja mariposa	Bathyraja mariposa	Bathyraja mariposa	NA	NA
Bathyraja matsubarai	Bathyraja matsubarai	Bathyraja matsubarai	NA	NA
Bathyraja meridionalis	Bathyraja meridionalis	Bathyraja meridionalis	NA	NA
Bathyraja minispinosa	Bathyraja minispinosa	Bathyraja minispinosa	NA	NA
Bathyraja multispinis	Bathyraja multispinis	Bathyraja multispinis	NA	NA
Bathyraja murrayi	Bathyraja murrayi	Bathyraja murrayi	NA	NA
Bathyraja notoroensis	Bathyraja notoroensis	NA	NA	NA
Bathyraja pacifica	Bathyraja pacifica	Bathyraja pacifica	NA	NA
Bathyraja pallida	Bathyraja pallida	Bathyraja pallida	NA	NA
Bathyraja panthera	Bathyraja panthera	Bathyraja panthera	NA	NA
Bathyraja papilionifera	Bathyraja papilionifera	Bathyraja�papilonifera	NA	NA
Bathyraja parmifera	Bathyraja parmifera	Bathyraja parmifera	NA	NA
Bathyraja peruana	Bathyraja peruana	Bathyraja peruana	NA	NA
Bathyraja pseudoisotrachys	Bathyraja pseudoisotrachys	NA	NA	NA
Bathyraja richardsoni	Bathyraja richardsoni	Bathyraja richardsoni	NA	NA
Bathyraja scaphiops	Bathyraja scaphiops	Bathyraja scaphiops	NA	NA
Bathyraja schroederi	Bathyraja schroederi	Bathyraja schroederi	NA	NA
Bathyraja shuntovi	Bathyraja shuntovi	Bathyraja shuntovi	NA	NA
Bathyraja simoterus	Bathyraja simoterus	NA	NA	NA
Bathyraja smirnovi	Bathyraja smirnovi	Bathyraja smirnovi	NA	NA
Bathyraja smithii	Bathyraja smithii	Bathyraja smithii	NA	NA
Bathyraja spinicauda	Bathyraja spinicauda	Bathyraja spinicauda	NA	NA
Bathyraja spinosissima	Bathyraja spinosissima	Bathyraja spinosissima	NA	NA
Bathyraja taranetzi	Bathyraja taranetzi	Bathyraja taranetzi	NA	NA
Bathyraja trachouros	Bathyraja trachouros	Bathyraja trachouros	NA	NA
Bathyraja trachura	Bathyraja trachura	Bathyraja trachura	NA	NA
Bathyraja tunae	Bathyraja tunae	Bathyraja tunae	NA	NA
Bathyraja tzinovskii	Bathyraja tzinovskii	Bathyraja tzinovskii	NA	NA
Bathyraja violacea	Bathyraja violacea	Bathyraja violacea	NA	NA
Bathytoshia brevicaudata	Bathytoshia brevicaudata	Bathytoshia brevicaudata	NA	Dasyatis brevicaudata
Bathytoshia centroura	Bathytoshia centroura	Bathytoshia centroura	NA	NA
Bathytoshia lata	Bathytoshia lata	Bathytoshia lata	NA	NA
Benthobatis kreffti	Benthobatis kreffti	Benthobatis kreffti	NA	NA
Benthobatis marcida	Benthobatis marcida	Benthobatis marcida	NA	NA
Benthobatis moresbyi	Benthobatis moresbyi	Benthobatis moresbyi	NA	NA
Benthobatis yangi	Benthobatis yangi	Benthobatis yangi	NA	NA
Beringraja binoculata	Beringraja binoculata	Beringraja binoculata	NA	Raja binoculata
Beringraja pulchra	Beringraja pulchra	Beringraja pulchra	NA	NA
Brachaelurus colcloughi	Brachaelurus colcloughi	Brachaelurus colcloughi	NA	NA
Brachaelurus waddi	Brachaelurus waddi	Brachaelurus waddi	NA	NA
Breviraja claramaculata	Breviraja claramaculata	Breviraja claramaculata	NA	NA
Breviraja colesi	Breviraja colesi	Breviraja colesi	NA	NA
Breviraja marklei	Breviraja marklei	NA	NA	NA
Breviraja mouldi	Breviraja mouldi	Breviraja mouldi	NA	NA
Breviraja nigriventralis	Breviraja nigriventralis	Breviraja nigriventralis	NA	NA
Breviraja spinosa	Breviraja spinosa	Breviraja spinosa	NA	NA
Brevitrygon heterura	Brevitrygon heterura	NA	NA	NA
Brevitrygon imbricata	Brevitrygon imbricata	Brevitrygon imbricata	NA	NA
Brevitrygon javaensis	Brevitrygon javaensis	NA	NA	NA
Brevitrygon walga	Brevitrygon walga	Brevitrygon walga	NA	NA
Brochiraja aenigma	Brochiraja aenigma	Brochiraja aenigma	NA	NA
Brochiraja albilabiata	Brochiraja albilabiata	Brochiraja albilabiata	NA	NA
Brochiraja asperula	Brochiraja asperula	Brochiraja asperula	NA	NA
Brochiraja heuresa	Brochiraja heuresa	Brochiraja heuresa	NA	NA
Brochiraja leviveneta	Brochiraja leviveneta	Brochiraja leviveneta	NA	NA
Brochiraja microspinifera	Brochiraja microspinifera	Brochiraja microspinifera	NA	NA
Brochiraja spinifera	Brochiraja spinifera	Brochiraja spinifera	NA	NA
Brochiraja vittacauda	Brochiraja vittacauda	Brochiraja vittacauda	NA	NA
Bythaelurus alcockii	Bythaelurus alcockii	Bythaelurus alcockii	NA	NA
Bythaelurus bachi	Bythaelurus bachi	Bythaelurus bachi	NA	NA
Bythaelurus canescens	Bythaelurus canescens	Bythaelurus canescens	NA	NA
Bythaelurus clevai	Bythaelurus clevai	Bythaelurus clevai	NA	NA
Bythaelurus dawsoni	Bythaelurus dawsoni	Bythaelurus dawsoni	NA	NA
Bythaelurus giddingsi	Bythaelurus giddingsi	NA	NA	NA
Bythaelurus hispidus	Bythaelurus hispidus	Bythaelurus hispidus	NA	NA
Bythaelurus immaculatus	Bythaelurus immaculatus	Bythaelurus immaculatus	NA	NA
Bythaelurus incanus	Bythaelurus incanus	Bythaelurus incanus	NA	NA
Bythaelurus lutarius	Bythaelurus lutarius	Bythaelurus lutarius	NA	NA
Bythaelurus naylori	Bythaelurus naylori	Bythaelurus naylori	NA	NA
Bythaelurus tenuicephalus	Bythaelurus tenuicephalus	Bythaelurus tenuicephalus	NA	NA
Bythaelurus vivaldii	Bythaelurus vivaldii	NA	NA	NA
Carcharhinus acronotus	Carcharhinus acronotus	Carcharhinus acronotus	NA	Carcharhinus acronotus
Carcharhinus albimarginatus	Carcharhinus albimarginatus	Carcharhinus albimarginatus	NA	Carcharhinus albimarginatus
Carcharhinus altimus	Carcharhinus altimus	Carcharhinus altimus	NA	NA
Carcharhinus amblyrhynchoides	Carcharhinus amblyrhynchoides	Carcharhinus amblyrhynchoides	NA	NA
Carcharhinus amblyrhynchos	Carcharhinus amblyrhynchos	Carcharhinus amblyrhynchos	NA	Carcharhinus amblyrhynchos
Carcharhinus amboinensis	Carcharhinus amboinensis	Carcharhinus amboinensis	NA	NA
Carcharhinus borneensis	Carcharhinus borneensis	Carcharhinus borneensis	NA	NA
Carcharhinus brachyurus	Carcharhinus brachyurus	Carcharhinus brachyurus	NA	NA
Carcharhinus brevipinna	Carcharhinus brevipinna	Carcharhinus brevipinna	NA	Carcharhinus brevipinna
Carcharhinus cautus	Carcharhinus cautus	Carcharhinus cautus	NA	NA
Carcharhinus cerdale	Carcharhinus cerdale	NA	NA	NA
Carcharhinus coatesi	Carcharhinus coatesi	Carcharhinus coatesi	NA	NA
Carcharhinus dussumieri	Carcharhinus dussumieri	Carcharhinus dussumieri	NA	NA
Carcharhinus falciformis	Carcharhinus falciformis	Carcharhinus falciformis	Carcharhinus falciformis	NA
Carcharhinus fitzroyensis	Carcharhinus fitzroyensis	Carcharhinus fitzroyensis	NA	NA
Carcharhinus galapagensis	Carcharhinus galapagensis	Carcharhinus galapagensis	NA	Carcharhinus galapagensis
Carcharhinus hemiodon	Carcharhinus hemiodon	Carcharhinus hemiodon	NA	NA
Carcharhinus humani	Carcharhinus humani	Carcharhinus humani	NA	NA
Carcharhinus isodon	Carcharhinus isodon	Carcharhinus isodon	NA	Carcharhinus isodon
Carcharhinus leiodon	Carcharhinus leiodon	Carcharhinus leiodon	NA	NA
Carcharhinus leucas	Carcharhinus leucas	Carcharhinus leucas	NA	NA
Carcharhinus limbatus	Carcharhinus limbatus	Carcharhinus limbatus	NA	Carcharhinus limbatus
Carcharhinus longimanus	Carcharhinus longimanus	Carcharhinus longimanus	Carcharhinus longimanus	NA
Carcharhinus macloti	Carcharhinus macloti	Carcharhinus macloti	NA	NA
Carcharhinus macrops	Carcharhinus macrops	NA	NA	NA
Carcharhinus melanopterus	Carcharhinus melanopterus	Carcharhinus melanopterus	NA	Carcharhinus melanopterus
Carcharhinus obscurus	Carcharhinus obscurus	Carcharhinus obscurus	NA	Carcharhinus obscurus
Carcharhinus perezii	Carcharhinus perezi	Carcharhinus perezi	NA	NA
Carcharhinus plumbeus	Carcharhinus plumbeus	Carcharhinus plumbeus	NA	Carcharhinus plumbeus
Carcharhinus porosus	Carcharhinus porosus	Carcharhinus porosus	NA	NA
Carcharhinus sealei	Carcharhinus sealei	Carcharhinus sealei	NA	NA
Carcharhinus signatus	Carcharhinus signatus	Carcharhinus signatus	NA	NA
Carcharhinus sorrah	Carcharhinus sorrah	Carcharhinus sorrah	NA	NA
Carcharhinus tilstoni	Carcharhinus tilstoni	Carcharhinus tilstoni	NA	NA
Carcharhinus tjutjot	Carcharhinus tjutjot	Carcharhinus tjutjot	NA	NA
Carcharias taurus	Carcharias taurus	Carcharias taurus	NA	Carcharias taurus
Carcharias tricuspidatus	Carcharias tricuspidatus	NA	NA	NA
Carcharodon carcharias	Carcharodon carcharias	Carcharodon carcharias	Carcharodon carcharias	NA
Centrophorus atromarginatus	Centrophorus atromarginatus	Centrophorus atromarginatus	NA	NA
Centrophorus granulosus	Centrophorus granulosus	NA	NA	NA
Centrophorus harrissoni	Centrophorus harrissoni	Centrophorus harrissoni	NA	NA
Centrophorus isodon	Centrophorus isodon	Centrophorus isodon	NA	NA
Centrophorus lesliei	Centrophorus lesliei	NA	NA	NA
Centrophorus longipinnis	Centrophorus longipinnis	NA	NA	NA
Centrophorus lusitanicus	Centrophorus lusitanicus	Centrophorus lusitanicus	NA	NA
Centrophorus moluccensis	Centrophorus moluccensis	Centrophorus moluccensis	NA	NA
Centrophorus seychellorum	Centrophorus seychellorum	Centrophorus seychellorum	NA	NA
Centrophorus squamosus	Centrophorus squamosus	Centrophorus squamosus	NA	NA
Centrophorus tessellatus	Centrophorus tessellatus	Centrophorus tessellatus	NA	NA
Centrophorus uyato	Centrophorus uyato	Centrophorus uyato	NA	NA
Centrophorus westraliensis	Centrophorus westraliensis	Centrophorus westraliensis	NA	NA
Centrophorus zeehaani	Centrophorus zeehaani	NA	NA	NA
Centroscyllium excelsum	Centroscyllium excelsum	Centroscyllium excelsum	NA	NA
Centroscyllium fabricii	Centroscyllium fabricii	Centroscyllium fabricii	NA	NA
Centroscyllium granulatum	Centroscyllium granulatum	Centroscyllium granulatum	NA	NA
Centroscyllium kamoharai	Centroscyllium kamoharai	Centroscyllium kamoharai	NA	NA
Centroscyllium nigrum	Centroscyllium nigrum	Centroscyllium nigrum	NA	NA
Centroscyllium ornatum	Centroscyllium ornatum	Centroscyllium ornatum	NA	NA
Centroscyllium ritteri	Centroscyllium ritteri	Centroscyllium ritteri	NA	NA
Centroscymnus coelolepis	Centroscymnus coelolepis	Centroscymnus coelolepis	NA	NA
Centroscymnus crepidater	Centroscymnus crepidater	Centroselachus�crepidater	NA	NA
Centroscymnus macracanthus	Centroscymnus macracanthus	Centroscymnus macracanthus	NA	NA
Centroscymnus owstonii	Centroscymnus owstonii	Centroscymnus owstonii	NA	NA
Centroscymnus plunketi	Centroscymnus plunketi	Scymnodon�plunketi	NA	NA
Cephaloscyllium albipinnum	Cephaloscyllium albipinnum	Cephaloscyllium albipinnum	NA	NA
Cephaloscyllium cooki	Cephaloscyllium cooki	Cephaloscyllium cooki	NA	NA
Cephaloscyllium fasciatum	Cephaloscyllium fasciatum	Cephaloscyllium fasciatum	NA	Cephaloscyllium fasciatum
Cephaloscyllium hiscosellum	Cephaloscyllium hiscosellum	Cephaloscyllium hiscosellum	NA	NA
Cephaloscyllium isabellum	Cephaloscyllium isabellum	Cephaloscyllium isabellum	NA	NA
Cephaloscyllium laticeps	Cephaloscyllium laticeps	Cephaloscyllium laticeps	NA	NA
Cephaloscyllium pictum	Cephaloscyllium pictum	NA	NA	NA
Cephaloscyllium sarawakensis	Cephaloscyllium sarawakensis	Cephaloscyllium sarawakensis	NA	NA
Cephaloscyllium signourum	Cephaloscyllium signourum	Cephaloscyllium signourum	NA	NA
Cephaloscyllium silasi	Cephaloscyllium silasi	Cephaloscyllium silasi	NA	NA
Cephaloscyllium speccum	Cephaloscyllium speccum	Cephaloscyllium speccum	NA	NA
Cephaloscyllium stevensi	Cephaloscyllium stevensi	NA	NA	NA
Cephaloscyllium sufflans	Cephaloscyllium sufflans	Cephaloscyllium sufflans	NA	NA
Cephaloscyllium umbratile	Cephaloscyllium umbratile	Cephaloscyllium umbratile	NA	NA
Cephaloscyllium variegatum	Cephaloscyllium variegatum	Cephaloscyllium variegatum	NA	NA
Cephaloscyllium ventriosum	Cephaloscyllium ventriosum	Cephaloscyllium ventriosum	NA	Cephaloscyllium ventriosum
Cephaloscyllium zebrum	Cephaloscyllium zebrum	Cephaloscyllium zebrum	NA	NA
Cephalurus cephalus	Cephalurus cephalus	Cephalurus cephalus	NA	NA
Cetorhinus maximus	Cetorhinus maximus	Cetorhinus maximus	Cetorhinus maximus	NA
Chaenogaleus macrostoma	Chaenogaleus macrostoma	Chaenogaleus macrostoma	NA	NA
Chiloscyllium arabicum	Chiloscyllium arabicum	Chiloscyllium arabicum	NA	Chiloscyllium arabicum
Chiloscyllium burmensis	Chiloscyllium burmensis	Chiloscyllium burmensis	NA	NA
Chiloscyllium caeruleopunctatum	Chiloscyllium caeruleopunctatum	NA	NA	NA
Chiloscyllium griseum	Chiloscyllium griseum	Chiloscyllium griseum	NA	Chiloscyllium griseum
Chiloscyllium hasseltii	Chiloscyllium hasseltii	Chiloscyllium�hasselti	NA	NA
Chiloscyllium indicum	Chiloscyllium indicum	Chiloscyllium indicum	NA	NA
Chiloscyllium plagiosum	Chiloscyllium plagiosum	Chiloscyllium plagiosum	NA	Chiloscyllium plagiosum
Chiloscyllium punctatum	Chiloscyllium punctatum	Chiloscyllium punctatum	NA	Chiloscyllium punctatum
Chlamydoselachus africana	Chlamydoselachus africana	Chlamydoselachus africana	NA	NA
Chlamydoselachus anguineus	Chlamydoselachus anguineus	Chlamydoselachus anguineus	NA	NA
Cirrhigaleus asper	Cirrhigaleus asper	Cirrhigaleus asper	NA	NA
Cirrhigaleus australis	Cirrhigaleus australis	Cirrhigaleus australis	NA	NA
Cirrhigaleus barbifer	Cirrhigaleus barbifer	Cirrhigaleus barbifer	NA	NA
Cirrhoscyllium expolitum	Cirrhoscyllium expolitum	Cirrhoscyllium expolitum	NA	NA
Cirrhoscyllium formosanum	Cirrhoscyllium formosanum	Cirrhoscyllium formosanum	NA	NA
Cirrhoscyllium japonicum	Cirrhoscyllium japonicum	Cirrhoscyllium japonicum	NA	NA
Crassinarke dormitor	Crassinarke dormitor	Crassinarke dormitor	NA	NA
Cruriraja andamanica	Cruriraja andamanica	Cruriraja andamanica	NA	NA
Cruriraja atlantis	Cruriraja atlantis	Cruriraja atlantis	NA	NA
Cruriraja cadenati	Cruriraja cadenati	Cruriraja cadenati	NA	NA
Cruriraja durbanensis	Cruriraja durbanensis	Cruriraja durbanensis	NA	NA
Cruriraja hulleyi	Cruriraja hulleyi	Cruriraja hulleyi	NA	NA
Cruriraja parcomaculata	Cruriraja parcomaculata	Cruriraja parcomaculata	NA	NA
Cruriraja poeyi	Cruriraja poeyi	Cruriraja poeyi	NA	NA
Cruriraja rugosa	Cruriraja rugosa	Cruriraja rugosa	NA	NA
Ctenacis fehlmanni	Ctenacis fehlmanni	Ctenacis fehlmanni	NA	NA
Dactylobatus armatus	Dactylobatus armatus	Dactylobatus armatus	NA	NA
Dactylobatus clarkii	Dactylobatus clarkii	Dactylobatus clarkii	NA	NA
Dalatias licha	Dalatias licha	Dalatias licha	NA	NA
Dasyatis brevis	Dasyatis brevis	NA	NA	NA
Dasyatis chrysonota	Dasyatis chrysonota	Dasyatis chrysonota	NA	Dasyatis chrysonota
Dasyatis gigantea	Dasyatis gigantea	NA	NA	NA
Dasyatis hastata	Dasyatis hastata	NA	NA	NA
Dasyatis hypostigma	Dasyatis hypostigma	Dasyatis hypostigma	NA	NA
Dasyatis marmorata	Dasyatis marmorata	Dasyatis marmorata	NA	NA
Dasyatis multispinosa	Dasyatis multispinosa	NA	NA	NA
Dasyatis pastinaca	Dasyatis pastinaca	Dasyatis pastinaca	NA	Dasyatis pastinaca
Dasyatis thetidis	NA	NA	NA	Dasyatis thetidis
Dasyatis tortonesei	Dasyatis tortonesei	NA	NA	NA
Deania calcea	Deania calcea	Deania calcea	NA	NA
Deania hystricosa	Deania hystricosa	Deania hystricosa	NA	NA
Deania profundorum	Deania profundorum	Deania profundorum	NA	NA
Deania quadrispinosa	Deania quadrispinosa	Deania quadrispinosa	NA	NA
Dentiraja australis	Dentiraja australis	Dipturus�australis	NA	NA
Dentiraja cerva	Dentiraja cerva	Dipturus�cerva	NA	NA
Dentiraja confusa	Dentiraja confusa	Dipturus�confusus	NA	NA
Dentiraja endeavouri	Dentiraja endeavouri	Dipturus�endeavouri	NA	NA
Dentiraja falloarga	Dentiraja falloarga	Dipturus�falloargus	NA	NA
Dentiraja flindersi	Dentiraja flindersi	Dentiraja flindersi	NA	NA
Dentiraja healdi	Dentiraja healdi	Dipturus�healdi	NA	NA
Dentiraja lemprieri	Dentiraja lemprieri	Dentiraja lemprieri	NA	NA
Dentiraja polyommata	Dentiraja polyommata	Dipturus�polyommata	NA	NA
Diplobatis colombiensis	Diplobatis colombiensis	Diplobatis colombiensis	NA	NA
Diplobatis guamachensis	Diplobatis guamachensis	Diplobatis guamachensis	NA	NA
Diplobatis ommata	Diplobatis ommata	Diplobatis ommata	NA	NA
Diplobatis pictus	Diplobatis pictus	Diplobatis�picta	NA	NA
Dipturus acrobelus	Dipturus acrobelus	Dipturus acrobelus	NA	NA
Dipturus amphispinus	Dipturus amphispinus	NA	NA	NA
Dipturus apricus	Dipturus apricus	Dipturus apricus	NA	NA
Dipturus argentinensis	Dipturus argentinensis	NA	NA	NA
Dipturus batis	Dipturus batis	Dipturus batis	NA	NA
Dipturus bullisi	Dipturus bullisi	Dipturus bullisi	NA	NA
Dipturus campbelli	Dipturus campbelli	Dipturus campbelli	NA	NA
Dipturus canutus	Dipturus canutus	Dipturus canutus	NA	NA
Dipturus crosnieri	Dipturus crosnieri	Dipturus crosnieri	NA	NA
Dipturus diehli	Dipturus diehli	NA	NA	NA
Dipturus doutrei	Dipturus doutrei	Dipturus doutrei	NA	NA
Dipturus ecuadoriensis	Dipturus ecuadoriensis	Dipturus ecuadoriensis	NA	NA
Dipturus flavirostris	Dipturus flavirostris	NA	NA	NA
Dipturus garricki	Dipturus garricki	Dipturus garricki	NA	NA
Dipturus gigas	Dipturus gigas	Dipturus gigas	NA	NA
Dipturus grahami	Dipturus grahami	Dipturus grahami	NA	NA
Dipturus gudgeri	Dipturus gudgeri	Dipturus gudgeri	NA	NA
Dipturus innominatus	Dipturus innominatus	Dipturus innominatus	NA	NA
Dipturus johannisdavisi	Dipturus johannisdavisi	Dipturus johannisdavisi	NA	NA
Dipturus kwangtungensis	Dipturus kwangtungensis	Dipturus kwangtungensis	NA	NA
Dipturus laevis	Dipturus laevis	Dipturus laevis	NA	Raja laevis
Dipturus lanceorostratus	Dipturus lanceorostratus	Dipturus lanceorostratus	NA	NA
Dipturus leptocauda	Dipturus leptocauda	Dipturus�leptocaudus	NA	NA
Dipturus macrocauda	Dipturus macrocauda	Dipturus macrocauda	NA	NA
Dipturus melanospilus	Dipturus melanospilus	Dipturus melanospilus	NA	NA
Dipturus mennii	Dipturus mennii	Dipturus mennii	NA	NA
Dipturus nidarosiensis	Dipturus nidarosiensis	Dipturus nidarosiensis	NA	NA
Dipturus oculus	Dentiraja oculata	Dipturus oculus	NA	NA
Dipturus olseni	Dipturus olseni	Dipturus olseni	NA	NA
Dipturus oregoni	Dipturus oregoni	Dipturus oregoni	NA	NA
Dipturus oxyrinchus	Dipturus oxyrinchus	Dipturus oxyrinchus	NA	NA
Dipturus pullopunctatus	Dipturus pullopunctatus	Dipturus pullopunctatus	NA	NA
Dipturus queenslandicus	Dipturus queenslandicus	Dipturus queenslandicus	NA	NA
Dipturus springeri	Dipturus springeri	Dipturus springeri	NA	NA
Dipturus stenorhynchus	Dipturus stenorhynchus	Dipturus stenorhynchus	NA	NA
Dipturus teevani	Dipturus teevani	Dipturus teevani	NA	NA
Dipturus tengu	Dipturus tengu	Dipturus tengu	NA	NA
Dipturus trachyderma	Dipturus trachyderma	Dipturus trachyderma	NA	NA
Dipturus wengi	Dipturus wengi	Dipturus wengi	NA	NA
Dipturus whitleyi	Spiniraja whitleyi	Spiniraja whitleyi	NA	NA
Dipturus wuhanlingi	Dipturus wuhanlingi	Dipturus wuhanlingi	NA	NA
Discopyge castelloi	Discopyge castelloi	NA	NA	NA
Discopyge tschudii	Discopyge tschudii	Discopyge tschudii	NA	NA
Echinorhinus brucus	Echinorhinus brucus	Echinorhinus brucus	NA	NA
Echinorhinus cookei	Echinorhinus cookei	Echinorhinus cookei	NA	NA
Electrolux addisoni	Electrolux addisoni	Electrolux addisoni	NA	NA
Eridacnis barbouri	Eridacnis barbouri	Eridacnis barbouri	NA	NA
Eridacnis radcliffei	Eridacnis radcliffei	Eridacnis radcliffei	NA	NA
Eridacnis sinuans	Eridacnis sinuans	Eridacnis sinuans	NA	NA
Etmopterus alphus	Etmopterus alphus	Etmopterus alphus	NA	NA
Etmopterus baxteri	Etmopterus baxteri	NA	NA	NA
Etmopterus benchleyi	Etmopterus benchleyi	NA	NA	NA
Etmopterus bigelowi	Etmopterus bigelowi	Etmopterus bigelowi	NA	NA
Etmopterus brachyurus	Etmopterus brachyurus	Etmopterus brachyurus	NA	NA
Etmopterus bullisi	Etmopterus bullisi	Etmopterus bullisi	NA	NA
Etmopterus burgessi	Etmopterus burgessi	Etmopterus burgessi	NA	NA
Etmopterus carteri	Etmopterus carteri	Etmopterus carteri	NA	NA
Etmopterus caudistigmus	Etmopterus caudistigmus	Etmopterus caudistigmus	NA	NA
Etmopterus compagnoi	Etmopterus compagnoi	Etmopterus compagnoi	NA	NA
Etmopterus decacuspidatus	Etmopterus decacuspidatus	Etmopterus decacuspidatus	NA	NA
Etmopterus dianthus	Etmopterus dianthus	Etmopterus dianthus	NA	NA
Etmopterus dislineatus	Etmopterus dislineatus	Etmopterus dislineatus	NA	NA
Etmopterus evansi	Etmopterus evansi	Etmopterus evansi	NA	NA
Etmopterus fusus	Etmopterus fusus	Etmopterus fusus	NA	NA
Etmopterus gracilispinis	Etmopterus gracilispinis	Etmopterus gracilispinis	NA	NA
Etmopterus granulosus	Etmopterus granulosus	Etmopterus granulosus	NA	NA
Etmopterus hillianus	Etmopterus hillianus	Etmopterus hillianus	NA	NA
Etmopterus joungi	Etmopterus joungi	NA	NA	NA
Etmopterus lailae	Etmopterus lailae	NA	NA	NA
Etmopterus litvinovi	Etmopterus litvinovi	Etmopterus litvinovi	NA	NA
Etmopterus lucifer	Etmopterus lucifer	Etmopterus lucifer	NA	NA
Etmopterus molleri	Etmopterus molleri	Etmopterus molleri	NA	NA
Etmopterus perryi	Etmopterus perryi	Etmopterus perryi	NA	NA
Etmopterus polli	Etmopterus polli	Etmopterus polli	NA	NA
Etmopterus princeps	Etmopterus princeps	Etmopterus princeps	NA	NA
Etmopterus pseudosqualiolus	Etmopterus pseudosqualiolus	Etmopterus pseudosqualiolus	NA	NA
Etmopterus pusillus	Etmopterus pusillus	Etmopterus pusillus	NA	NA
Etmopterus pycnolepis	Etmopterus pycnolepis	Etmopterus pycnolepis	NA	NA
Etmopterus robinsi	Etmopterus robinsi	Etmopterus robinsi	NA	NA
Etmopterus samadiae	Etmopterus samadiae	NA	NA	NA
Etmopterus schultzi	Etmopterus schultzi	Etmopterus schultzi	NA	NA
Etmopterus sculptus	Etmopterus sculptus	Etmopterus sculptus	NA	NA
Etmopterus sentosus	Etmopterus sentosus	Etmopterus sentosus	NA	NA
Etmopterus spinax	Etmopterus spinax	Etmopterus spinax	NA	NA
Etmopterus splendidus	Etmopterus splendidus	Etmopterus splendidus	NA	NA
Etmopterus tasmaniensis	Etmopterus tasmaniensis	NA	NA	NA
Etmopterus unicolor	Etmopterus unicolor	Etmopterus unicolor	NA	NA
Etmopterus viator	Etmopterus viator	Etmopterus viator	NA	NA
Etmopterus villosus	Etmopterus villosus	Etmopterus villosus	NA	NA
Etmopterus virens	Etmopterus virens	Etmopterus virens	NA	NA
Eucrossorhinus dasypogon	Eucrossorhinus dasypogon	Eucrossorhinus dasypogon	NA	Eucrossorhinus dasypogon
Euprotomicroides zantedeschia	Euprotomicroides zantedeschia	Euprotomicroides zantedeschia	NA	NA
Euprotomicrus bispinatus	Euprotomicrus bispinatus	Euprotomicrus bispinatus	NA	NA
Eusphyra blochii	Eusphyra blochii	Eusphyra blochii	NA	NA
Fenestraja atripinna	Fenestraja atripinna	Fenestraja atripinna	NA	NA
Fenestraja cubensis	Fenestraja cubensis	Fenestraja cubensis	NA	NA
Fenestraja ishiyamai	Fenestraja ishiyamai	Fenestraja ishiyamai	NA	NA
Fenestraja maceachrani	Fenestraja maceachrani	Fenestraja maceachrani	NA	NA
Fenestraja mamillidens	Fenestraja mamillidens	Fenestraja mamillidens	NA	NA
Fenestraja plutonia	Fenestraja plutonia	Fenestraja plutonia	NA	NA
Fenestraja sibogae	Fenestraja sibogae	Fenestraja sibogae	NA	NA
Fenestraja sinusmexicanus	Fenestraja sinusmexicanus	Fenestraja sinusmexicanus	NA	NA
Figaro boardmani	Figaro boardmani	Figaro boardmani	NA	NA
Figaro striatus	Figaro striatus	Figaro striatus	NA	NA
Fluvitrygon kittipongi	Fluvitrygon kittipongi	Fluvitrygon kittipongi	NA	NA
Fluvitrygon oxyrhynchus	Fluvitrygon oxyrhynchus	Fluvitrygon�oxyrhyncha	NA	NA
Fluvitrygon signifer	Fluvitrygon signifer	Fluvitrygon signifer	NA	NA
Fontitrygon colarensis	Fontitrygon colarensis	Fontitrygon colarensis	NA	NA
Fontitrygon garouaensis	Fontitrygon garouaensis	Fontitrygon garouaensis	NA	NA
Fontitrygon geijskesi	Fontitrygon geijskesi	Fontitrygon geijskesi	NA	NA
Fontitrygon margarita	Fontitrygon margarita	Fontitrygon margarita	NA	NA
Fontitrygon margaritella	Fontitrygon margaritella	Fontitrygon margaritella	NA	NA
Fontitrygon ukpam	Fontitrygon ukpam	Fontitrygon ukpam	NA	NA
Furgaleus macki	Furgaleus macki	Furgaleus macki	NA	NA
Galeocerdo cuvier	Galeocerdo cuvier	Galeocerdo cuvier	NA	NA
Galeorhinus galeus	Galeorhinus galeus	Galeorhinus galeus	NA	Galeorhinus galeus
Galeus antillensis	Galeus antillensis	Galeus antillensis	NA	NA
Galeus arae	Galeus arae	Galeus arae	NA	NA
Galeus atlanticus	Galeus atlanticus	Galeus atlanticus	NA	NA
Galeus cadenati	Galeus cadenati	Galeus cadenati	NA	NA
Galeus corriganae	Galeus corriganae	NA	NA	NA
Galeus eastmani	Galeus eastmani	Galeus eastmani	NA	NA
Galeus gracilis	Galeus gracilis	Galeus gracilis	NA	NA
Galeus longirostris	Galeus longirostris	Galeus longirostris	NA	NA
Galeus melastomus	Galeus melastomus	Galeus melastomus	NA	NA
Galeus mincaronei	Galeus mincaronei	Galeus mincaronei	NA	NA
Galeus murinus	Galeus murinus	Galeus murinus	NA	NA
Galeus nipponensis	Galeus nipponensis	Galeus nipponensis	NA	NA
Galeus piperatus	Galeus piperatus	Galeus piperatus	NA	NA
Galeus polli	Galeus polli	Galeus polli	NA	NA
Galeus priapus	Galeus priapus	Galeus priapus	NA	NA
Galeus sauteri	Galeus sauteri	Galeus sauteri	NA	NA
Galeus schultzi	Galeus schultzi	Galeus schultzi	NA	NA
Galeus springeri	Galeus springeri	Galeus springeri	NA	NA
Ginglymostoma cirratum	Ginglymostoma cirratum	Ginglymostoma cirratum	NA	Ginglymostoma cirratum
Ginglymostoma unami	Ginglymostoma unami	NA	NA	NA
Glaucostegus cemiculus	Glaucostegus cemiculus	Glaucostegus cemiculus	Glaucostegus cemiculus	Glaucostegus cemiculus
Glaucostegus granulatus	Glaucostegus granulatus	Glaucostegus granulatus	Glaucostegus granulatus	NA
Glaucostegus halavi	Glaucostegus halavi	Glaucostegus halavi	Glaucostegus halavi	NA
Glaucostegus obtusus	Glaucostegus obtusus	Glaucostegus obtusus	Glaucostegus obtusus	NA
Glaucostegus petiti	Glaucostegus petiti	NA	NA	NA
Glaucostegus thouin	Glaucostegus thouin	Glaucostegus thouin	Glaucostegus thouin	NA
Glaucostegus typus	Glaucostegus typus	Glaucostegus typus	Glaucostegus typus	Glaucostegus typus
Glyphis fowlerae	Glyphis fowlerae	NA	NA	NA
Glyphis gangeticus	Glyphis gangeticus	Glyphis gangeticus	NA	NA
Glyphis garricki	Glyphis garricki	Glyphis garricki	NA	NA
Glyphis glyphis	Glyphis glyphis	Glyphis glyphis	NA	NA
Glyphis siamensis	Glyphis siamensis	Glyphis siamensis	NA	NA
Gogolia filewoodi	Gogolia filewoodi	Gogolia filewoodi	NA	NA
Gollum attenuatus	Gollum attenuatus	Gollum attenuatus	NA	NA
Gollum suluensis	Gollum suluensis	NA	NA	NA
Gurgesiella atlantica	Gurgesiella atlantica	Gurgesiella atlantica	NA	NA
Gurgesiella dorsalifera	Gurgesiella dorsalifera	Gurgesiella dorsalifera	NA	NA
Gurgesiella furvescens	Gurgesiella furvescens	Gurgesiella furvescens	NA	NA
Gymnura afuerae	Gymnura afuerae	NA	NA	NA
Gymnura altavela	Gymnura altavela	Gymnura altavela	NA	NA
Gymnura australis	Gymnura australis	Gymnura australis	NA	NA
Gymnura bimaculata	Gymnura bimaculata	NA	NA	NA
Gymnura crebripunctata	Gymnura crebripunctata	Gymnura crebripunctata	NA	NA
Gymnura crooki	Gymnura crooki	NA	NA	NA
Gymnura hirundo	Gymnura hirundo	NA	NA	NA
Gymnura japonica	Gymnura japonica	Gymnura japonica	NA	NA
Gymnura lessae	Gymnura lessae	NA	NA	NA
Gymnura marmorata	Gymnura marmorata	Gymnura marmorata	NA	Gymnura marmorata
Gymnura micrura	Gymnura micrura	Gymnura micrura	NA	NA
Gymnura natalensis	Gymnura natalensis	Gymnura natalensis	NA	NA
Gymnura poecilura	Gymnura poecilura	Gymnura poecilura	NA	NA
Gymnura sereti	Gymnura sereti	NA	NA	NA
Gymnura tentaculata	Gymnura tentaculata	Gymnura tentaculata	NA	NA
Gymnura zonura	Gymnura zonura	Gymnura zonura	NA	NA
Halaelurus boesemani	Halaelurus boesemani	Halaelurus boesemani	NA	NA
Halaelurus buergeri	Halaelurus buergeri	Halaelurus buergeri	NA	NA
Halaelurus lineatus	Halaelurus lineatus	Halaelurus lineatus	NA	NA
Halaelurus maculosus	Halaelurus maculosus	Halaelurus maculosus	NA	NA
Halaelurus natalensis	Halaelurus natalensis	Halaelurus natalensis	NA	NA
Halaelurus quagga	Halaelurus quagga	Halaelurus quagga	NA	NA
Halaelurus sellus	Halaelurus sellus	Halaelurus sellus	NA	NA
Haploblepharus edwardsii	Haploblepharus edwardsii	Haploblepharus edwardsii	NA	Haploblepharus edwardsii
Haploblepharus fuscus	Haploblepharus fuscus	Haploblepharus fuscus	NA	NA
Haploblepharus kistnasamyi	Haploblepharus kistnasamyi	Haploblepharus kistnasamyi	NA	NA
Haploblepharus pictus	Haploblepharus pictus	Haploblepharus pictus	NA	Haploblepharus pictus
Heliotrygon gomesi	Heliotrygon gomesi	NA	NA	NA
Heliotrygon rosai	Heliotrygon rosai	NA	NA	NA
Hemigaleus australiensis	Hemigaleus australiensis	Hemigaleus australiensis	NA	NA
Hemigaleus microstoma	Hemigaleus microstoma	Hemigaleus microstoma	NA	NA
Hemipristis elongata	Hemipristis elongata	Hemipristis elongata	NA	NA
Hemiscyllium freycineti	Hemiscyllium freycineti	Hemiscyllium freycineti	NA	NA
Hemiscyllium galei	Hemiscyllium galei	Hemiscyllium galei	NA	NA
Hemiscyllium hallstromi	Hemiscyllium hallstromi	Hemiscyllium hallstromi	NA	Hemiscyllium hallstromi
Hemiscyllium halmahera	Hemiscyllium halmahera	NA	NA	Hemiscyllium halmahera
Hemiscyllium henryi	Hemiscyllium henryi	Hemiscyllium henryi	NA	NA
Hemiscyllium michaeli	Hemiscyllium michaeli	Hemiscyllium michaeli	NA	NA
Hemiscyllium ocellatum	Hemiscyllium ocellatum	Hemiscyllium ocellatum	NA	Hemiscyllium ocellatum
Hemiscyllium strahani	Hemiscyllium strahani	Hemiscyllium strahani	NA	NA
Hemiscyllium trispeculare	Hemiscyllium trispeculare	Hemiscyllium trispeculare	NA	Hemiscyllium trispeculare
Hemitriakis abdita	Hemitriakis abdita	Hemitriakis abdita	NA	NA
Hemitriakis complicofasciata	Hemitriakis complicofasciata	Hemitriakis complicofasciata	NA	NA
Hemitriakis falcata	Hemitriakis falcata	Hemitriakis falcata	NA	NA
Hemitriakis indroyonoi	Hemitriakis indroyonoi	NA	NA	NA
Hemitriakis japanica	Hemitriakis japanica	Hemitriakis japanica	NA	NA
Hemitriakis leucoperiptera	Hemitriakis leucoperiptera	Hemitriakis leucoperiptera	NA	NA
Hemitrygon akajei	Hemitrygon akajei	Hemitrygon akajei	NA	Dasyatis akajei
Hemitrygon bennettii	Hemitrygon bennettii	Hemitrygon�bennetti	NA	NA
Hemitrygon fluviorum	Hemitrygon fluviorum	Hemitrygon fluviorum	NA	NA
Hemitrygon izuensis	Hemitrygon izuensis	Hemitrygon izuensis	NA	NA
Hemitrygon laevigata	Hemitrygon laevigata	Hemitrygon laevigata	NA	NA
Hemitrygon laosensis	Hemitrygon laosensis	Hemitrygon laosensis	NA	NA
Hemitrygon longicauda	Hemitrygon longicauda	NA	NA	NA
Hemitrygon navarrae	Hemitrygon navarrae	Hemitrygon navarrae	NA	NA
Hemitrygon parvonigra	Hemitrygon parvonigra	Hemitrygon parvonigra	NA	NA
Hemitrygon sinensis	Hemitrygon sinensis	Hemitrygon sinensis	NA	NA
Heptranchias perlo	Heptranchias perlo	Heptranchias perlo	NA	NA
Heterodontus francisci	Heterodontus francisci	Heterodontus francisci	NA	Heterodontus francisci
Heterodontus galeatus	Heterodontus galeatus	Heterodontus galeatus	NA	NA
Heterodontus japonicus	Heterodontus japonicus	Heterodontus japonicus	NA	Heterodontus japonicus
Heterodontus mexicanus	Heterodontus mexicanus	Heterodontus mexicanus	NA	NA
Heterodontus omanensis	Heterodontus omanensis	Heterodontus omanensis	NA	NA
Heterodontus portusjacksoni	Heterodontus portusjacksoni	Heterodontus portusjacksoni	NA	Heterodontus portusjacksoni
Heterodontus quoyi	Heterodontus quoyi	Heterodontus quoyi	NA	NA
Heterodontus ramalheira	Heterodontus ramalheira	Heterodontus ramalheira	NA	Heterodontus ramalheira
Heterodontus zebra	Heterodontus zebra	Heterodontus zebra	NA	Heterodontus zebra
Heteronarce bentuviai	Heteronarce bentuviai	Heteronarce bentuviai	NA	NA
Heteronarce garmani	Heteronarce garmani	Heteronarce garmani	NA	NA
Heteronarce mollis	Heteronarce mollis	Heteronarce mollis	NA	NA
Heteronarce prabhui	Heteronarce prabhui	Heteronarce prabhui	NA	NA
Heteroscymnoides marleyi	Heteroscymnoides marleyi	Heteroscymnoides marleyi	NA	NA
Hexanchus griseus	Hexanchus griseus	Hexanchus griseus	NA	NA
Hexanchus nakamurai	Hexanchus nakamurai	Hexanchus nakamurai	NA	NA
Hexatrygon bickelli	Hexatrygon bickelli	Hexatrygon bickelli	NA	NA
Himantura alcockii	Himantura alcockii	NA	NA	NA
Himantura australis	Himantura australis	NA	NA	NA
Himantura fava	Himantura fava	NA	NA	NA
Himantura fluviatilis	Himantura fluviatilis	NA	NA	NA
Himantura krempfi	Himantura krempfi	NA	NA	NA
Himantura leoparda	Himantura leoparda	Himantura leoparda	NA	Himantura leoparda
Himantura marginata	Himantura marginata	NA	NA	NA
Himantura microphthalma	Himantura microphthalma	NA	NA	NA
Himantura pacifica	Himantura pacifica	NA	NA	NA
Himantura pareh	Himantura pareh	NA	NA	NA
Himantura randalli	Himantura randalli	Maculabatis�randalli	NA	NA
Himantura schmardae	Himantura schmardae	Styracura�schmardae	NA	Himantura schmardae
Himantura tutul	Himantura tutul	NA	NA	NA
Himantura uarnak	Himantura uarnak	Himantura uarnak	NA	Himantura uarnak
Himantura undulata	Himantura undulata	Himantura undulata	NA	Himantura undulata
Holohalaelurus favus	Holohalaelurus favus	Holohalaelurus favus	NA	NA
Holohalaelurus grennian	Holohalaelurus grennian	Holohalaelurus grennian	NA	NA
Holohalaelurus melanostigma	Holohalaelurus melanostigma	Holohalaelurus melanostigma	NA	NA
Holohalaelurus punctatus	Holohalaelurus punctatus	Holohalaelurus punctatus	NA	NA
Holohalaelurus regani	Holohalaelurus regani	Holohalaelurus regani	NA	NA
Hongeo koreana	Hongeo koreana	Hongeo koreana	NA	NA
Hypanus americanus	Hypanus americanus	Hypanus americanus	NA	Hypanus americanus
Hypanus dipterurus	Hypanus dipterurus	Hypanus dipterurus	NA	Dasyatis dipterura
Hypanus guttatus	Hypanus guttatus	Hypanus guttatus	NA	NA
Hypanus longus	Hypanus longus	Hypanus longus	NA	NA
Hypanus marianae	Hypanus marianae	Hypanus marianae	NA	NA
Hypanus rudis	Hypanus rudis	Hypanus rudis	NA	NA
Hypanus sabinus	Hypanus sabinus	Hypanus sabinus	NA	Dasyatis sabina
Hypanus say	Hypanus say	Hypanus say	NA	Dasyatis say
Hypnos monopterygius	Hypnos monopterygius	Hypnos monopterygius	NA	NA
Hypogaleus hyugaensis	Hypogaleus hyugaensis	Hypogaleus hyugaensis	NA	NA
Iago garricki	Iago garricki	Iago garricki	NA	NA
Iago omanensis	Iago omanensis	Iago omanensis	NA	NA
Indobatis ori	Indobatis ori	Indobatis ori	NA	NA
Insentiraja laxipella	Insentiraja laxipella	Insentiraja laxipella	NA	NA
Insentiraja subtilispinosa	Insentiraja subtilispinosa	Insentiraja subtilispinosa	NA	NA
Irolita waitii	Irolita waitii	Irolita waitii	NA	NA
Irolita westraliensis	Irolita westraliensis	Irolita westraliensis	NA	NA
Isistius brasiliensis	Isistius brasiliensis	Isistius brasiliensis	NA	NA
Isistius plutodus	Isistius plutodus	Isistius plutodus	NA	NA
Isogomphodon oxyrhynchus	Isogomphodon oxyrhynchus	Isogomphodon oxyrhynchus	NA	NA
Isurus oxyrinchus	Isurus oxyrinchus	Isurus oxyrinchus	Isurus oxyrinchus	NA
Isurus paucus	Isurus paucus	Isurus paucus	Isurus paucus	NA
Lamiopsis temminckii	Lamiopsis temminckii	Lamiopsis temminckii	NA	NA
Lamiopsis tephrodes	Lamiopsis tephrodes	NA	NA	NA
Lamna ditropis	Lamna ditropis	Lamna ditropis	NA	NA
Lamna nasus	Lamna nasus	Lamna nasus	Lamna nasus	NA
Leptocharias smithii	Leptocharias smithii	Leptocharias smithii	NA	NA
Leucoraja caribbaea	Leucoraja caribbaea	NA	NA	NA
Leucoraja circularis	Leucoraja circularis	Leucoraja circularis	NA	NA
Leucoraja compagnoi	Leucoraja compagnoi	Leucoraja compagnoi	NA	NA
Leucoraja erinacea	Leucoraja erinacea	Leucoraja erinacea	NA	Raja erinacea
Leucoraja fullonica	Leucoraja fullonica	Leucoraja fullonica	NA	NA
Leucoraja garmani	Leucoraja garmani	Leucoraja garmani	NA	NA
Leucoraja lentiginosa	Leucoraja lentiginosa	Leucoraja lentiginosa	NA	NA
Leucoraja leucosticta	Leucoraja leucosticta	Leucoraja leucosticta	NA	NA
Leucoraja melitensis	Leucoraja melitensis	Leucoraja melitensis	NA	NA
Leucoraja naevus	Leucoraja naevus	Leucoraja naevus	NA	NA
Leucoraja ocellata	Leucoraja ocellata	Leucoraja ocellata	NA	Raja ocellata
Leucoraja pristispina	Leucoraja pristispina	Leucoraja pristispina	NA	NA
Leucoraja virginica	Leucoraja virginica	NA	NA	NA
Leucoraja wallacei	Leucoraja wallacei	Leucoraja wallacei	NA	NA
Leucoraja yucatanensis	Leucoraja yucatanensis	Leucoraja yucatanensis	NA	NA
Loxodon macrorhinus	Loxodon macrorhinus	Loxodon macrorhinus	NA	NA
Maculabatis ambigua	Maculabatis ambigua	Maculabatis ambigua	NA	NA
Maculabatis arabica	Maculabatis arabica	Maculabatis arabica	NA	NA
Maculabatis astra	Maculabatis astra	Maculabatis astra	NA	NA
Maculabatis bineeshi	Maculabatis bineeshi	NA	NA	NA
Maculabatis gerrardi	Maculabatis gerrardi	Maculabatis gerrardi	NA	Himantura gerrardi
Maculabatis pastinacoides	Maculabatis pastinacoides	Maculabatis pastinacoides	NA	NA
Maculabatis toshi	Maculabatis toshi	Maculabatis toshi	NA	NA
Makararaja chindwinensis	Makararaja chindwinensis	Makararaja chindwinensis	NA	NA
Malacoraja kreffti	Malacoraja kreffti	Malacoraja kreffti	NA	NA
Malacoraja obscura	Malacoraja obscura	Malacoraja obscura	NA	NA
Malacoraja senta	Malacoraja senta	Malacoraja senta	NA	NA
Malacoraja spinacidermis	Malacoraja spinacidermis	Malacoraja spinacidermis	NA	NA
Megachasma pelagios	Megachasma pelagios	Megachasma pelagios	NA	NA
Megatrygon microps	Megatrygon microps	Megatrygon microps	NA	NA
Miroscyllium sheikoi	Miroscyllium sheikoi	Miroscyllium sheikoi	NA	NA
Mitsukurina owstoni	Mitsukurina owstoni	Mitsukurina owstoni	NA	NA
Mobula alfredi	Mobula alfredi	Mobula alfredi	Manta alfredi	Manta alfredi
Mobula birostris	Mobula birostris	Mobula birostris	Manta birostris	NA
Mobula eregoodootenkee	Mobula eregoodootenkee	Mobula eregoodoo	Mobula eregoodootenkee	NA
Mobula hypostoma	Mobula hypostoma	Mobula hypostoma	Mobula hypostoma	Mobula hypostoma
Mobula japanica	Mobula japanica	NA	Mobula japanica	NA
Mobula kuhlii	Mobula kuhlii	Mobula kuhlii	Mobula kuhlii	NA
Mobula mobular	Mobula mobular	Mobula mobular	Mobula mobular	Mobula mobular
Mobula munkiana	Mobula munkiana	Mobula munkiana	Mobula munkiana	NA
Mobula rochebrunei	Mobula rochebrunei	NA	Mobula rochebrunei	NA
Mobula tarapacana	Mobula tarapacana	Mobula tarapacana	Mobula tarapacana	NA
Mobula thurstoni	Mobula thurstoni	Mobula thurstoni	Mobula thurstoni	NA
Mollisquama parini	Mollisquama parini	Mollisquama parini	NA	NA
Mustelus albipinnis	Mustelus albipinnis	Mustelus albipinnis	NA	NA
Mustelus antarcticus	Mustelus antarcticus	Mustelus antarcticus	NA	NA
Mustelus asterias	Mustelus asterias	Mustelus asterias	NA	Mustelus asterias
Mustelus californicus	Mustelus californicus	Mustelus californicus	NA	Mustelus californicus
Mustelus canis	Mustelus canis	Mustelus canis	NA	Mustelus canis
Mustelus dorsalis	Mustelus dorsalis	Mustelus dorsalis	NA	NA
Mustelus fasciatus	Mustelus fasciatus	Mustelus fasciatus	NA	NA
Mustelus griseus	Mustelus griseus	Mustelus griseus	NA	NA
Mustelus henlei	Mustelus henlei	Mustelus henlei	NA	NA
Mustelus higmani	Mustelus higmani	Mustelus higmani	NA	NA
Mustelus lenticulatus	Mustelus lenticulatus	Mustelus lenticulatus	NA	NA
Mustelus lunulatus	Mustelus lunulatus	Mustelus lunulatus	NA	NA
Mustelus manazo	Mustelus manazo	Mustelus manazo	NA	NA
Mustelus mangalorensis	Iago mangalorensis	NA	NA	NA
Mustelus mento	Mustelus mento	Mustelus mento	NA	NA
Mustelus minicanis	Mustelus minicanis	Mustelus minicanis	NA	NA
Mustelus mosis	Mustelus mosis	Mustelus mosis	NA	NA
Mustelus mustelus	Mustelus mustelus	Mustelus mustelus	NA	Mustelus mustelus
Mustelus norrisi	Mustelus norrisi	Mustelus norrisi	NA	NA
Mustelus palumbes	Mustelus palumbes	Mustelus palumbes	NA	NA
Mustelus punctulatus	Mustelus punctulatus	Mustelus punctulatus	NA	NA
Mustelus ravidus	Mustelus ravidus	Mustelus ravidus	NA	NA
Mustelus schmitti	Mustelus schmitti	Mustelus schmitti	NA	NA
Mustelus sinusmexicanus	Mustelus sinusmexicanus	Mustelus sinusmexicanus	NA	NA
Mustelus stevensi	Mustelus stevensi	Mustelus stevensi	NA	NA
Mustelus walkeri	Mustelus walkeri	Mustelus walkeri	NA	NA
Mustelus whitneyi	Mustelus whitneyi	Mustelus whitneyi	NA	NA
Mustelus widodoi	Mustelus widodoi	Mustelus widodoi	NA	NA
Myliobatis aquila	Myliobatis aquila	Myliobatis aquila	NA	Myliobatis aquila
Myliobatis australis	Myliobatis australis	NA	NA	NA
Myliobatis californica	Myliobatis californica	Myliobatis�californica	NA	Myliobatis californica
Myliobatis chilensis	Myliobatis chilensis	Myliobatis chilensis	NA	NA
Myliobatis freminvillei	Myliobatis freminvillei	Myliobatis�freminvillei	NA	NA
Myliobatis goodei	Myliobatis goodei	Myliobatis goodei	NA	Myliobatis goodei
Myliobatis hamlyni	Myliobatis hamlyni	Myliobatis hamlyni	NA	NA
Myliobatis longirostris	Myliobatis longirostris	Myliobatis longirostris	NA	NA
Myliobatis peruvianus	Myliobatis peruvianus	Myliobatis peruvianus	NA	NA
Myliobatis ridens	Myliobatis ridens	NA	NA	NA
Myliobatis tenuicaudatus	Myliobatis tenuicaudatus	Myliobatis tenuicaudatus	NA	NA
Myliobatis tobijei	Myliobatis tobijei	Myliobatis tobijei	NA	NA
Narcine atzi	Narcine atzi	Narcine atzi	NA	NA
Narcine baliensis	Narcine baliensis	NA	NA	NA
Narcine bancroftii	Narcine bancroftii	Narcine bancroftii	NA	NA
Narcine brasiliensis	Narcine brasiliensis	Narcine brasiliensis	NA	NA
Narcine brevilabiata	Narcine brevilabiata	Narcine brevilabiata	NA	NA
Narcine brunnea	Narcine brunnea	NA	NA	NA
Narcine entemedor	Narcine entemedor	Narcine entemedor	NA	NA
Narcine insolita	Narcine insolita	Narcine insolita	NA	NA
Narcine lasti	Narcinops lasti	Narcine lasti	NA	NA
Narcine leoparda	Narcine leoparda	Narcine leoparda	NA	NA
Narcine lingula	Narcine lingula	Narcine lingula	NA	NA
Narcine maculata	Narcine maculata	Narcine maculata	NA	NA
Narcine nelsoni	Narcinops nelsoni	Narcine nelsoni	NA	NA
Narcine oculifera	Narcine oculifera	Narcine oculifera	NA	NA
Narcine ornata	Narcinops ornata	Narcine ornata	NA	NA
Narcine prodorsalis	Narcine prodorsalis	Narcine prodorsalis	NA	NA
Narcine rierai	Narcine rierai	Narcine rierai	NA	NA
Narcine tasmaniensis	Narcinops tasmaniensis	Narcine tasmaniensis	NA	NA
Narcine timlei	Narcine timlei	Narcine timlei	NA	NA
Narcine vermiculatus	Narcine vermiculata	Narcine vermiculatus	NA	NA
Narcine westraliensis	Narcinops westraliensis	Narcine westraliensis	NA	NA
Narke capensis	Narke capensis	Narke capensis	NA	NA
Narke dipterygia	Narke dipterygia	Narke dipterygia	NA	NA
Narke japonica	Narke japonica	Narke japonica	NA	NA
Nasolamia velox	Nasolamia velox	Nasolamia velox	NA	NA
Nebrius ferrugineus	Nebrius ferrugineus	Nebrius ferrugineus	NA	NA
Negaprion acutidens	Negaprion acutidens	Negaprion acutidens	NA	NA
Negaprion brevirostris	Negaprion brevirostris	Negaprion brevirostris	NA	NA
Neoraja africana	Neoraja africana	Neoraja africana	NA	NA
Neoraja caerulea	Neoraja caerulea	Neoraja caerulea	NA	NA
Neoraja carolinensis	Neoraja carolinensis	Neoraja carolinensis	NA	NA
Neoraja iberica	Neoraja iberica	Neoraja iberica	NA	NA
Neoraja stehmanni	Neoraja stehmanni	Neoraja stehmanni	NA	NA
Neotrygon annotata	Neotrygon annotata	Neotrygon annotata	NA	NA
Neotrygon australiae	Neotrygon australiae	NA	NA	NA
Neotrygon caeruleopunctata	Neotrygon caeruleopunctata	NA	NA	NA
Neotrygon kuhlii	Neotrygon kuhlii	Neotrygon kuhlii	NA	Neotrygon kuhlii
Neotrygon leylandi	Neotrygon leylandi	Neotrygon leylandi	NA	NA
Neotrygon ningalooensis	Neotrygon ningalooensis	Neotrygon ningalooensis	NA	NA
Neotrygon orientale	Neotrygon orientalis	NA	NA	NA
Neotrygon picta	Neotrygon picta	Neotrygon picta	NA	NA
Notoraja alisae	Notoraja alisae	Notoraja alisae	NA	NA
Notoraja azurea	Notoraja azurea	Notoraja azurea	NA	NA
Notoraja fijiensis	Notoraja fijiensis	Notoraja fijiensis	NA	NA
Notoraja hirticauda	Notoraja hirticauda	Notoraja hirticauda	NA	NA
Notoraja inusitata	Notoraja inusitata	Notoraja inusitata	NA	NA
Notoraja lira	Notoraja lira	Notoraja lira	NA	NA
Notoraja longiventralis	Notoraja longiventralis	Notoraja longiventralis	NA	NA
Notoraja ochroderma	Notoraja ochroderma	Notoraja ochroderma	NA	NA
Notoraja sapphira	Notoraja sapphira	Notoraja sapphira	NA	NA
Notoraja sereti	Notoraja sereti	NA	NA	NA
Notoraja sticta	Notoraja sticta	Notoraja sticta	NA	NA
Notoraja tobitukai	Notoraja tobitukai	Notoraja tobitukai	NA	NA
Notorynchus cepedianus	Notorynchus cepedianus	Notorynchus cepedianus	NA	Notorynchus cepedianus
Odontaspis ferox	Odontaspis ferox	Odontaspis ferox	NA	NA
Odontaspis noronhai	Odontaspis noronhai	Odontaspis noronhai	NA	NA
Okamejei acutispina	Okamejei acutispina	Okamejei acutispina	NA	NA
Okamejei arafurensis	Okamejei arafurensis	Okamejei arafurensis	NA	NA
Okamejei boesemani	Okamejei boesemani	Okamejei boesemani	NA	NA
Okamejei cairae	Okamejei cairae	NA	NA	NA
Okamejei heemstrai	Okamejei heemstrai	Okamejei heemstrai	NA	NA
Okamejei hollandi	Okamejei hollandi	Okamejei hollandi	NA	NA
Okamejei kenojei	Okamejei kenojei	Okamejei kenojei	NA	NA
Okamejei leptoura	Okamejei leptoura	Okamejei leptoura	NA	NA
Okamejei meerdervoortii	Okamejei meerdervoortii	Okamejei meerdervoortii	NA	NA
Okamejei mengae	Okamejei mengae	Okamejei mengae	NA	NA
Okamejei ornata	Okamejei ornata	Okamejei ornata	NA	NA
Okamejei philipi	Okamejei philipi	Okamejei philipi	NA	NA
Okamejei schmidti	Okamejei schmidti	Okamejei schmidti	NA	NA
Orbiraja jensenae	Orbiraja jensenae	NA	NA	NA
Orbiraja powelli	Orbiraja powelli	Orbiraja powelli	NA	NA
Orectolobus floridus	Orectolobus floridus	Orectolobus floridus	NA	NA
Orectolobus halei	Orectolobus halei	Orectolobus halei	NA	NA
Orectolobus hutchinsi	Orectolobus hutchinsi	Orectolobus hutchinsi	NA	NA
Orectolobus japonicus	Orectolobus japonicus	Orectolobus japonicus	NA	Orectolobus japonicus
Orectolobus leptolineatus	Orectolobus leptolineatus	NA	NA	NA
Orectolobus maculatus	Orectolobus maculatus	Orectolobus maculatus	NA	Orectolobus maculatus
Orectolobus ornatus	Orectolobus ornatus	Orectolobus ornatus	NA	Orectolobus ornatus
Orectolobus parvimaculatus	Orectolobus parvimaculatus	Orectolobus parvimaculatus	NA	NA
Orectolobus reticulatus	Orectolobus reticulatus	Orectolobus reticulatus	NA	NA
Orectolobus wardi	Orectolobus wardi	Orectolobus wardi	NA	NA
Oxynotus bruniensis	Oxynotus bruniensis	Oxynotus bruniensis	NA	NA
Oxynotus caribbaeus	Oxynotus caribbaeus	Oxynotus caribbaeus	NA	NA
Oxynotus centrina	Oxynotus centrina	Oxynotus centrina	NA	NA
Oxynotus japonicus	Oxynotus japonicus	Oxynotus japonicus	NA	NA
Oxynotus paradoxus	Oxynotus paradoxus	Oxynotus paradoxus	NA	NA
Paragaleus leucolomatus	Paragaleus leucolomatus	Paragaleus leucolomatus	NA	NA
Paragaleus pectoralis	Paragaleus pectoralis	Paragaleus pectoralis	NA	NA
Paragaleus randalli	Paragaleus randalli	Paragaleus randalli	NA	NA
Paragaleus tengi	Paragaleus tengi	Paragaleus tengi	NA	NA
Parascyllium collare	Parascyllium collare	Parascyllium collare	NA	NA
Parascyllium elongatum	Parascyllium elongatum	Parascyllium elongatum	NA	NA
Parascyllium ferrugineum	Parascyllium ferrugineum	Parascyllium ferrugineum	NA	Nebrius ferrugineum
Parascyllium sparsimaculatum	Parascyllium sparsimaculatum	Parascyllium sparsimaculatum	NA	NA
Parascyllium variolatum	Parascyllium variolatum	Parascyllium variolatum	NA	NA
Paratrygon aiereba	Paratrygon aiereba	Paratrygon aiereba	Paratrygon aiereba	NA
Parmaturus albimarginatus	Parmaturus albimarginatus	Parmaturus albimarginatus	NA	NA
Parmaturus albipenis	Parmaturus albipenis	Parmaturus albipenis	NA	NA
Parmaturus bigus	Parmaturus bigus	Parmaturus bigus	NA	NA
Parmaturus campechiensis	Parmaturus campechiensis	Parmaturus campechiensis	NA	NA
Parmaturus lanatus	Parmaturus lanatus	Parmaturus lanatus	NA	NA
Parmaturus macmillani	Parmaturus macmillani	Parmaturus macmillani	NA	NA
Parmaturus melanobranchus	Parmaturus melanobranchus	Parmaturus melanobranchus	NA	NA
Parmaturus pilosus	Parmaturus pilosus	Parmaturus pilosus	NA	NA
Parmaturus xaniurus	Parmaturus xaniurus	Parmaturus xaniurus	NA	NA
Pastinachus ater	Pastinachus ater	Pastinachus ater	NA	NA
Pastinachus gracilicaudus	Pastinachus gracilicaudus	NA	NA	NA
Pastinachus sephen	Pastinachus sephen	Pastinachus sephen	NA	Pastinachus sephen
Pastinachus solocirostris	Pastinachus solocirostris	Pastinachus solocirostris	NA	NA
Pastinachus stellurostris	Pastinachus stellurostris	NA	NA	NA
Pateobatis bleekeri	Pateobatis bleekeri	NA	NA	NA
Pateobatis fai	Pateobatis fai	Pateobatis fai	NA	Himantura fai
Pateobatis hortlei	Pateobatis hortlei	Pateobatis hortlei	NA	NA
Pateobatis jenkinsii	Pateobatis jenkinsii	Pateobatis jenkinsii	NA	NA
Pateobatis uarnacoides	Pateobatis uarnacoides	Pateobatis uarnacoides	NA	NA
Pavoraja alleni	Pavoraja alleni	Pavoraja alleni	NA	Pavoraja alleni
Pavoraja arenaria	Pavoraja arenaria	Pavoraja arenaria	NA	NA
Pavoraja mosaica	Pavoraja mosaica	Pavoraja mosaica	NA	NA
Pavoraja nitida	Pavoraja nitida	Pavoraja nitida	NA	NA
Pavoraja pseudonitida	Pavoraja pseudonitida	Pavoraja pseudonitida	NA	NA
Pavoraja umbrosa	Pavoraja umbrosa	Pavoraja umbrosa	NA	NA
Pentanchus profundicolus	Pentanchus profundicolus	Pentanchus profundicolus	NA	NA
Planonasus parini	Planonasus parini	Planonasus parini	NA	NA
Platyrhina hyugaensis	Platyrhina hyugaensis	NA	NA	NA
Platyrhina psomadakisi	Platyrhina psomadakisi	NA	NA	NA
Platyrhina sinensis	Platyrhina sinensis	Platyrhina sinensis	NA	NA
Platyrhina tangi	Platyrhina tangi	NA	NA	NA
Platyrhinoidis triseriata	Platyrhinoidis triseriata	Platyrhinoidis triseriata	NA	NA
Plesiobatis daviesi	Plesiobatis daviesi	Plesiobatis daviesi	NA	NA
Plesiotrygon iwamae	Plesiotrygon iwamae	Plesiotrygon iwamae	NA	NA
Plesiotrygon nana	Plesiotrygon nana	NA	NA	Plesiotrygon nana
Pliotrema warreni	Pliotrema warreni	Pliotrema warreni	NA	NA
Poroderma africanum	Poroderma africanum	Poroderma africanum	NA	Poroderma africanum
Poroderma pantherinum	Poroderma pantherinum	Poroderma pantherinum	NA	Poroderma pantherinum
Potamotrygon adamastor	Potamotrygon adamastor	NA	NA	NA
Potamotrygon albimaculata	Potamotrygon albimaculata	NA	Potamotrygon albimaculata	Potamotrygon albimaculata
Potamotrygon amandae	Potamotrygon amandae	NA	Potamotrygon amandae	NA
Potamotrygon amazona	Potamotrygon amazona	NA	NA	NA
Potamotrygon boesemani	Potamotrygon boesemani	NA	NA	NA
Potamotrygon brachyura	Potamotrygon brachyura	Potamotrygon brachyura	Potamotrygon brachyura	Potamotrygon brachyura
Potamotrygon constellata	Potamotrygon constellata	Potamotrygon constellata	Potamotrygon constellata	NA
Potamotrygon falkneri	Potamotrygon falkneri	Potamotrygon falkneri	Potamotrygon falkneri	Potamotrygon falkneri
Potamotrygon garmani	Potamotrygon garmani	NA	NA	NA
Potamotrygon henlei	Potamotrygon henlei	Potamotrygon henlei	Potamotrygon henlei	Potamotrygon henlei
Potamotrygon humerosa	Potamotrygon humerosa	NA	Potamotrygon humerosa	NA
Potamotrygon hystrix	Potamotrygon hystrix	Potamotrygon histrix	Potamotrygon histrix	Potamotrygon hystrix
Potamotrygon jabuti	Potamotrygon jabuti	NA	Potamotrygon jabuti	NA
Potamotrygon leopoldi	Potamotrygon leopoldi	Potamotrygon leopoldi	Potamotrygon leopoldi	Potamotrygon leopoldi
Potamotrygon limai	Potamotrygon limai	NA	Potamotrygon limai	NA
Potamotrygon magdalenae	Potamotrygon magdalenae	Potamotrygon magdalenae	Potamotrygon magdalenae	Potamotrygon magdalenae
Potamotrygon marinae	Potamotrygon marinae	Potamotrygon marinae	NA	NA
Potamotrygon motoro	Potamotrygon motoro	Potamotrygon motoro	Potamotrygon motoro	Potamotrygon motoro
Potamotrygon ocellata	Potamotrygon ocellata	Potamotrygon ocellata	Potamotrygon ocellata	NA
Potamotrygon orbignyi	Potamotrygon orbignyi	Potamotrygon orbignyi	Potamotrygon orbignyi	Potamotrygon orbignyi
Potamotrygon pantanensis	Potamotrygon pantanensis	NA	Potamotrygon pantanensis	NA
Potamotrygon rex	Potamotrygon rex	NA	Potamotrygon rex	NA
Potamotrygon schroederi	Potamotrygon schroederi	Potamotrygon schroederi	Potamotrygon schroederi	Potamotrygon schroederi
Potamotrygon schuhmacheri	Potamotrygon schuhmacheri	Potamotrygon�schuemacheri	NA	NA
Potamotrygon scobina	Potamotrygon scobina	Potamotrygon scobina	Potamotrygon scobina	Potamotrygon scobina
Potamotrygon signata	Potamotrygon signata	Potamotrygon signata	Potamotrygon signata	NA
Potamotrygon tatianae	Potamotrygon tatianae	NA	NA	NA
Potamotrygon tigrina	Potamotrygon tigrina	Potamotrygon tigrina	NA	Potamotrygon tigrina
Potamotrygon wallacei	Potamotrygon wallacei	NA	Potamotrygon wallacei	NA
Potamotrygon yepezi	Potamotrygon yepezi	Potamotrygon yepezi	Potamotrygon yepezi	Potamotrygon yepezi
Prionace glauca	Prionace glauca	Prionace glauca	NA	NA
Pristiophorus cirratus	Pristiophorus cirratus	Pristiophorus cirratus	NA	NA
Pristiophorus delicatus	Pristiophorus delicatus	Pristiophorus delicatus	NA	NA
Pristiophorus japonicus	Pristiophorus japonicus	Pristiophorus japonicus	NA	NA
Pristiophorus lanae	Pristiophorus lanae	NA	NA	NA
Pristiophorus nancyae	Pristiophorus nancyae	Pristiophorus nancyae	NA	NA
Pristiophorus nudipinnis	Pristiophorus nudipinnis	Pristiophorus nudipinnis	NA	NA
Pristiophorus schroederi	Pristiophorus schroederi	Pristiophorus schroederi	NA	NA
Pristis clavata	Pristis clavata	Pristis clavata	Pristis clavata	NA
Pristis microdon	Pristis microdon	NA	Pristis microdon	Pristis microdon
Pristis pectinata	Pristis pectinata	Pristis pectinata	Pristis pectinata	NA
Pristis perotteti	Pristis perotteti	NA	NA	NA
Pristis pristis	Pristis pristis	Pristis pristis	Pristis pristis	Pristis pristis
Pristis zijsron	Pristis zijsron	Pristis zijsron	Pristis zijsron	Pristis zijsron
Proscyllium habereri	Proscyllium habereri	Proscyllium habereri	NA	NA
Proscyllium magnificum	Proscyllium magnificum	NA	NA	NA
Proscyllium venustum	Proscyllium venustum	NA	NA	NA
Psammobatis bergi	Psammobatis bergi	Psammobatis bergi	NA	NA
Psammobatis extenta	Psammobatis extenta	Psammobatis extenta	NA	NA
Psammobatis lentiginosa	Psammobatis lentiginosa	Psammobatis lentiginosa	NA	NA
Psammobatis normani	Psammobatis normani	Psammobatis normani	NA	NA
Psammobatis parvacauda	Psammobatis parvacauda	Psammobatis parvacauda	NA	NA
Psammobatis rudis	Psammobatis rudis	Psammobatis rudis	NA	NA
Psammobatis rutrum	Psammobatis rutrum	Psammobatis rutrum	NA	NA
Psammobatis scobina	Psammobatis scobina	Psammobatis scobina	NA	NA
Pseudobatos glaucostigmus	Pseudobatos glaucostigmus	Pseudobatos glaucostigmus	NA	NA
Pseudobatos horkelii	Pseudobatos horkelii	Pseudobatos horkelii	NA	Rhinobatos horkelii
Pseudobatos lentiginosus	Pseudobatos lentiginosus	Pseudobatos lentiginosus	NA	Rhinobatos lentiginosus
Pseudobatos leucorhynchus	Pseudobatos leucorhynchus	Pseudobatos leucorhynchus	NA	NA
Pseudobatos percellens	Pseudobatos percellens	Pseudobatos percellens	NA	NA
Pseudobatos planiceps	Pseudobatos planiceps	Pseudobatos planiceps	NA	NA
Pseudobatos prahli	Pseudobatos prahli	Pseudobatos prahli	NA	NA
Pseudobatos productus	Pseudobatos productus	Pseudobatos productus	NA	Rhinobatos productus
Pseudocarcharias kamoharai	Pseudocarcharias kamoharai	Pseudocarcharias kamoharai	NA	NA
Pseudoginglymostoma brevicaudatum	Pseudoginglymostoma brevicaudatum	Pseudoginglymostoma brevicaudatum	NA	Ginglymostoma brevicaudatum
Pseudoraja fischeri	Pseudoraja fischeri	Pseudoraja fischeri	NA	NA
Pseudotriakis microdon	Pseudotriakis microdon	Pseudotriakis microdon	NA	NA
Pteroplatytrygon violacea	Pteroplatytrygon violacea	Pteroplatytrygon violacea	NA	Pteroplatytrygon violacea
Raja ackleyi	Raja ackleyi	Rostroraja�ackleyi	NA	NA
Raja africana	Raja africana	NA	NA	NA
Raja asterias	Raja asterias	Raja asterias	NA	Raja asterias
Raja bahamensis	Raja bahamensis	Rostroraja�bahamensis	NA	NA
Raja brachyura	Raja brachyura	Raja brachyura	NA	Raja brachyura
Raja cervigoni	Raja cervigoni	Rostroraja�cervigoni	NA	NA
Raja chinensis	Dipturus chinensis	NA	NA	NA
Raja clavata	Raja clavata	Raja clavata	NA	Raja clavata
Raja cortezensis	Beringraja cortezensis	Beringraja cortezensis	NA	NA
Raja eglanteria	Rostroraja eglanteria	Rostroraja eglanteria	NA	Raja eglanteria
Raja equatorialis	Raja equatorialis	Rostroraja�equatorialis	NA	NA
Raja herwigi	Raja herwigi	Raja herwigi	NA	NA
Raja inornata	Beringraja inornata	Raja inornata	NA	NA
Raja maderensis	Raja maderensis	Raja maderensis	NA	NA
Raja microocellata	Raja microocellata	Raja microocellata	NA	Raja microocellata
Raja miraletus	Raja miraletus	Raja miraletus	NA	Raja miraletus
Raja montagui	Raja montagui	Raja montagui	NA	Raja montagui
Raja parva	Raja parva	NA	NA	NA
Raja pita	Raja pita	Raja pita	NA	NA
Raja polystigma	Raja polystigma	Raja polystigma	NA	NA
Raja radula	Raja radula	Raja radula	NA	NA
Raja rhina	Beringraja rhina	Beringraja rhina	NA	NA
Raja rondeleti	Raja rondeleti	NA	NA	NA
Raja rouxi	Raja rouxi	NA	NA	NA
Raja stellulata	Beringraja stellulata	Raja stellulata	NA	Raja stellulata
Raja straeleni	Raja straeleni	Raja straeleni	NA	NA
Raja texana	Raja texana	Rostroraja�texana	NA	NA
Raja undulata	Raja undulata	Raja undulata	NA	Raja undulata
Raja velezi	Raja velezi	Rostroraja�velezi	NA	NA
Rajella annandalei	Rajella annandalei	Rajella annandalei	NA	NA
Rajella barnardi	Rajella barnardi	Rajella barnardi	NA	NA
Rajella bathyphila	Rajella bathyphila	Rajella bathyphila	NA	NA
Rajella bigelowi	Rajella bigelowi	Rajella bigelowi	NA	NA
Rajella caudaspinosa	Rajella caudaspinosa	Rajella caudaspinosa	NA	NA
Rajella challengeri	Rajella challengeri	Rajella challengeri	NA	NA
Rajella dissimilis	Rajella dissimilis	Rajella dissimilis	NA	NA
Rajella eisenhardti	Rajella eisenhardti	Rajella eisenhardti	NA	NA
Rajella fuliginea	Rajella fuliginea	Rajella fuliginea	NA	NA
Rajella fyllae	Rajella fyllae	Rajella fyllae	NA	NA
Rajella kukujevi	Rajella kukujevi	Rajella kukujevi	NA	NA
Rajella leoparda	Rajella leoparda	Rajella leoparda	NA	NA
Rajella lintea	Rajella lintea	Rajella lintea	NA	NA
Rajella nigerrima	Rajella nigerrima	Rajella nigerrima	NA	NA
Rajella paucispinosa	Rajella paucispinosa	Rajella paucispinosa	NA	NA
Rajella purpuriventralis	Rajella purpuriventralis	Rajella purpuriventralis	NA	NA
Rajella ravidula	Rajella ravidula	Rajella ravidula	NA	NA
Rajella sadowskii	Rajella sadowskii	Rajella sadowskii	NA	NA
Rhina ancylostoma	Rhina ancylostoma	Rhina ancylostoma	Rhina ancylostoma	Rhina ancylostoma
Rhincodon typus	Rhincodon typus	Rhincodon typus	Rhincodon typus	NA
Rhinobatos albomaculatus	Rhinobatos albomaculatus	Rhinobatos albomaculatus	NA	NA
Rhinobatos annandalei	Rhinobatos annandalei	Rhinobatos annandalei	NA	NA
Rhinobatos austini	Rhinobatos austini	Rhinobatos austini	NA	NA
Rhinobatos borneensis	Rhinobatos borneensis	NA	NA	NA
Rhinobatos formosensis	Rhinobatos formosensis	NA	NA	NA
Rhinobatos holcorhynchus	Rhinobatos holcorhynchus	Rhinobatos holcorhynchus	NA	NA
Rhinobatos hynnicephalus	Rhinobatos hynnicephalus	Rhinobatos hynnicephalus	NA	NA
Rhinobatos irvinei	Rhinobatos irvinei	Rhinobatos irvinei	NA	NA
Rhinobatos jimbaranensis	Rhinobatos jimbaranensis	Rhinobatos jimbaranensis	NA	NA
Rhinobatos lionotus	Rhinobatos lionotus	Rhinobatos lionotus	NA	NA
Rhinobatos microphthalmus	Rhinobatos microphthalmus	NA	NA	NA
Rhinobatos nudidorsalis	Rhinobatos nudidorsalis	Rhinobatos nudidorsalis	NA	NA
Rhinobatos penggali	Rhinobatos penggali	Rhinobatos penggali	NA	NA
Rhinobatos punctifer	Rhinobatos punctifer	Rhinobatos punctifer	NA	NA
Rhinobatos rhinobatos	Rhinobatos rhinobatos	Rhinobatos rhinobatos	NA	Rhinobatos rhinobatos
Rhinobatos sainsburyi	Rhinobatos sainsburyi	Rhinobatos sainsburyi	NA	NA
Rhinobatos schlegelii	Rhinobatos schlegelii	Rhinobatos schlegelii	NA	NA
Rhinobatos spinosus	Rhinobatos spinosus	NA	NA	NA
Rhinobatos thouiniana	Rhinobatos thouiniana	NA	NA	NA
Rhinobatos whitei	Rhinobatos whitei	NA	NA	NA
Rhinoptera bonasus	Rhinoptera bonasus	Rhinoptera bonasus	NA	Rhinoptera bonasus
Rhinoptera brasiliensis	Rhinoptera brasiliensis	Rhinoptera brasiliensis	NA	NA
Rhinoptera javanica	Rhinoptera javanica	Rhinoptera javanica	NA	Rhinoptera javanica
Rhinoptera jayakari	Rhinoptera jayakari	NA	NA	Rhinoptera jayakari
Rhinoptera marginata	Rhinoptera marginata	Rhinoptera marginata	NA	Rhinoptera marginata
Rhinoptera neglecta	Rhinoptera neglecta	Rhinoptera neglecta	NA	NA
Rhinoptera steindachneri	Rhinoptera steindachneri	Rhinoptera steindachneri	NA	NA
Rhinoraja kujiensis	Rhinoraja kujiensis	Rhinoraja kujiensis	NA	NA
Rhinoraja longicauda	Rhinoraja longicauda	Rhinoraja longicauda	NA	NA
Rhinoraja odai	Rhinoraja odai	Rhinoraja odai	NA	NA
Rhizoprionodon acutus	Rhizoprionodon acutus	Rhizoprionodon acutus	NA	Rhizoprionodon acutus
Rhizoprionodon lalandii	Rhizoprionodon lalandii	Rhizoprionodon lalandii	NA	NA
Rhizoprionodon longurio	Rhizoprionodon longurio	Rhizoprionodon longurio	NA	NA
Rhizoprionodon oligolinx	Rhizoprionodon oligolinx	Rhizoprionodon oligolinx	NA	NA
Rhizoprionodon porosus	Rhizoprionodon porosus	Rhizoprionodon porosus	NA	NA
Rhizoprionodon taylori	Rhizoprionodon taylori	Rhizoprionodon taylori	NA	NA
Rhizoprionodon terraenovae	Rhizoprionodon terraenovae	Rhizoprionodon terraenovae	NA	Rhizoprionodon terraenovae
Rhynchobatus australiae	Rhynchobatus australiae	Rhynchobatus australiae	Rhynchobatus australiae	Rhynchobatus australiae
Rhynchobatus cooki	Rhynchobatus cooki	Rhynchobatus cooki	Rhynchobatus cooki	NA
Rhynchobatus djiddensis	Rhynchobatus djiddensis	Rhynchobatus djiddensis	Rhynchobatus djiddensis	Rhynchobatus djiddensis
Rhynchobatus immaculatus	Rhynchobatus immaculatus	Rhynchobatus immaculatus	Rhynchobatus immaculatus	NA
Rhynchobatus laevis	Rhynchobatus laevis	Rhynchobatus laevis	Rhynchobatus laevis	NA
Rhynchobatus luebberti	Rhynchobatus luebberti	Rhynchobatus luebberti	Rhynchobatus luebberti	NA
Rhynchobatus palpebratus	Rhynchobatus palpebratus	Rhynchobatus palpebratus	Rhynchobatus palpebratus	NA
Rhynchobatus springeri	Rhynchobatus springeri	Rhynchobatus springeri	Rhynchobatus springeri	NA
Rhynchorhina mauritaniensis	Rhynchorhina mauritaniensis	Rhynchorhina mauritaniensis	Rhynchorhina mauritaniensis	NA
Rioraja agassizii	Rioraja agassizii	Rioraja agassizii	NA	NA
Rostroraja alba	Rostroraja alba	Rostroraja alba	NA	NA
Schroederichthys bivius	Schroederichthys bivius	Schroederichthys bivius	NA	NA
Schroederichthys chilensis	Schroederichthys chilensis	Schroederichthys chilensis	NA	NA
Schroederichthys maculatus	Schroederichthys maculatus	Schroederichthys maculatus	NA	NA
Schroederichthys saurisqualus	Schroederichthys saurisqualus	Schroederichthys saurisqualus	NA	NA
Schroederichthys tenuis	Schroederichthys tenuis	Schroederichthys tenuis	NA	NA
Scoliodon laticaudus	Scoliodon laticaudus	Scoliodon laticaudus	NA	NA
Scoliodon macrorhynchos	Scoliodon macrorhynchos	NA	NA	NA
Scyliorhinus besnardi	Scyliorhinus besnardi	Scyliorhinus besnardi	NA	NA
Scyliorhinus boa	Scyliorhinus boa	Scyliorhinus boa	NA	NA
Scyliorhinus cabofriensis	Scyliorhinus cabofriensis	NA	NA	NA
Scyliorhinus canicula	Scyliorhinus canicula	Scyliorhinus canicula	NA	Scyliorhinus canicula
Scyliorhinus capensis	Scyliorhinus capensis	Scyliorhinus capensis	NA	NA
Scyliorhinus cervigoni	Scyliorhinus cervigoni	Scyliorhinus cervigoni	NA	NA
Scyliorhinus comoroensis	Scyliorhinus comoroensis	Scyliorhinus comoroensis	NA	NA
Scyliorhinus garmani	Scyliorhinus garmani	Scyliorhinus garmani	NA	NA
Scyliorhinus haeckelii	Scyliorhinus haeckelii	Scyliorhinus haeckelii	NA	NA
Scyliorhinus hesperius	Scyliorhinus hesperius	Scyliorhinus hesperius	NA	NA
Scyliorhinus meadi	Scyliorhinus meadi	Scyliorhinus meadi	NA	NA
Scyliorhinus retifer	Scyliorhinus retifer	Scyliorhinus retifer	NA	Scyliorhinus retifer
Scyliorhinus stellaris	Scyliorhinus stellaris	Scyliorhinus stellaris	NA	Scyliorhinus stellaris
Scyliorhinus tokubee	Scyliorhinus tokubee	Scyliorhinus tokubee	NA	NA
Scyliorhinus torazame	Scyliorhinus torazame	Scyliorhinus torazame	NA	Scyliorhinus torazame
Scyliorhinus torrei	Scyliorhinus torrei	Scyliorhinus torrei	NA	NA
Scyliorhinus ugoi	Scyliorhinus ugoi	NA	NA	NA
Scylliogaleus quecketti	Scylliogaleus quecketti	Scylliogaleus quecketti	NA	NA
Scymnodalatias albicauda	Scymnodalatias albicauda	Scymnodalatias albicauda	NA	NA
Scymnodalatias garricki	Scymnodalatias garricki	Scymnodalatias garricki	NA	NA
Scymnodalatias oligodon	Scymnodalatias oligodon	Scymnodalatias oligodon	NA	NA
Scymnodalatias sherwoodi	Scymnodalatias sherwoodi	Scymnodalatias sherwoodi	NA	NA
Scymnodon ringens	Scymnodon ringens	Scymnodon ringens	NA	NA
Sinobatis borneensis	Sinobatis borneensis	Sinobatis borneensis	NA	NA
Sinobatis brevicauda	Sinobatis brevicauda	NA	NA	NA
Sinobatis bulbicauda	Sinobatis bulbicauda	Sinobatis bulbicauda	NA	NA
Sinobatis caerulea	Sinobatis caerulea	Sinobatis caerulea	NA	NA
Sinobatis filicauda	Sinobatis filicauda	Sinobatis filicauda	NA	NA
Sinobatis kotlyari	Sinobatis kotlyari	NA	NA	NA
Sinobatis melanosoma	Sinobatis melanosoma	Sinobatis melanosoma	NA	NA
Sinobatis stenosoma	Sinobatis stenosoma	Anacanthobatis�stenosoma	NA	NA
Somniosus antarcticus	Somniosus antarcticus	Somniosus antarcticus	NA	NA
Somniosus longus	Somniosus longus	Somniosus longus	NA	NA
Somniosus microcephalus	Somniosus microcephalus	Somniosus microcephalus	NA	NA
Somniosus pacificus	Somniosus pacificus	Somniosus pacificus	NA	NA
Somniosus rostratus	Somniosus rostratus	Somniosus rostratus	NA	NA
Sphyrna corona	Sphyrna corona	Sphyrna corona	NA	NA
Sphyrna couardi	Sphyrna couardi	NA	NA	NA
Sphyrna gilberti	Sphyrna gilberti	NA	NA	NA
Sphyrna lewini	Sphyrna lewini	Sphyrna lewini	Sphyrna lewini	Sphyrna lewini
Sphyrna media	Sphyrna media	Sphyrna media	NA	NA
Sphyrna mokarran	Sphyrna mokarran	Sphyrna mokarran	Sphyrna mokarran	NA
Sphyrna tiburo	Sphyrna tiburo	Sphyrna tiburo	NA	Sphyrna tiburo
Sphyrna tudes	Sphyrna tudes	Sphyrna tudes	NA	NA
Sphyrna zygaena	Sphyrna zygaena	Sphyrna zygaena	Sphyrna zygaena	NA
Spinilophus armatus	Spinilophus armatus	Urolophus armatus	NA	NA
Squaliolus aliae	Squaliolus aliae	Squaliolus aliae	NA	NA
Squaliolus laticaudus	Squaliolus laticaudus	Squaliolus laticaudus	NA	NA
Squalus acanthias	Squalus acanthias	Squalus acanthias	NA	Squalus acanthias
Squalus albicaudus	Squalus albicaudus	NA	NA	NA
Squalus albifrons	Squalus albifrons	Squalus albifrons	NA	NA
Squalus altipinnis	Squalus altipinnis	Squalus altipinnis	NA	NA
Squalus bahiensis	Squalus bahiensis	NA	NA	NA
Squalus bassi	Squalus bassi	NA	NA	NA
Squalus blainville	Squalus blainville	Squalus blainville	NA	NA
Squalus brevirostris	Squalus brevirostris	Squalus brevirostris	NA	NA
Squalus bucephalus	Squalus bucephalus	Squalus bucephalus	NA	NA
Squalus chloroculus	Squalus chloroculus	Squalus chloroculus	NA	NA
Squalus crassispinus	Squalus crassispinus	Squalus crassispinus	NA	NA
Squalus cubensis	Squalus cubensis	Squalus cubensis	NA	NA
Squalus edmundsi	Squalus edmundsi	Squalus edmundsi	NA	NA
Squalus formosus	Squalus formosus	NA	NA	NA
Squalus grahami	Squalus grahami	Squalus grahami	NA	NA
Squalus griffini	Squalus griffini	Squalus griffini	NA	NA
Squalus hemipinnis	Squalus hemipinnis	Squalus hemipinnis	NA	NA
Squalus japonicus	Squalus japonicus	Squalus japonicus	NA	NA
Squalus lalannei	Squalus lalannei	Squalus lalannei	NA	NA
Squalus lobularis	Squalus lobularis	NA	NA	NA
Squalus mahia	Squalus mahia	NA	NA	NA
Squalus margaretsmithae	Squalus margaretsmithae	NA	NA	NA
Squalus megalops	Squalus megalops	Squalus megalops	NA	NA
Squalus melanurus	Squalus melanurus	Squalus melanurus	NA	NA
Squalus mitsukurii	Squalus mitsukurii	Squalus mitsukurii	NA	NA
Squalus montalbani	Squalus montalbani	Squalus montalbani	NA	NA
Squalus nasutus	Squalus nasutus	Squalus nasutus	NA	NA
Squalus notocaudatus	Squalus notocaudatus	Squalus notocaudatus	NA	NA
Squalus quasimodo	Squalus quasimodo	NA	NA	NA
Squalus rancureli	Squalus rancureli	Squalus rancureli	NA	NA
Squalus raoulensis	Squalus raoulensis	Squalus raoulensis	NA	NA
Squalus suckleyi	Squalus suckleyi	Squalus suckleyi	NA	NA
Squatina aculeata	Squatina aculeata	Squatina aculeata	NA	NA
Squatina africana	Squatina africana	Squatina africana	NA	NA
Squatina albipunctata	Squatina albipunctata	Squatina albipunctata	NA	NA
Squatina argentina	Squatina argentina	Squatina argentina	NA	NA
Squatina armata	Squatina armata	Squatina armata	NA	NA
Squatina australis	Squatina australis	Squatina australis	NA	NA
Squatina caillieti	Squatina caillieti	Squatina caillieti	NA	NA
Squatina californica	Squatina californica	Squatina californica	NA	Squatina californica
Squatina david	Squatina david	Squatina david	NA	NA
Squatina dumeril	Squatina dumeril	Squatina dumeril	NA	NA
Squatina formosa	Squatina formosa	Squatina formosa	NA	NA
Squatina guggenheim	Squatina guggenheim	Squatina guggenheim	NA	NA
Squatina heteroptera	Squatina heteroptera	NA	NA	NA
Squatina japonica	Squatina japonica	Squatina japonica	NA	NA
Squatina legnota	Squatina legnota	Squatina legnota	NA	NA
Squatina mexicana	Squatina mexicana	NA	NA	NA
Squatina nebulosa	Squatina nebulosa	Squatina nebulosa	NA	NA
Squatina occulta	Squatina occulta	Squatina occulta	NA	NA
Squatina oculata	Squatina oculata	Squatina oculata	NA	NA
Squatina pseudocellata	Squatina pseudocellata	Squatina pseudocellata	NA	NA
Squatina punctata	Squatina punctata	NA	NA	NA
Squatina squatina	Squatina squatina	Squatina squatina	NA	Squatina squatina
Squatina tergocellata	Squatina tergocellata	Squatina tergocellata	NA	NA
Squatina tergocellatoides	Squatina tergocellatoides	Squatina tergocellatoides	NA	NA
Stegostoma fasciatum	Stegostoma fasciatum	Stegostoma�tigrinum	NA	Stegostoma fasciatum
Sutorectus tentaculatus	Sutorectus tentaculatus	Sutorectus tentaculatus	NA	NA
Sympterygia acuta	Sympterygia acuta	Sympterygia acuta	NA	NA
Sympterygia bonapartii	Sympterygia bonapartii	Sympterygia bonapartii	NA	Sympterygia bonapartii
Sympterygia brevicaudata	Sympterygia brevicaudata	Sympterygia brevicaudata	NA	NA
Sympterygia lima	Sympterygia lima	Sympterygia lima	NA	NA
Taeniura grabata	Taeniura grabata	Taeniurops�grabata	NA	Taeniura grabata
Taeniura lessoni	Taeniura lessoni	Taeniura lessoni	NA	NA
Taeniura lymma	Taeniura lymma	Taeniura lymma	NA	Taeniura lymma
Taeniurops meyeni	Taeniurops meyeni	Taeniurops meyeni	NA	Taeniura meyeni
Tarsistes philippii	Tarsistes philippii	NA	NA	NA
Telatrygon acutirostra	Telatrygon acutirostra	Telatrygon acutirostra	NA	NA
Telatrygon biasa	Telatrygon biasa	NA	NA	NA
Telatrygon zugei	Telatrygon zugei	Telatrygon zugei	NA	NA
Temera hardwickii	Temera hardwickii	Temera hardwickii	NA	NA
Tetronarce californica	Tetronarce californica	Tetronarce californica	NA	NA
Tetronarce cowleyi	Tetronarce cowleyi	Tetronarce cowleyi	NA	NA
Tetronarce fairchildi	Tetronarce fairchildi	NA	NA	NA
Tetronarce formosa	Tetronarce formosa	Tetronarce formosa	NA	NA
Tetronarce macneilli	Tetronarce macneilli	NA	NA	NA
Tetronarce microdiscus	Tetronarce microdiscus	Torpedo�microdiscus	NA	NA
Tetronarce nobiliana	Tetronarce nobiliana	Tetronarce nobiliana	NA	NA
Tetronarce peruana	Tetronarce peruana	NA	NA	NA
Tetronarce puelcha	Tetronarce puelcha	Tetronarce puelcha	NA	NA
Tetronarce semipelagica	Tetronarce semipelagica	NA	NA	NA
Tetronarce tokionis	Tetronarce tokionis	Tetronarce tokionis	NA	NA
Tetronarce tremens	Tetronarce tremens	Tetronarce tremens	NA	NA
Torpedo adenensis	Torpedo adenensis	Torpedo adenensis	NA	NA
Torpedo alexandrinsis	Torpedo alexandrinsis	NA	NA	NA
Torpedo andersoni	Torpedo andersoni	Torpedo andersoni	NA	NA
Torpedo bauchotae	Torpedo bauchotae	Torpedo bauchotae	NA	NA
Torpedo fuscomaculata	Torpedo fuscomaculata	Torpedo fuscomaculata	NA	NA
Torpedo mackayana	Torpedo mackayana	Torpedo mackayana	NA	NA
Torpedo marmorata	Torpedo marmorata	Torpedo marmorata	NA	NA
Torpedo panthera	Torpedo panthera	Torpedo panthera	NA	NA
Torpedo sinuspersici	Torpedo sinuspersici	Torpedo sinuspersici	NA	NA
Torpedo suessii	Torpedo suessii	Torpedo suessii	NA	NA
Torpedo torpedo	Torpedo torpedo	Torpedo torpedo	NA	NA
Triaenodon obesus	Triaenodon obesus	Triaenodon obesus	NA	Triaenodon obesus
Triakis acutipinna	Triakis acutipinna	Triakis acutipinna	NA	NA
Triakis maculata	Triakis maculata	Triakis maculata	NA	NA
Triakis megalopterus	Triakis megalopterus	Triakis megalopterus	NA	Triakis megalopterus
Triakis scyllium	Triakis scyllium	Triakis scyllium	NA	Triakis scyllium
Triakis semifasciata	Triakis semifasciata	Triakis semifasciata	NA	Triakis semifasciata
Trigonognathus kabeyai	Trigonognathus kabeyai	Trigonognathus kabeyai	NA	NA
Trygonoptera galba	Trygonoptera galba	Trygonoptera galba	NA	NA
Trygonoptera imitata	Trygonoptera imitata	Trygonoptera imitata	NA	NA
Trygonoptera mucosa	Trygonoptera mucosa	Trygonoptera mucosa	NA	NA
Trygonoptera ovalis	Trygonoptera ovalis	Trygonoptera ovalis	NA	NA
Trygonoptera personata	Trygonoptera personata	Trygonoptera personata	NA	NA
Trygonoptera testacea	Trygonoptera testacea	Trygonoptera testacea	NA	NA
Trygonorrhina dumerilii	Trygonorrhina dumerilii	Trygonorrhina dumerilii	NA	Trygonorrhina dumerilii
Trygonorrhina fasciata	Trygonorrhina fasciata	Trygonorrhina fasciata	NA	Trygonorrhina fasciata
Typhlonarke aysoni	Typhlonarke aysoni	Typhlonarke aysoni	NA	NA
Typhlonarke tarakea	Typhlonarke tarakea	NA	NA	NA
Urobatis concentricus	Urobatis concentricus	Urobatis concentricus	NA	NA
Urobatis jamaicensis	Urobatis jamaicensis	Urobatis jamaicensis	NA	Urobatis jamaicensis
Urobatis maculatus	Urobatis maculatus	Urobatis maculatus	NA	Urobatis maculatus
Urobatis marmoratus	Urobatis marmoratus	Urobatis marmoratus	NA	NA
Urobatis pardalis	Urobatis pardalis	NA	NA	NA
Urobatis tumbesensis	Urobatis tumbesensis	Urobatis tumbesensis	NA	NA
Urogymnus acanthobothrium	Urogymnus acanthobothrium	NA	NA	NA
Urogymnus asperrimus	Urogymnus asperrimus	Urogymnus asperrimus	NA	Urogymnus asperrimus
Urogymnus dalyensis	Urogymnus dalyensis	Urogymnus dalyensis	NA	Urogymnus dalyensis
Urogymnus granulatus	Urogymnus granulatus	Urogymnus granulatus	NA	Himantura granulata
Urogymnus lobistoma	Urogymnus lobistoma	Urogymnus�lobistomus	NA	NA
Urogymnus polylepis	Urogymnus polylepis	Urogymnus polylepis	NA	Himantura chaophraya
Urolophus aurantiacus	Urolophus aurantiacus	Urolophus aurantiacus	NA	NA
Urolophus bucculentus	Urolophus bucculentus	Urolophus bucculentus	NA	NA
Urolophus circularis	Urolophus circularis	Urolophus circularis	NA	NA
Urolophus cruciatus	Urolophus cruciatus	Urolophus cruciatus	NA	NA
Urolophus deforgesi	Urolophus deforgesi	Urolophus deforgesi	NA	NA
Urolophus expansus	Urolophus expansus	Urolophus expansus	NA	NA
Urolophus flavomosaicus	Urolophus flavomosaicus	Urolophus flavomosaicus	NA	NA
Urolophus gigas	Urolophus gigas	Urolophus gigas	NA	NA
Urolophus halleri	Urobatis halleri	Urobatis halleri	NA	Urobatis halleri
Urolophus javanicus	Urolophus javanicus	Urolophus javanicus	NA	NA
Urolophus kaianus	Urolophus kaianus	Urolophus kaianus	NA	NA
Urolophus kapalensis	Urolophus kapalensis	Urolophus kapalensis	NA	NA
Urolophus lobatus	Urolophus lobatus	Urolophus lobatus	NA	NA
Urolophus mitosis	Urolophus mitosis	Urolophus mitosis	NA	NA
Urolophus neocaledoniensis	Urolophus neocaledoniensis	Urolophus neocaledoniensis	NA	NA
Urolophus orarius	Urolophus orarius	Urolophus orarius	NA	NA
Urolophus papilio	Urolophus papilio	Urolophus papilio	NA	NA
Urolophus paucimaculatus	Urolophus paucimaculatus	Urolophus paucimaculatus	NA	NA
Urolophus piperatus	Urolophus piperatus	Urolophus piperatus	NA	NA
Urolophus sufflavus	Urolophus sufflavus	Urolophus sufflavus	NA	NA
Urolophus viridis	Urolophus viridis	Urolophus viridis	NA	NA
Urolophus westraliensis	Urolophus westraliensis	Urolophus westraliensis	NA	NA
Urotrygon aspidura	Urotrygon aspidura	Urotrygon aspidura	NA	NA
Urotrygon caudispinosus	Urotrygon caudispinosus	NA	NA	NA
Urotrygon chilensis	Urotrygon chilensis	Urotrygon chilensis	NA	Urotrygon chilensis
Urotrygon cimar	Urotrygon cimar	NA	NA	NA
Urotrygon microphthalmum	Urotrygon microphthalmum	Urotrygon microphthalmum	NA	NA
Urotrygon munda	Urotrygon munda	Urotrygon munda	NA	NA
Urotrygon nana	Urotrygon nana	Urotrygon nana	NA	NA
Urotrygon peruanus	Urotrygon peruanus	NA	NA	NA
Urotrygon reticulata	Urotrygon reticulata	Urotrygon reticulata	NA	NA
Urotrygon rogersi	Urotrygon rogersi	Urotrygon rogersi	NA	NA
Urotrygon serrula	Urotrygon serrula	NA	NA	NA
Urotrygon simulatrix	Urotrygon simulatrix	Urotrygon simulatrix	NA	NA
Urotrygon venezuelae	Urotrygon venezuelae	Urotrygon venezuelae	NA	NA
Zameus ichiharai	Scymnodon ichiharai	Zameus ichiharai	NA	NA
Zameus squamulosus	Zameus squamulosus	Zameus squamulosus	NA	NA
Zanobatus maculatus	Zanobatus maculatus	NA	NA	NA
Zanobatus schoenleinii	Zanobatus schoenleinii	Zanobatus schoenleinii	NA	NA
Zapteryx brevirostris	Zapteryx brevirostris	Zapteryx brevirostris	NA	Rhinobatos brevirostris
Zapteryx exasperata	Zapteryx exasperata	Zapteryx exasperata	NA	Zapteryx exasperata
Zapteryx xyster	Zapteryx xyster	Zapteryx xyster	NA	NA
Zearaja chilensis	Zearaja chilensis	Zearaja chilensis	NA	NA
Zearaja maugeana	Zearaja maugeana	Zearaja maugeana	NA	NA
Zearaja nasuta	Zearaja nasuta	NA	NA	NA
NA	Tetronarce occidentalis	NA	NA	NA
NA	Parmaturus nigripalatum	NA	NA	NA
NA	Squatina varii	Squatina�varii	NA	NA
NA	Rhinobatos manai	NA	NA	NA
NA	Dipturus intermedius	NA	NA	NA
NA	Sinobatis andamanensis	NA	NA	NA
NA	Etmopterus marshae	NA	NA	NA
NA	Aetobatus laticeps	NA	NA	NA
NA	Planonasus indicus	NA	NA	NA
NA	Squalus clarkae	NA	NA	NA
NA	Notoraja martinezi	NA	NA	NA
NA	NA	NA	NA	Chiloscyllium confusum
NA	NA	Potamotrygon�castexi	NA	Potamotrygon castexi
NA	NA	NA	NA	Potamotrygon laticeps
NA	NA	NA	NA	Taeniura melanospila
NA	NA	NA	NA	Himantura dalyensis
NA	NA	NA	NA	Rhinobatos typus
NA	NA	NA	NA	Dasyatis americana
NA	NA	NA	NA	Dasyatis violacea
Dasyatis matsubarai	NA	NA	NA	NA
Dasyatis ushiei	NA	NA	NA	NA
Rhinoptera adspersa	NA	NA	NA	NA
NA	NA	Bathyraja kincaidii	NA	NA
NA	NA	Cephaloscyllium maculatum	NA	NA
NA	NA	Cephaloscyllium pardelotum	NA	NA
NA	NA	Proscymnodon�macracanthus	NA	NA
NA	NA	Isistius�labialis	NA	NA
NA	NA	Squalus�acutirostris	NA	NA
NA	NA	Bathyraja microtrachys	NA	NA
